# Supplementary material for: Jump Control Based on Nonlinear Wheel-Spring-Loaded Inverted Pendulum Model: Validation of a Wheeled-Bipedal Robot with Single-Degree-of-Freedom Legs
Source: Biomimetics (Basel). 2025 Apr 17;10(4):246. doi: 10.3390/biomimetics10040246 (PMC12024883; doi:10.3390/biomimetics10040246)
Supplement: Supplementary file 1 [file biomimetics-10-00246-s001.zip]

Archive with 11 entries (11 files):
- Fig1. Leg-linkage design.xlsx
- Fig10. Planned trajectory when the jumping height is 0.1m.xlsx
- Fig11. Diagram of simulated jumping effect under the complete trajectory.xlsx
- Fig13. Jumping simulation under different target heights.xlsx
- Fig15. Simulation results of jumping onto a step under different jump heights.xlsx
- Fig17. Jumping results without leg-retraction.xlsx
- Fig18. Experimental results of jumping under complete trajectory.xlsx
- Fig19. Experimental results of complete jumps under different target jump heights.xlsx
- Fig20. Experimental results of jumping onto the steps.xlsx
- Fig21. Summary of jumping onto the steps experiment results.xlsx
- Fig9. Planned spring forces and joint torques.xlsx
