# Supplementary material for: Jump Control Based on Nonlinear Wheel-Spring-Loaded Inverted Pendulum Model: Validation of a Wheeled-Bipedal Robot with Single-Degree-of-Freedom Legs
Source: Biomimetics (Basel). 2025 Apr 17;10(4):246. doi: 10.3390/biomimetics10040246 (PMC12024883; doi:10.3390/biomimetics10040246)
Supplement: Supplementary file 1 [file biomimetics-10-00246-s001.zip › Fig1. Leg-linkage design.xlsx]

## Sheet: Sheet1
x	y1	y2
0.0223622	-0.462436	-0.59001
0.026459	-0.501976	-0.630805
0.0304661	-0.540542	-0.670291
0.0343578	-0.578216	-0.708596
0.0381156	-0.615065	-0.74583
0.0417262	-0.651152	-0.782084
0.0451809	-0.686531	-0.817439
0.0484744	-0.721248	-0.851964
0.0516045	-0.755348	-0.885718
0.0545713	-0.788867	-0.918756
0.057377	-0.821842	-0.951122
0.060026	-0.854303	-0.98286
0.062524	-0.88628	-1.01401
0.0648782	-0.917798	-1.04459
0.0670976	-0.948881	-1.07465
0.0691923	-0.979552	-1.1042
0.0711738	-1.00983	-1.13327
0.073055	-1.03974	-1.16189
0.07485	-1.0693	-1.19007
0.0765746	-1.09852	-1.21783
0.078246	-1.12742	-1.24519
0.0798832	-1.15602	-1.27216
0.0815066	-1.18434	-1.29876
0.0831392	-1.21238	-1.325
0.0848056	-1.24017	-1.35089
0.0865334	-1.26773	-1.37645
0.0883527	-1.29506	-1.40169
0.090297	-1.32219	-1.42662
0.0924038	-1.34913	-1.45125
0.0947147	-1.3759	-1.47558
0.0972768	-1.40253	-1.49964
0.100143	-1.42903	-1.52342
0.103375	-1.45544	-1.54695
0.107042	-1.48176	-1.57022
0.111226	-1.50805	-1.59325
0.116022	-1.53433	-1.61606
0.121544	-1.56065	-1.63863
0.127929	-1.58705	-1.661
0.135344	-1.61361	-1.68317
0.144	-1.64039	-1.70515
0.154164	-1.66751	-1.72695
