# Supplementary material for: Jump Control Based on Nonlinear Wheel-Spring-Loaded Inverted Pendulum Model: Validation of a Wheeled-Bipedal Robot with Single-Degree-of-Freedom Legs
Source: Biomimetics (Basel). 2025 Apr 17;10(4):246. doi: 10.3390/biomimetics10040246 (PMC12024883; doi:10.3390/biomimetics10040246)
Supplement: Supplementary file 1 [file biomimetics-10-00246-s001.zip › Fig10. Planned trajectory when the jumping height is 0.1m.xlsx]

## Sheet: Sheet1
LW				NW
0.01	30.8	0.01		0.01	21.24	0.0099
0.02	36.4	0.0209		0.02	23.02	0.0195
0.027	40	0.0274		0.027	24.7	0.0279
				0.093	39.96	0.0924
