# Supplementary material for: Jump Control Based on Nonlinear Wheel-Spring-Loaded Inverted Pendulum Model: Validation of a Wheeled-Bipedal Robot with Single-Degree-of-Freedom Legs
Source: Biomimetics (Basel). 2025 Apr 17;10(4):246. doi: 10.3390/biomimetics10040246 (PMC12024883; doi:10.3390/biomimetics10040246)
Supplement: Supplementary file 1 [file biomimetics-10-00246-s001.zip › Fig11. Diagram of simulated jumping effect under the complete trajectory.xlsx]

## Sheet: Sheet1
0	12.877		0	0.056679		0	0.085		0	16.2178
0.0001	16.218		0.0001	0.056679		0.0001	0.085		0.0001	16.2178
0.0002	16.218		0.0002	0.056679		0.0002	0.085		0.0002	16.2178
0.0003	16.218		0.0003	0.056679		0.0003	0.085		0.0003	16.2179
0.0004	16.218		0.0004	0.056679		0.0004	0.085		0.0004	16.2179
0.0005	16.218		0.0005	0.056679		0.0005	0.085		0.0005	16.218
0.0006	16.218		0.0006	0.056679		0.0006	0.085001		0.0006	16.2181
0.0007	16.218		0.0007	0.05668		0.0007	0.085001		0.0007	16.2182
0.0008	16.218		0.0008	0.05668		0.0008	0.085001		0.0008	16.2184
0.0009	16.219		0.0009	0.05668		0.0009	0.085001		0.0009	16.2186
0.001	16.219		0.001	0.05668		0.001	0.085001		0.001	16.2188
0.0011	16.219		0.0011	0.05668		0.0011	0.085002		0.0011	16.219
0.0012	16.219		0.0012	0.05668		0.0012	0.085002		0.0012	16.2193
0.0013	16.22		0.0013	0.056681		0.0013	0.085002		0.0013	16.2196
0.0014	16.22		0.0014	0.056681		0.0014	0.085003		0.0014	16.2199
0.0015	16.22		0.0015	0.056681		0.0015	0.085003		0.0015	16.2203
0.0016	16.221		0.0016	0.056681		0.0016	0.085003		0.0016	16.2207
0.0017	16.221		0.0017	0.056681		0.0017	0.085004		0.0017	16.2211
0.0018	16.221		0.0018	0.056682		0.0018	0.085004		0.0018	16.2215
0.0019	16.222		0.0019	0.056682		0.0019	0.085005		0.0019	16.2219
0.002	16.222		0.002	0.056682		0.002	0.085005		0.002	16.2224
0.0021	16.223		0.0021	0.056683		0.0021	0.085006		0.0021	16.2229
0.0022	16.223		0.0022	0.056683		0.0022	0.085006		0.0022	16.2235
0.0023	16.224		0.0023	0.056683		0.0023	0.085007		0.0023	16.224
0.0024	16.225		0.0024	0.056684		0.0024	0.085007		0.0024	16.2246
0.0025	16.225		0.0025	0.056684		0.0025	0.085008		0.0025	16.2252
0.0026	16.226		0.0026	0.056685		0.0026	0.085009		0.0026	16.2259
0.0027	16.227		0.0027	0.056685		0.0027	0.085009		0.0027	16.2266
0.0028	16.227		0.0028	0.056686		0.0028	0.08501		0.0028	16.2273
0.0029	16.228		0.0029	0.056686		0.0029	0.085011		0.0029	16.228
0.003	16.229		0.003	0.056687		0.003	0.085011		0.003	16.2287
0.0031	16.23		0.0031	0.056687		0.0031	0.085012		0.0031	16.2295
0.0032	16.23		0.0032	0.056688		0.0032	0.085013		0.0032	16.2303
0.0033	16.231		0.0033	0.056688		0.0033	0.085014		0.0033	16.2311
0.0034	16.232		0.0034	0.056689		0.0034	0.085015		0.0034	16.232
0.0035	16.233		0.0035	0.056689		0.0035	0.085015		0.0035	16.2329
0.0036	16.234		0.0036	0.05669		0.0036	0.085016		0.0036	16.2338
0.0037	16.235		0.0037	0.05669		0.0037	0.085017		0.0037	16.2347
0.0038	16.236		0.0038	0.056691		0.0038	0.085018		0.0038	16.2357
0.0039	16.237		0.0039	0.056692		0.0039	0.085019		0.0039	16.2367
0.004	16.238		0.004	0.056692		0.004	0.08502		0.004	16.2377
0.0041	16.239		0.0041	0.056693		0.0041	0.085021		0.0041	16.2388
0.0042	16.24		0.0042	0.056694		0.0042	0.085022		0.0042	16.2399
0.0043	16.241		0.0043	0.056695		0.0043	0.085023		0.0043	16.241
0.0044	16.242		0.0044	0.056695		0.0044	0.085024		0.0044	16.2421
0.0045	16.243		0.0045	0.056696		0.0045	0.085025		0.0045	16.2432
0.0046	16.244		0.0046	0.056697		0.0046	0.085027		0.0046	16.2444
0.0047	16.246		0.0047	0.056698		0.0047	0.085028		0.0047	16.2456
0.0048	16.247		0.0048	0.056698		0.0048	0.085029		0.0048	16.2469
0.0049	16.248		0.0049	0.056699		0.0049	0.08503		0.0049	16.2481
0.005	16.249		0.005	0.0567		0.005	0.085031		0.005	16.2494
0.0051	16.251		0.0051	0.056701		0.0051	0.085033		0.0051	16.2508
0.0052	16.252		0.0052	0.056702		0.0052	0.085034		0.0052	16.2521
0.0053	16.253		0.0053	0.056703		0.0053	0.085035		0.0053	16.2535
0.0054	16.255		0.0054	0.056703		0.0054	0.085037		0.0054	16.2549
0.0055	16.256		0.0055	0.056704		0.0055	0.085038		0.0055	16.2563
0.0056	16.258		0.0056	0.056705		0.0056	0.085039		0.0056	16.2578
0.0057	16.259		0.0057	0.056706		0.0057	0.085041		0.0057	16.2592
0.0058	16.261		0.0058	0.056707		0.0058	0.085042		0.0058	16.2607
0.0059	16.262		0.0059	0.056708		0.0059	0.085044		0.0059	16.2623
0.006	16.264		0.006	0.056709		0.006	0.085045		0.006	16.2638
0.0061	16.265		0.0061	0.05671		0.0061	0.085047		0.0061	16.2654
0.0062	16.267		0.0062	0.056711		0.0062	0.085048		0.0062	16.2671
0.0063	16.269		0.0063	0.056712		0.0063	0.08505		0.0063	16.2687
0.0064	16.27		0.0064	0.056713		0.0064	0.085052		0.0064	16.2704
0.0065	16.272		0.0065	0.056715		0.0065	0.085053		0.0065	16.2721
0.0066	16.274		0.0066	0.056716		0.0066	0.085055		0.0066	16.2738
0.0067	16.276		0.0067	0.056717		0.0067	0.085057		0.0067	16.2755
0.0068	16.277		0.0068	0.056718		0.0068	0.085058		0.0068	16.2773
0.0069	16.279		0.0069	0.056719		0.0069	0.08506		0.0069	16.2791
0.007	16.281		0.007	0.05672		0.007	0.085062		0.007	16.281
0.0071	16.283		0.0071	0.056721		0.0071	0.085064		0.0071	16.2828
0.0072	16.285		0.0072	0.056723		0.0072	0.085065		0.0072	16.2847
0.0073	16.287		0.0073	0.056724		0.0073	0.085067		0.0073	16.2866
0.0074	16.289		0.0074	0.056725		0.0074	0.085069		0.0074	16.2886
0.0075	16.291		0.0075	0.056726		0.0075	0.085071		0.0075	16.2906
0.0076	16.293		0.0076	0.056728		0.0076	0.085073		0.0076	16.2925
0.0077	16.295		0.0077	0.056729		0.0077	0.085075		0.0077	16.2946
0.0078	16.297		0.0078	0.05673		0.0078	0.085077		0.0078	16.2966
0.0079	16.299		0.0079	0.056732		0.0079	0.085079		0.0079	16.2987
0.008	16.301		0.008	0.056733		0.008	0.085081		0.008	16.3008
0.0081	16.303		0.0081	0.056734		0.0081	0.085083		0.0081	16.303
0.0082	16.305		0.0082	0.056736		0.0082	0.085085		0.0082	16.3051
0.0083	16.307		0.0083	0.056737		0.0083	0.085087		0.0083	16.3073
0.0084	16.31		0.0084	0.056739		0.0084	0.085089		0.0084	16.3095
0.0085	16.312		0.0085	0.05674		0.0085	0.085091		0.0085	16.3118
0.0086	16.314		0.0086	0.056741		0.0086	0.085094		0.0086	16.314
0.0087	16.316		0.0087	0.056743		0.0087	0.085096		0.0087	16.3163
0.0088	16.319		0.0088	0.056744		0.0088	0.085098		0.0088	16.3187
0.0089	16.321		0.0089	0.056746		0.0089	0.0851		0.0089	16.321
0.009	16.323		0.009	0.056747		0.009	0.085103		0.009	16.3234
0.0091	16.326		0.0091	0.056749		0.0091	0.085105		0.0091	16.3258
0.0092	16.328		0.0092	0.056751		0.0092	0.085107		0.0092	16.3282
0.0093	16.331		0.0093	0.056752		0.0093	0.08511		0.0093	16.3307
0.0094	16.333		0.0094	0.056754		0.0094	0.085112		0.0094	16.3332
0.0095	16.336		0.0095	0.056755		0.0095	0.085114		0.0095	16.3357
0.0096	16.338		0.0096	0.056757		0.0096	0.085117		0.0096	16.3383
0.0097	16.341		0.0097	0.056759		0.0097	0.085119		0.0097	16.3408
0.0098	16.343		0.0098	0.05676		0.0098	0.085122		0.0098	16.3434
0.0099	16.346		0.0099	0.056762		0.0099	0.085124		0.0099	16.3461
0.01	16.349		0.01	0.056764		0.01	0.085127		0.01	16.3487
0.0101	16.351		0.0101	0.056765		0.0101	0.08513		0.0101	16.3514
0.0102	16.354		0.0102	0.056767		0.0102	0.085132		0.0102	16.3541
0.0103	16.357		0.0103	0.056769		0.0103	0.085135		0.0103	16.3569
0.0104	16.36		0.0104	0.056771		0.0104	0.085137		0.0104	16.3596
0.0105	16.362		0.0105	0.056772		0.0105	0.08514		0.0105	16.3624
0.0106	16.365		0.0106	0.056774		0.0106	0.085143		0.0106	16.3652
0.0107	16.368		0.0107	0.056776		0.0107	0.085146		0.0107	16.3681
0.0108	16.371		0.0108	0.056778		0.0108	0.085148		0.0108	16.371
0.0109	16.374		0.0109	0.05678		0.0109	0.085151		0.0109	16.3739
0.011	16.377		0.011	0.056782		0.011	0.085154		0.011	16.3768
0.0111	16.38		0.0111	0.056784		0.0111	0.085157		0.0111	16.3798
0.0112	16.383		0.0112	0.056785		0.0112	0.08516		0.0112	16.3828
0.0113	16.386		0.0113	0.056787		0.0113	0.085163		0.0113	16.3858
0.0114	16.389		0.0114	0.056789		0.0114	0.085165		0.0114	16.3888
0.0115	16.392		0.0115	0.056791		0.0115	0.085168		0.0115	16.3919
0.0116	16.395		0.0116	0.056793		0.0116	0.085171		0.0116	16.395
0.0117	16.398		0.0117	0.056795		0.0117	0.085174		0.0117	16.3981
0.0118	16.401		0.0118	0.056797		0.0118	0.085177		0.0118	16.4013
0.0119	16.404		0.0119	0.056799		0.0119	0.08518		0.0119	16.4045
0.012	16.408		0.012	0.056801		0.012	0.085184		0.012	16.4077
0.0121	16.411		0.0121	0.056803		0.0121	0.085187		0.0121	16.4109
0.0122	16.414		0.0122	0.056806		0.0122	0.08519		0.0122	16.4142
0.0123	16.417		0.0123	0.056808		0.0123	0.085193		0.0123	16.4175
0.0124	16.421		0.0124	0.05681		0.0124	0.085196		0.0124	16.4208
0.0125	16.424		0.0125	0.056812		0.0125	0.085199		0.0125	16.4242
0.0126	16.428		0.0126	0.056814		0.0126	0.085203		0.0126	16.4275
0.0127	16.431		0.0127	0.056816		0.0127	0.085206		0.0127	16.4309
0.0128	16.434		0.0128	0.056819		0.0128	0.085209		0.0128	16.4344
0.0129	16.438		0.0129	0.056821		0.0129	0.085213		0.0129	16.4378
0.013	16.441		0.013	0.056823		0.013	0.085216		0.013	16.4413
0.0131	16.445		0.0131	0.056825		0.0131	0.085219		0.0131	16.4449
0.0132	16.448		0.0132	0.056828		0.0132	0.085223		0.0132	16.4484
0.0133	16.452		0.0133	0.05683		0.0133	0.085226		0.0133	16.452
0.0134	16.456		0.0134	0.056832		0.0134	0.08523		0.0134	16.4556
0.0135	16.459		0.0135	0.056834		0.0135	0.085233		0.0135	16.4592
0.0136	16.463		0.0136	0.056837		0.0136	0.085237		0.0136	16.4629
0.0137	16.467		0.0137	0.056839		0.0137	0.08524		0.0137	16.4666
0.0138	16.47		0.0138	0.056842		0.0138	0.085244		0.0138	16.4703
0.0139	16.474		0.0139	0.056844		0.0139	0.085247		0.0139	16.474
0.014	16.478		0.014	0.056846		0.014	0.085251		0.014	16.4778
0.0141	16.482		0.0141	0.056849		0.0141	0.085255		0.0141	16.4816
0.0142	16.485		0.0142	0.056851		0.0142	0.085258		0.0142	16.4854
0.0143	16.489		0.0143	0.056854		0.0143	0.085262		0.0143	16.4893
0.0144	16.493		0.0144	0.056856		0.0144	0.085266		0.0144	16.4932
0.0145	16.497		0.0145	0.056859		0.0145	0.08527		0.0145	16.4971
0.0146	16.501		0.0146	0.056861		0.0146	0.085273		0.0146	16.501
0.0147	16.505		0.0147	0.056864		0.0147	0.085277		0.0147	16.505
0.0148	16.509		0.0148	0.056866		0.0148	0.085281		0.0148	16.509
0.0149	16.513		0.0149	0.056869		0.0149	0.085285		0.0149	16.513
0.015	16.517		0.015	0.056872		0.015	0.085289		0.015	16.5171
0.0151	16.521		0.0151	0.056874		0.0151	0.085293		0.0151	16.5212
0.0152	16.525		0.0152	0.056877		0.0152	0.085297		0.0152	16.5253
0.0153	16.529		0.0153	0.056879		0.0153	0.085301		0.0153	16.5294
0.0154	16.534		0.0154	0.056882		0.0154	0.085305		0.0154	16.5336
0.0155	16.538		0.0155	0.056885		0.0155	0.085309		0.0155	16.5378
0.0156	16.542		0.0156	0.056888		0.0156	0.085313		0.0156	16.542
0.0157	16.546		0.0157	0.05689		0.0157	0.085317		0.0157	16.5463
0.0158	16.551		0.0158	0.056893		0.0158	0.085321		0.0158	16.5506
0.0159	16.555		0.0159	0.056896		0.0159	0.085325		0.0159	16.5549
0.016	16.559		0.016	0.056899		0.016	0.085329		0.016	16.5592
0.0161	16.564		0.0161	0.056901		0.0161	0.085334		0.0161	16.5636
0.0162	16.568		0.0162	0.056904		0.0162	0.085338		0.0162	16.568
0.0163	16.572		0.0163	0.056907		0.0163	0.085342		0.0163	16.5724
0.0164	16.577		0.0164	0.05691		0.0164	0.085346		0.0164	16.5769
0.0165	16.581		0.0165	0.056913		0.0165	0.085351		0.0165	16.5814
0.0166	16.586		0.0166	0.056916		0.0166	0.085355		0.0166	16.5859
0.0167	16.59		0.0167	0.056919		0.0167	0.085359		0.0167	16.5905
0.0168	16.595		0.0168	0.056922		0.0168	0.085364		0.0168	16.595
0.0169	16.6		0.0169	0.056925		0.0169	0.085368		0.0169	16.5996
0.017	16.604		0.017	0.056928		0.017	0.085373		0.017	16.6043
0.0171	16.609		0.0171	0.056931		0.0171	0.085377		0.0171	16.6089
0.0172	16.614		0.0172	0.056934		0.0172	0.085382		0.0172	16.6136
0.0173	16.618		0.0173	0.056937		0.0173	0.085386		0.0173	16.6183
0.0174	16.623		0.0174	0.05694		0.0174	0.085391		0.0174	16.6231
0.0175	16.628		0.0175	0.056943		0.0175	0.085396		0.0175	16.6279
0.0176	16.633		0.0176	0.056946		0.0176	0.0854		0.0176	16.6327
0.0177	16.637		0.0177	0.056949		0.0177	0.085405		0.0177	16.6375
0.0178	16.642		0.0178	0.056952		0.0178	0.08541		0.0178	16.6424
0.0179	16.647		0.0179	0.056955		0.0179	0.085414		0.0179	16.6473
0.018	16.652		0.018	0.056958		0.018	0.085419		0.018	16.6522
0.0181	16.657		0.0181	0.056962		0.0181	0.085424		0.0181	16.6571
0.0182	16.662		0.0182	0.056965		0.0182	0.085429		0.0182	16.6621
0.0183	16.667		0.0183	0.056968		0.0183	0.085433		0.0183	16.6671
0.0184	16.672		0.0184	0.056971		0.0184	0.085438		0.0184	16.6722
0.0185	16.677		0.0185	0.056975		0.0185	0.085443		0.0185	16.6772
0.0186	16.682		0.0186	0.056978		0.0186	0.085448		0.0186	16.6823
0.0187	16.687		0.0187	0.056981		0.0187	0.085453		0.0187	16.6874
0.0188	16.693		0.0188	0.056985		0.0188	0.085458		0.0188	16.6926
0.0189	16.698		0.0189	0.056988		0.0189	0.085463		0.0189	16.6978
0.019	16.703		0.019	0.056991		0.019	0.085468		0.019	16.703
0.0191	16.708		0.0191	0.056995		0.0191	0.085473		0.0191	16.7083
0.0192	16.714		0.0192	0.056998		0.0192	0.085478		0.0192	16.7135
0.0193	16.719		0.0193	0.057001		0.0193	0.085484		0.0193	16.7188
0.0194	16.724		0.0194	0.057005		0.0194	0.085489		0.0194	16.7242
0.0195	16.73		0.0195	0.057008		0.0195	0.085494		0.0195	16.7295
0.0196	16.735		0.0196	0.057012		0.0196	0.085499		0.0196	16.7349
0.0197	16.74		0.0197	0.057015		0.0197	0.085504		0.0197	16.7403
0.0198	16.746		0.0198	0.057019		0.0198	0.08551		0.0198	16.7458
0.0199	16.751		0.0199	0.057022		0.0199	0.085515		0.0199	16.7513
0.02	16.757		0.02	0.057026		0.02	0.08552		0.02	16.7568
0.0201	16.762		0.0201	0.05703		0.0201	0.085526		0.0201	16.7623
0.0202	16.768		0.0202	0.057033		0.0202	0.085531		0.0202	16.7679
0.0203	16.773		0.0203	0.057037		0.0203	0.085537		0.0203	16.7735
0.0204	16.779		0.0204	0.05704		0.0204	0.085542		0.0204	16.7791
0.0205	16.785		0.0205	0.057044		0.0205	0.085547		0.0205	16.7848
0.0206	16.79		0.0206	0.057048		0.0206	0.085553		0.0206	16.7905
0.0207	16.796		0.0207	0.057051		0.0207	0.085559		0.0207	16.7962
0.0208	16.802		0.0208	0.057055		0.0208	0.085564		0.0208	16.8019
0.0209	16.808		0.0209	0.057059		0.0209	0.08557		0.0209	16.8077
0.021	16.814		0.021	0.057063		0.021	0.085575		0.021	16.8135
0.0211	16.819		0.0211	0.057066		0.0211	0.085581		0.0211	16.8194
0.0212	16.825		0.0212	0.05707		0.0212	0.085587		0.0212	16.8252
0.0213	16.831		0.0213	0.057074		0.0213	0.085592		0.0213	16.8311
0.0214	16.837		0.0214	0.057078		0.0214	0.085598		0.0214	16.8371
0.0215	16.843		0.0215	0.057082		0.0215	0.085604		0.0215	16.843
0.0216	16.849		0.0216	0.057086		0.0216	0.08561		0.0216	16.849
0.0217	16.855		0.0217	0.05709		0.0217	0.085616		0.0217	16.855
0.0218	16.861		0.0218	0.057094		0.0218	0.085622		0.0218	16.8611
0.0219	16.867		0.0219	0.057097		0.0219	0.085628		0.0219	16.8672
0.022	16.873		0.022	0.057101		0.022	0.085633		0.022	16.8733
0.0221	16.879		0.0221	0.057105		0.0221	0.085639		0.0221	16.8794
0.0222	16.886		0.0222	0.057109		0.0222	0.085645		0.0222	16.8856
0.0223	16.892		0.0223	0.057113		0.0223	0.085652		0.0223	16.8918
0.0224	16.898		0.0224	0.057118		0.0224	0.085658		0.0224	16.898
0.0225	16.904		0.0225	0.057122		0.0225	0.085664		0.0225	16.9043
0.0226	16.911		0.0226	0.057126		0.0226	0.08567		0.0226	16.9106
0.0227	16.917		0.0227	0.05713		0.0227	0.085676		0.0227	16.9169
0.0228	16.923		0.0228	0.057134		0.0228	0.085682		0.0228	16.9233
0.0229	16.93		0.0229	0.057138		0.0229	0.085688		0.0229	16.9296
0.023	16.936		0.023	0.057142		0.023	0.085695		0.023	16.9361
0.0231	16.943		0.0231	0.057146		0.0231	0.085701		0.0231	16.9425
0.0232	16.949		0.0232	0.057151		0.0232	0.085707		0.0232	16.949
0.0233	16.955		0.0233	0.057155		0.0233	0.085714		0.0233	16.9555
0.0234	16.962		0.0234	0.057159		0.0234	0.08572		0.0234	16.962
0.0235	16.969		0.0235	0.057163		0.0235	0.085726		0.0235	16.9686
0.0236	16.975		0.0236	0.057168		0.0236	0.085733		0.0236	16.9752
0.0237	16.982		0.0237	0.057172		0.0237	0.085739		0.0237	16.9818
0.0238	16.988		0.0238	0.057176		0.0238	0.085746		0.0238	16.9885
0.0239	16.995		0.0239	0.057181		0.0239	0.085752		0.0239	16.9952
0.024	17.002		0.024	0.057185		0.024	0.085759		0.024	17.0019
0.0241	17.009		0.0241	0.05719		0.0241	0.085766		0.0241	17.0086
0.0242	17.015		0.0242	0.057194		0.0242	0.085772		0.0242	17.0154
0.0243	17.022		0.0243	0.057198		0.0243	0.085779		0.0243	17.0222
0.0244	17.029		0.0244	0.057203		0.0244	0.085786		0.0244	17.0291
0.0245	17.036		0.0245	0.057207		0.0245	0.085792		0.0245	17.036
0.0246	17.043		0.0246	0.057212		0.0246	0.085799		0.0246	17.0429
0.0247	17.05		0.0247	0.057216		0.0247	0.085806		0.0247	17.0498
0.0248	17.057		0.0248	0.057221		0.0248	0.085813		0.0248	17.0568
0.0249	17.064		0.0249	0.057226		0.0249	0.08582		0.0249	17.0638
0.025	17.071		0.025	0.05723		0.025	0.085826		0.025	17.0708
0.0251	17.078		0.0251	0.057235		0.0251	0.085833		0.0251	17.0779
0.0252	17.085		0.0252	0.057239		0.0252	0.08584		0.0252	17.085
0.0253	17.092		0.0253	0.057244		0.0253	0.085847		0.0253	17.0921
0.0254	17.099		0.0254	0.057249		0.0254	0.085854		0.0254	17.0993
0.0255	17.106		0.0255	0.057253		0.0255	0.085861		0.0255	17.1065
0.0256	17.114		0.0256	0.057258		0.0256	0.085868		0.0256	17.1137
0.0257	17.121		0.0257	0.057263		0.0257	0.085876		0.0257	17.1209
0.0258	17.128		0.0258	0.057268		0.0258	0.085883		0.0258	17.1282
0.0259	17.136		0.0259	0.057272		0.0259	0.08589		0.0259	17.1355
0.026	17.143		0.026	0.057277		0.026	0.085897		0.026	17.1429
0.0261	17.15		0.0261	0.057282		0.0261	0.085904		0.0261	17.1502
0.0262	17.158		0.0262	0.057287		0.0262	0.085912		0.0262	17.1577
0.0263	17.165		0.0263	0.057292		0.0263	0.085919		0.0263	17.1651
0.0264	17.173		0.0264	0.057297		0.0264	0.085926		0.0264	17.1726
0.0265	17.18		0.0265	0.057302		0.0265	0.085934		0.0265	17.1801
0.0266	17.188		0.0266	0.057307		0.0266	0.085941		0.0266	17.1876
0.0267	17.195		0.0267	0.057312		0.0267	0.085949		0.0267	17.1952
0.0268	17.203		0.0268	0.057317		0.0268	0.085956		0.0268	17.2028
0.0269	17.21		0.0269	0.057322		0.0269	0.085964		0.0269	17.2104
0.027	17.218		0.027	0.057327		0.027	0.085971		0.027	17.2181
0.0271	17.226		0.0271	0.057332		0.0271	0.085979		0.0271	17.2258
0.0272	17.233		0.0272	0.057337		0.0272	0.085986		0.0272	17.2335
0.0273	17.241		0.0273	0.057342		0.0273	0.085994		0.0273	17.2413
0.0274	17.249		0.0274	0.057347		0.0274	0.086002		0.0274	17.249
0.0275	17.257		0.0275	0.057352		0.0275	0.086009		0.0275	17.2569
0.0276	17.265		0.0276	0.057357		0.0276	0.086017		0.0276	17.2647
0.0277	17.273		0.0277	0.057362		0.0277	0.086025		0.0277	17.2726
0.0278	17.281		0.0278	0.057368		0.0278	0.086033		0.0278	17.2805
0.0279	17.288		0.0279	0.057373		0.0279	0.086041		0.0279	17.2885
0.028	17.296		0.028	0.057378		0.028	0.086049		0.028	17.2965
0.0281	17.304		0.0281	0.057383		0.0281	0.086056		0.0281	17.3045
0.0282	17.313		0.0282	0.057389		0.0282	0.086064		0.0282	17.3125
0.0283	17.321		0.0283	0.057394		0.0283	0.086072		0.0283	17.3206
0.0284	17.329		0.0284	0.057399		0.0284	0.08608		0.0284	17.3287
0.0285	17.337		0.0285	0.057405		0.0285	0.086088		0.0285	17.3369
0.0286	17.345		0.0286	0.05741		0.0286	0.086097		0.0286	17.345
0.0287	17.353		0.0287	0.057416		0.0287	0.086105		0.0287	17.3533
0.0288	17.361		0.0288	0.057421		0.0288	0.086113		0.0288	17.3615
0.0289	17.37		0.0289	0.057427		0.0289	0.086121		0.0289	17.3698
0.029	17.378		0.029	0.057432		0.029	0.086129		0.029	17.3781
0.0291	17.386		0.0291	0.057438		0.0291	0.086138		0.0291	17.3864
0.0292	17.395		0.0292	0.057443		0.0292	0.086146		0.0292	17.3948
0.0293	17.403		0.0293	0.057449		0.0293	0.086154		0.0293	17.4032
0.0294	17.412		0.0294	0.057454		0.0294	0.086163		0.0294	17.4116
0.0295	17.42		0.0295	0.05746		0.0295	0.086171		0.0295	17.4201
0.0296	17.429		0.0296	0.057465		0.0296	0.086179		0.0296	17.4286
0.0297	17.437		0.0297	0.057471		0.0297	0.086188		0.0297	17.4371
0.0298	17.446		0.0298	0.057477		0.0298	0.086196		0.0298	17.4457
0.0299	17.454		0.0299	0.057483		0.0299	0.086205		0.0299	17.4543
0.03	17.463		0.03	0.057488		0.03	0.086214		0.03	17.463
0.0301	17.472		0.0301	0.057494		0.0301	0.086222		0.0301	17.4716
0.0302	17.48		0.0302	0.0575		0.0302	0.086231		0.0302	17.4803
0.0303	17.489		0.0303	0.057506		0.0303	0.08624		0.0303	17.4891
0.0304	17.498		0.0304	0.057511		0.0304	0.086248		0.0304	17.4978
0.0305	17.507		0.0305	0.057517		0.0305	0.086257		0.0305	17.5066
0.0306	17.515		0.0306	0.057523		0.0306	0.086266		0.0306	17.5155
0.0307	17.524		0.0307	0.057529		0.0307	0.086275		0.0307	17.5243
0.0308	17.533		0.0308	0.057535		0.0308	0.086284		0.0308	17.5332
0.0309	17.542		0.0309	0.057541		0.0309	0.086292		0.0309	17.5421
0.031	17.551		0.031	0.057547		0.031	0.086301		0.031	17.5511
0.0311	17.56		0.0311	0.057553		0.0311	0.08631		0.0311	17.5601
0.0312	17.569		0.0312	0.057559		0.0312	0.086319		0.0312	17.5691
0.0313	17.578		0.0313	0.057565		0.0313	0.086328		0.0313	17.5782
0.0314	17.587		0.0314	0.057571		0.0314	0.086337		0.0314	17.5873
0.0315	17.596		0.0315	0.057577		0.0315	0.086347		0.0315	17.5964
0.0316	17.606		0.0316	0.057583		0.0316	0.086356		0.0316	17.6056
0.0317	17.615		0.0317	0.057589		0.0317	0.086365		0.0317	17.6148
0.0318	17.624		0.0318	0.057595		0.0318	0.086374		0.0318	17.624
0.0319	17.633		0.0319	0.057602		0.0319	0.086383		0.0319	17.6333
0.032	17.643		0.032	0.057608		0.032	0.086393		0.032	17.6426
0.0321	17.652		0.0321	0.057614		0.0321	0.086402		0.0321	17.6519
0.0322	17.661		0.0322	0.05762		0.0322	0.086412		0.0322	17.6613
0.0323	17.671		0.0323	0.057627		0.0323	0.086421		0.0323	17.6707
0.0324	17.68		0.0324	0.057633		0.0324	0.08643		0.0324	17.6801
0.0325	17.69		0.0325	0.057639		0.0325	0.08644		0.0325	17.6896
0.0326	17.699		0.0326	0.057646		0.0326	0.086449		0.0326	17.6991
0.0327	17.709		0.0327	0.057652		0.0327	0.086459		0.0327	17.7087
0.0328	17.718		0.0328	0.057658		0.0328	0.086469		0.0328	17.7182
0.0329	17.728		0.0329	0.057665		0.0329	0.086478		0.0329	17.7278
0.033	17.737		0.033	0.057671		0.033	0.086488		0.033	17.7375
0.0331	17.747		0.0331	0.057678		0.0331	0.086498		0.0331	17.7471
0.0332	17.757		0.0332	0.057684		0.0332	0.086507		0.0332	17.7568
0.0333	17.767		0.0333	0.057691		0.0333	0.086517		0.0333	17.7666
0.0334	17.776		0.0334	0.057697		0.0334	0.086527		0.0334	17.7764
0.0335	17.786		0.0335	0.057704		0.0335	0.086537		0.0335	17.7862
0.0336	17.796		0.0336	0.05771		0.0336	0.086547		0.0336	17.796
0.0337	17.806		0.0337	0.057717		0.0337	0.086557		0.0337	17.8059
0.0338	17.816		0.0338	0.057724		0.0338	0.086567		0.0338	17.8158
0.0339	17.826		0.0339	0.05773		0.0339	0.086577		0.0339	17.8257
0.034	17.836		0.034	0.057737		0.034	0.086587		0.034	17.8357
0.0341	17.846		0.0341	0.057744		0.0341	0.086597		0.0341	17.8457
0.0342	17.856		0.0342	0.057751		0.0342	0.086607		0.0342	17.8558
0.0343	17.866		0.0343	0.057757		0.0343	0.086617		0.0343	17.8659
0.0344	17.876		0.0344	0.057764		0.0344	0.086627		0.0344	17.876
0.0345	17.886		0.0345	0.057771		0.0345	0.086638		0.0345	17.8861
0.0346	17.896		0.0346	0.057778		0.0346	0.086648		0.0346	17.8963
0.0347	17.907		0.0347	0.057785		0.0347	0.086658		0.0347	17.9066
0.0348	17.917		0.0348	0.057792		0.0348	0.086669		0.0348	17.9168
0.0349	17.927		0.0349	0.057799		0.0349	0.086679		0.0349	17.9271
0.035	17.937		0.035	0.057806		0.035	0.08669		0.035	17.9374
0.0351	17.948		0.0351	0.057813		0.0351	0.0867		0.0351	17.9478
0.0352	17.958		0.0352	0.05782		0.0352	0.086711		0.0352	17.9582
0.0353	17.969		0.0353	0.057827		0.0353	0.086721		0.0353	17.9686
0.0354	17.979		0.0354	0.057834		0.0354	0.086732		0.0354	17.9791
0.0355	17.99		0.0355	0.057841		0.0355	0.086742		0.0355	17.9896
0.0356	18		0.0356	0.057848		0.0356	0.086753		0.0356	18.0001
0.0357	18.011		0.0357	0.057855		0.0357	0.086764		0.0357	18.0107
0.0358	18.021		0.0358	0.057862		0.0358	0.086775		0.0358	18.0213
0.0359	18.032		0.0359	0.05787		0.0359	0.086785		0.0359	18.0319
0.036	18.043		0.036	0.057877		0.036	0.086796		0.036	18.0426
0.0361	18.053		0.0361	0.057884		0.0361	0.086807		0.0361	18.0533
0.0362	18.064		0.0362	0.057891		0.0362	0.086818		0.0362	18.0641
0.0363	18.075		0.0363	0.057899		0.0363	0.086829		0.0363	18.0748
0.0364	18.086		0.0364	0.057906		0.0364	0.08684		0.0364	18.0857
0.0365	18.097		0.0365	0.057913		0.0365	0.086851		0.0365	18.0965
0.0366	18.107		0.0366	0.057921		0.0366	0.086862		0.0366	18.1074
0.0367	18.118		0.0367	0.057928		0.0367	0.086873		0.0367	18.1183
0.0368	18.129		0.0368	0.057936		0.0368	0.086885		0.0368	18.1293
0.0369	18.14		0.0369	0.057943		0.0369	0.086896		0.0369	18.1403
0.037	18.151		0.037	0.057951		0.037	0.086907		0.037	18.1513
0.0371	18.162		0.0371	0.057958		0.0371	0.086918		0.0371	18.1624
0.0372	18.173		0.0372	0.057966		0.0372	0.08693		0.0372	18.1734
0.0373	18.185		0.0373	0.057973		0.0373	0.086941		0.0373	18.1846
0.0374	18.196		0.0374	0.057981		0.0374	0.086953		0.0374	18.1958
0.0375	18.207		0.0375	0.057989		0.0375	0.086964		0.0375	18.207
0.0376	18.218		0.0376	0.057996		0.0376	0.086975		0.0376	18.2182
0.0377	18.229		0.0377	0.058004		0.0377	0.086987		0.0377	18.2295
0.0378	18.241		0.0378	0.058012		0.0378	0.086999		0.0378	18.2408
0.0379	18.252		0.0379	0.058019		0.0379	0.08701		0.0379	18.2521
0.038	18.264		0.038	0.058027		0.038	0.087022		0.038	18.2635
0.0381	18.275		0.0381	0.058035		0.0381	0.087034		0.0381	18.2749
0.0382	18.286		0.0382	0.058043		0.0382	0.087045		0.0382	18.2864
0.0383	18.298		0.0383	0.058051		0.0383	0.087057		0.0383	18.2979
0.0384	18.309		0.0384	0.058059		0.0384	0.087069		0.0384	18.3094
0.0385	18.321		0.0385	0.058067		0.0385	0.087081		0.0385	18.321
0.0386	18.333		0.0386	0.058075		0.0386	0.087093		0.0386	18.3326
0.0387	18.344		0.0387	0.058083		0.0387	0.087105		0.0387	18.3442
0.0388	18.356		0.0388	0.058091		0.0388	0.087117		0.0388	18.3559
0.0389	18.368		0.0389	0.058099		0.0389	0.087129		0.0389	18.3676
0.039	18.379		0.039	0.058107		0.039	0.087141		0.039	18.3793
0.0391	18.391		0.0391	0.058115		0.0391	0.087153		0.0391	18.3911
0.0392	18.403		0.0392	0.058123		0.0392	0.087165		0.0392	18.4029
0.0393	18.415		0.0393	0.058131		0.0393	0.087178		0.0393	18.4148
0.0394	18.427		0.0394	0.058139		0.0394	0.08719		0.0394	18.4267
0.0395	18.439		0.0395	0.058147		0.0395	0.087202		0.0395	18.4386
0.0396	18.451		0.0396	0.058156		0.0396	0.087214		0.0396	18.4506
0.0397	18.463		0.0397	0.058164		0.0397	0.087227		0.0397	18.4626
0.0398	18.475		0.0398	0.058172		0.0398	0.087239		0.0398	18.4746
0.0399	18.487		0.0399	0.058181		0.0399	0.087252		0.0399	18.4867
0.04	18.499		0.04	0.058189		0.04	0.087264		0.04	18.4988
0.0401	18.511		0.0401	0.058197		0.0401	0.087277		0.0401	18.5109
0.0402	18.523		0.0402	0.058206		0.0402	0.08729		0.0402	18.5231
0.0403	18.535		0.0403	0.058214		0.0403	0.087302		0.0403	18.5353
0.0404	18.548		0.0404	0.058223		0.0404	0.087315		0.0404	18.5476
0.0405	18.56		0.0405	0.058231		0.0405	0.087328		0.0405	18.5599
0.0406	18.572		0.0406	0.05824		0.0406	0.08734		0.0406	18.5722
0.0407	18.585		0.0407	0.058248		0.0407	0.087353		0.0407	18.5846
0.0408	18.597		0.0408	0.058257		0.0408	0.087366		0.0408	18.597
0.0409	18.609		0.0409	0.058265		0.0409	0.087379		0.0409	18.6094
0.041	18.622		0.041	0.058274		0.041	0.087392		0.041	18.6219
0.0411	18.634		0.0411	0.058283		0.0411	0.087405		0.0411	18.6344
0.0412	18.647		0.0412	0.058292		0.0412	0.087418		0.0412	18.6469
0.0413	18.66		0.0413	0.0583		0.0413	0.087431		0.0413	18.6595
0.0414	18.672		0.0414	0.058309		0.0414	0.087444		0.0414	18.6721
0.0415	18.685		0.0415	0.058318		0.0415	0.087458		0.0415	18.6848
0.0416	18.697		0.0416	0.058327		0.0416	0.087471		0.0416	18.6975
0.0417	18.71		0.0417	0.058336		0.0417	0.087484		0.0417	18.7102
0.0418	18.723		0.0418	0.058344		0.0418	0.087498		0.0418	18.723
0.0419	18.736		0.0419	0.058353		0.0419	0.087511		0.0419	18.7358
0.042	18.749		0.042	0.058362		0.042	0.087524		0.042	18.7487
0.0421	18.762		0.0421	0.058371		0.0421	0.087538		0.0421	18.7615
0.0422	18.774		0.0422	0.05838		0.0422	0.087551		0.0422	18.7745
0.0423	18.787		0.0423	0.058389		0.0423	0.087565		0.0423	18.7874
0.0424	18.8		0.0424	0.058398		0.0424	0.087579		0.0424	18.8004
0.0425	18.813		0.0425	0.058408		0.0425	0.087592		0.0425	18.8134
0.0426	18.827		0.0426	0.058417		0.0426	0.087606		0.0426	18.8265
0.0427	18.84		0.0427	0.058426		0.0427	0.08762		0.0427	18.8396
0.0428	18.853		0.0428	0.058435		0.0428	0.087634		0.0428	18.8528
0.0429	18.866		0.0429	0.058444		0.0429	0.087647		0.0429	18.8659
0.043	18.879		0.043	0.058454		0.043	0.087661		0.043	18.8792
0.0431	18.892		0.0431	0.058463		0.0431	0.087675		0.0431	18.8924
0.0432	18.906		0.0432	0.058472		0.0432	0.087689		0.0432	18.9057
0.0433	18.919		0.0433	0.058482		0.0433	0.087703		0.0433	18.919
0.0434	18.932		0.0434	0.058491		0.0434	0.087717		0.0434	18.9324
0.0435	18.946		0.0435	0.0585		0.0435	0.087731		0.0435	18.9458
0.0436	18.959		0.0436	0.05851		0.0436	0.087746		0.0436	18.9593
0.0437	18.973		0.0437	0.058519		0.0437	0.08776		0.0437	18.9727
0.0438	18.986		0.0438	0.058529		0.0438	0.087774		0.0438	18.9863
0.0439	19		0.0439	0.058538		0.0439	0.087789		0.0439	18.9998
0.044	19.013		0.044	0.058548		0.044	0.087803		0.044	19.0134
0.0441	19.027		0.0441	0.058558		0.0441	0.087817		0.0441	19.027
0.0442	19.041		0.0442	0.058567		0.0442	0.087832		0.0442	19.0407
0.0443	19.054		0.0443	0.058577		0.0443	0.087846		0.0443	19.0544
0.0444	19.068		0.0444	0.058587		0.0444	0.087861		0.0444	19.0682
0.0445	19.082		0.0445	0.058596		0.0445	0.087875		0.0445	19.082
0.0446	19.096		0.0446	0.058606		0.0446	0.08789		0.0446	19.0958
0.0447	19.11		0.0447	0.058616		0.0447	0.087905		0.0447	19.1096
0.0448	19.124		0.0448	0.058626		0.0448	0.08792		0.0448	19.1235
0.0449	19.137		0.0449	0.058636		0.0449	0.087934		0.0449	19.1375
0.045	19.151		0.045	0.058646		0.045	0.087949		0.045	19.1515
0.0451	19.165		0.0451	0.058656		0.0451	0.087964		0.0451	19.1655
0.0452	19.18		0.0452	0.058666		0.0452	0.087979		0.0452	19.1795
0.0453	19.194		0.0453	0.058676		0.0453	0.087994		0.0453	19.1936
0.0454	19.208		0.0454	0.058686		0.0454	0.088009		0.0454	19.2077
0.0455	19.222		0.0455	0.058696		0.0455	0.088024		0.0455	19.2219
0.0456	19.236		0.0456	0.058706		0.0456	0.08804		0.0456	19.2361
0.0457	19.25		0.0457	0.058716		0.0457	0.088055		0.0457	19.2504
0.0458	19.265		0.0458	0.058726		0.0458	0.08807		0.0458	19.2646
0.0459	19.279		0.0459	0.058736		0.0459	0.088085		0.0459	19.279
0.046	19.293		0.046	0.058747		0.046	0.088101		0.046	19.2933
0.0461	19.308		0.0461	0.058757		0.0461	0.088116		0.0461	19.3077
0.0462	19.322		0.0462	0.058767		0.0462	0.088132		0.0462	19.3221
0.0463	19.337		0.0463	0.058778		0.0463	0.088147		0.0463	19.3366
0.0464	19.351		0.0464	0.058788		0.0464	0.088163		0.0464	19.3511
0.0465	19.366		0.0465	0.058798		0.0465	0.088178		0.0465	19.3657
0.0466	19.38		0.0466	0.058809		0.0466	0.088194		0.0466	19.3803
0.0467	19.395		0.0467	0.058819		0.0467	0.08821		0.0467	19.3949
0.0468	19.41		0.0468	0.05883		0.0468	0.088225		0.0468	19.4096
0.0469	19.424		0.0469	0.05884		0.0469	0.088241		0.0469	19.4243
0.047	19.439		0.047	0.058851		0.047	0.088257		0.047	19.439
0.0471	19.454		0.0471	0.058862		0.0471	0.088273		0.0471	19.4538
0.0472	19.469		0.0472	0.058872		0.0472	0.088289		0.0472	19.4686
0.0473	19.483		0.0473	0.058883		0.0473	0.088305		0.0473	19.4835
0.0474	19.498		0.0474	0.058894		0.0474	0.088321		0.0474	19.4984
0.0475	19.513		0.0475	0.058904		0.0475	0.088337		0.0475	19.5133
0.0476	19.528		0.0476	0.058915		0.0476	0.088353		0.0476	19.5283
0.0477	19.543		0.0477	0.058926		0.0477	0.08837		0.0477	19.5433
0.0478	19.558		0.0478	0.058937		0.0478	0.088386		0.0478	19.5583
0.0479	19.573		0.0479	0.058948		0.0479	0.088402		0.0479	19.5734
0.048	19.589		0.048	0.058959		0.048	0.088419		0.048	19.5886
0.0481	19.604		0.0481	0.05897		0.0481	0.088435		0.0481	19.6037
0.0482	19.619		0.0482	0.058981		0.0482	0.088452		0.0482	19.6189
0.0483	19.634		0.0483	0.058992		0.0483	0.088468		0.0483	19.6342
0.0484	19.649		0.0484	0.059003		0.0484	0.088485		0.0484	19.6495
0.0485	19.665		0.0485	0.059014		0.0485	0.088502		0.0485	19.6648
0.0486	19.68		0.0486	0.059025		0.0486	0.088518		0.0486	19.6802
0.0487	19.696		0.0487	0.059036		0.0487	0.088535		0.0487	19.6956
0.0488	19.711		0.0488	0.059047		0.0488	0.088552		0.0488	19.711
0.0489	19.726		0.0489	0.059059		0.0489	0.088569		0.0489	19.7265
0.049	19.742		0.049	0.05907		0.049	0.088586		0.049	19.742
0.0491	19.758		0.0491	0.059081		0.0491	0.088603		0.0491	19.7576
0.0492	19.773		0.0492	0.059093		0.0492	0.08862		0.0492	19.7732
0.0493	19.789		0.0493	0.059104		0.0493	0.088637		0.0493	19.7888
0.0494	19.804		0.0494	0.059116		0.0494	0.088654		0.0494	19.8045
0.0495	19.82		0.0495	0.059127		0.0495	0.088671		0.0495	19.8202
0.0496	19.836		0.0496	0.059138		0.0496	0.088688		0.0496	19.836
0.0497	19.852		0.0497	0.05915		0.0497	0.088706		0.0497	19.8518
0.0498	19.868		0.0498	0.059162		0.0498	0.088723		0.0498	19.8676
0.0499	19.883		0.0499	0.059173		0.0499	0.088741		0.0499	19.8835
0.05	19.899		0.05	0.059185		0.05	0.088758		0.05	19.8994
0.0501	19.915		0.0501	0.059197		0.0501	0.088776		0.0501	19.9153
0.0502	19.931		0.0502	0.059208		0.0502	0.088793		0.0502	19.9313
0.0503	19.947		0.0503	0.05922		0.0503	0.088811		0.0503	19.9473
0.0504	19.963		0.0504	0.059232		0.0504	0.088828		0.0504	19.9634
0.0505	19.98		0.0505	0.059244		0.0505	0.088846		0.0505	19.9795
0.0506	19.996		0.0506	0.059256		0.0506	0.088864		0.0506	19.9957
0.0507	20.012		0.0507	0.059268		0.0507	0.088882		0.0507	20.0119
0.0508	20.028		0.0508	0.05928		0.0508	0.0889		0.0508	20.0281
0.0509	20.044		0.0509	0.059292		0.0509	0.088918		0.0509	20.0444
0.051	20.061		0.051	0.059304		0.051	0.088936		0.051	20.0607
0.0511	20.077		0.0511	0.059316		0.0511	0.088954		0.0511	20.077
0.0512	20.093		0.0512	0.059328		0.0512	0.088972		0.0512	20.0934
0.0513	20.11		0.0513	0.05934		0.0513	0.08899		0.0513	20.1098
0.0514	20.126		0.0514	0.059352		0.0514	0.089009		0.0514	20.1263
0.0515	20.143		0.0515	0.059364		0.0515	0.089027		0.0515	20.1428
0.0516	20.159		0.0516	0.059377		0.0516	0.089045		0.0516	20.1593
0.0517	20.176		0.0517	0.059389		0.0517	0.089064		0.0517	20.1759
0.0518	20.193		0.0518	0.059401		0.0518	0.089082		0.0518	20.1925
0.0519	20.209		0.0519	0.059414		0.0519	0.089101		0.0519	20.2092
0.052	20.226		0.052	0.059426		0.052	0.08912		0.052	20.2259
0.0521	20.243		0.0521	0.059438		0.0521	0.089138		0.0521	20.2426
0.0522	20.259		0.0522	0.059451		0.0522	0.089157		0.0522	20.2594
0.0523	20.276		0.0523	0.059463		0.0523	0.089176		0.0523	20.2762
0.0524	20.293		0.0524	0.059476		0.0524	0.089195		0.0524	20.2931
0.0525	20.31		0.0525	0.059489		0.0525	0.089214		0.0525	20.31
0.0526	20.327		0.0526	0.059501		0.0526	0.089233		0.0526	20.3269
0.0527	20.344		0.0527	0.059514		0.0527	0.089252		0.0527	20.3439
0.0528	20.361		0.0528	0.059527		0.0528	0.089271		0.0528	20.3609
0.0529	20.378		0.0529	0.05954		0.0529	0.08929		0.0529	20.378
0.053	20.395		0.053	0.059552		0.053	0.089309		0.053	20.3951
0.0531	20.412		0.0531	0.059565		0.0531	0.089328		0.0531	20.4122
0.0532	20.429		0.0532	0.059578		0.0532	0.089348		0.0532	20.4294
0.0533	20.447		0.0533	0.059591		0.0533	0.089367		0.0533	20.4466
0.0534	20.464		0.0534	0.059604		0.0534	0.089386		0.0534	20.4639
0.0535	20.481		0.0535	0.059617		0.0535	0.089406		0.0535	20.4811
0.0536	20.498		0.0536	0.05963		0.0536	0.089426		0.0536	20.4985
0.0537	20.516		0.0537	0.059643		0.0537	0.089445		0.0537	20.5159
0.0538	20.533		0.0538	0.059656		0.0538	0.089465		0.0538	20.5333
0.0539	20.551		0.0539	0.059669		0.0539	0.089485		0.0539	20.5507
0.054	20.568		0.054	0.059683		0.054	0.089504		0.054	20.5682
0.0541	20.586		0.0541	0.059696		0.0541	0.089524		0.0541	20.5857
0.0542	20.603		0.0542	0.059709		0.0542	0.089544		0.0542	20.6033
0.0543	20.621		0.0543	0.059723		0.0543	0.089564		0.0543	20.6209
0.0544	20.639		0.0544	0.059736		0.0544	0.089584		0.0544	20.6386
0.0545	20.656		0.0545	0.059749		0.0545	0.089604		0.0545	20.6563
0.0546	20.674		0.0546	0.059763		0.0546	0.089625		0.0546	20.674
0.0547	20.692		0.0547	0.059776		0.0547	0.089645		0.0547	20.6918
0.0548	20.71		0.0548	0.05979		0.0548	0.089665		0.0548	20.7096
0.0549	20.727		0.0549	0.059803		0.0549	0.089686		0.0549	20.7274
0.055	20.745		0.055	0.059817		0.055	0.089706		0.055	20.7453
0.0551	20.763		0.0551	0.059831		0.0551	0.089727		0.0551	20.7632
0.0552	20.781		0.0552	0.059844		0.0552	0.089747		0.0552	20.7812
0.0553	20.799		0.0553	0.059858		0.0553	0.089768		0.0553	20.7992
0.0554	20.817		0.0554	0.059872		0.0554	0.089788		0.0554	20.8173
0.0555	20.835		0.0555	0.059886		0.0555	0.089809		0.0555	20.8354
0.0556	20.853		0.0556	0.0599		0.0556	0.08983		0.0556	20.8535
0.0557	20.872		0.0557	0.059914		0.0557	0.089851		0.0557	20.8717
0.0558	20.89		0.0558	0.059928		0.0558	0.089872		0.0558	20.8899
0.0559	20.908		0.0559	0.059942		0.0559	0.089893		0.0559	20.9081
0.056	20.926		0.056	0.059956		0.056	0.089914		0.056	20.9264
0.0561	20.945		0.0561	0.05997		0.0561	0.089935		0.0561	20.9447
0.0562	20.963		0.0562	0.059984		0.0562	0.089956		0.0562	20.9631
0.0563	20.981		0.0563	0.059998		0.0563	0.089977		0.0563	20.9815
0.0564	21		0.0564	0.060012		0.0564	0.089999		0.0564	20.9999
0.0565	21.018		0.0565	0.060027		0.0565	0.09002		0.0565	21.0184
0.0566	21.037		0.0566	0.060041		0.0566	0.090042		0.0566	21.0369
0.0567	21.055		0.0567	0.060055		0.0567	0.090063		0.0567	21.0555
0.0568	21.074		0.0568	0.06007		0.0568	0.090085		0.0568	21.0741
0.0569	21.093		0.0569	0.060084		0.0569	0.090106		0.0569	21.0927
0.057	21.111		0.057	0.060099		0.057	0.090128		0.057	21.1114
0.0571	21.13		0.0571	0.060113		0.0571	0.09015		0.0571	21.1301
0.0572	21.149		0.0572	0.060128		0.0572	0.090172		0.0572	21.1489
0.0573	21.168		0.0573	0.060142		0.0573	0.090194		0.0573	21.1677
0.0574	21.187		0.0574	0.060157		0.0574	0.090216		0.0574	21.1865
0.0575	21.205		0.0575	0.060172		0.0575	0.090238		0.0575	21.2054
0.0576	21.224		0.0576	0.060186		0.0576	0.09026		0.0576	21.2243
0.0577	21.243		0.0577	0.060201		0.0577	0.090282		0.0577	21.2433
0.0578	21.262		0.0578	0.060216		0.0578	0.090304		0.0578	21.2623
0.0579	21.281		0.0579	0.060231		0.0579	0.090327		0.0579	21.2813
0.058	21.3		0.058	0.060246		0.058	0.090349		0.058	21.3004
0.0581	21.32		0.0581	0.060261		0.0581	0.090371		0.0581	21.3195
0.0582	21.339		0.0582	0.060276		0.0582	0.090394		0.0582	21.3387
0.0583	21.358		0.0583	0.060291		0.0583	0.090417		0.0583	21.3579
0.0584	21.377		0.0584	0.060306		0.0584	0.090439		0.0584	21.3771
0.0585	21.396		0.0585	0.060321		0.0585	0.090462		0.0585	21.3964
0.0586	21.416		0.0586	0.060336		0.0586	0.090485		0.0586	21.4157
0.0587	21.435		0.0587	0.060352		0.0587	0.090508		0.0587	21.435
0.0588	21.454		0.0588	0.060367		0.0588	0.090531		0.0588	21.4544
0.0589	21.474		0.0589	0.060382		0.0589	0.090554		0.0589	21.4738
0.059	21.493		0.059	0.060398		0.059	0.090577		0.059	21.4933
0.0591	21.513		0.0591	0.060413		0.0591	0.0906		0.0591	21.5128
0.0592	21.532		0.0592	0.060428		0.0592	0.090623		0.0592	21.5324
0.0593	21.552		0.0593	0.060444		0.0593	0.090646		0.0593	21.552
0.0594	21.572		0.0594	0.06046		0.0594	0.09067		0.0594	21.5716
0.0595	21.591		0.0595	0.060475		0.0595	0.090693		0.0595	21.5912
0.0596	21.611		0.0596	0.060491		0.0596	0.090716		0.0596	21.6109
0.0597	21.631		0.0597	0.060507		0.0597	0.09074		0.0597	21.6307
0.0598	21.65		0.0598	0.060522		0.0598	0.090764		0.0598	21.6505
0.0599	21.67		0.0599	0.060538		0.0599	0.090787		0.0599	21.6703
0.06	21.69		0.06	0.060554		0.06	0.090811		0.06	21.6901
0.0601	21.71		0.0601	0.06057		0.0601	0.090835		0.0601	21.71
0.0602	21.73		0.0602	0.060586		0.0602	0.090859		0.0602	21.73
0.0603	21.75		0.0603	0.060602		0.0603	0.090883		0.0603	21.75
0.0604	21.77		0.0604	0.060618		0.0604	0.090907		0.0604	21.77
0.0605	21.79		0.0605	0.060634		0.0605	0.090931		0.0605	21.79
0.0606	21.81		0.0606	0.06065		0.0606	0.090955		0.0606	21.8101
0.0607	21.83		0.0607	0.060666		0.0607	0.090979		0.0607	21.8302
0.0608	21.85		0.0608	0.060682		0.0608	0.091004		0.0608	21.8504
0.0609	21.871		0.0609	0.060699		0.0609	0.091028		0.0609	21.8706
0.061	21.891		0.061	0.060715		0.061	0.091053		0.061	21.8909
0.0611	21.911		0.0611	0.060731		0.0611	0.091077		0.0611	21.9111
0.0612	21.931		0.0612	0.060748		0.0612	0.091102		0.0612	21.9315
0.0613	21.952		0.0613	0.060764		0.0613	0.091127		0.0613	21.9518
0.0614	21.972		0.0614	0.060781		0.0614	0.091151		0.0614	21.9722
0.0615	21.993		0.0615	0.060797		0.0615	0.091176		0.0615	21.9927
0.0616	22.013		0.0616	0.060814		0.0616	0.091201		0.0616	22.0131
0.0617	22.034		0.0617	0.060831		0.0617	0.091226		0.0617	22.0337
0.0618	22.054		0.0618	0.060847		0.0618	0.091251		0.0618	22.0542
0.0619	22.075		0.0619	0.060864		0.0619	0.091276		0.0619	22.0748
0.062	22.095		0.062	0.060881		0.062	0.091302		0.062	22.0954
0.0621	22.116		0.0621	0.060898		0.0621	0.091327		0.0621	22.1161
0.0622	22.137		0.0622	0.060915		0.0622	0.091352		0.0622	22.1368
0.0623	22.158		0.0623	0.060932		0.0623	0.091378		0.0623	22.1575
0.0624	22.178		0.0624	0.060949		0.0624	0.091403		0.0624	22.1783
0.0625	22.199		0.0625	0.060966		0.0625	0.091429		0.0625	22.1991
0.0626	22.22		0.0626	0.060983		0.0626	0.091454		0.0626	22.22
0.0627	22.241		0.0627	0.061		0.0627	0.09148		0.0627	22.2409
0.0628	22.262		0.0628	0.061017		0.0628	0.091506		0.0628	22.2618
0.0629	22.283		0.0629	0.061035		0.0629	0.091532		0.0629	22.2828
0.063	22.304		0.063	0.061052		0.063	0.091558		0.063	22.3038
0.0631	22.325		0.0631	0.061069		0.0631	0.091584		0.0631	22.3249
0.0632	22.346		0.0632	0.061087		0.0632	0.09161		0.0632	22.3459
0.0633	22.367		0.0633	0.061104		0.0633	0.091636		0.0633	22.3671
0.0634	22.388		0.0634	0.061122		0.0634	0.091662		0.0634	22.3882
0.0635	22.409		0.0635	0.061139		0.0635	0.091689		0.0635	22.4094
0.0636	22.431		0.0636	0.061157		0.0636	0.091715		0.0636	22.4306
0.0637	22.452		0.0637	0.061174		0.0637	0.091742		0.0637	22.4519
0.0638	22.473		0.0638	0.061192		0.0638	0.091768		0.0638	22.4732
0.0639	22.495		0.0639	0.06121		0.0639	0.091795		0.0639	22.4946
0.064	22.516		0.064	0.061228		0.064	0.091822		0.064	22.516
0.0641	22.537		0.0641	0.061246		0.0641	0.091849		0.0641	22.5374
0.0642	22.559		0.0642	0.061264		0.0642	0.091875		0.0642	22.5588
0.0643	22.58		0.0643	0.061282		0.0643	0.091902		0.0643	22.5803
0.0644	22.602		0.0644	0.0613		0.0644	0.091929		0.0644	22.6019
0.0645	22.623		0.0645	0.061318		0.0645	0.091957		0.0645	22.6234
0.0646	22.645		0.0646	0.061336		0.0646	0.091984		0.0646	22.645
0.0647	22.667		0.0647	0.061354		0.0647	0.092011		0.0647	22.6667
0.0648	22.688		0.0648	0.061372		0.0648	0.092038		0.0648	22.6883
0.0649	22.71		0.0649	0.061391		0.0649	0.092066		0.0649	22.7101
0.065	22.732		0.065	0.061409		0.065	0.092093		0.065	22.7318
0.0651	22.754		0.0651	0.061427		0.0651	0.092121		0.0651	22.7536
0.0652	22.775		0.0652	0.061446		0.0652	0.092149		0.0652	22.7754
0.0653	22.797		0.0653	0.061464		0.0653	0.092176		0.0653	22.7973
0.0654	22.819		0.0654	0.061483		0.0654	0.092204		0.0654	22.8192
0.0655	22.841		0.0655	0.061502		0.0655	0.092232		0.0655	22.8411
0.0656	22.863		0.0656	0.06152		0.0656	0.09226		0.0656	22.8631
0.0657	22.885		0.0657	0.061539		0.0657	0.092288		0.0657	22.8851
0.0658	22.907		0.0658	0.061558		0.0658	0.092316		0.0658	22.9071
0.0659	22.929		0.0659	0.061577		0.0659	0.092345		0.0659	22.9292
0.066	22.951		0.066	0.061595		0.066	0.092373		0.066	22.9513
0.0661	22.973		0.0661	0.061614		0.0661	0.092401		0.0661	22.9735
0.0662	22.996		0.0662	0.061633		0.0662	0.09243		0.0662	22.9956
0.0663	23.018		0.0663	0.061652		0.0663	0.092458		0.0663	23.0179
0.0664	23.04		0.0664	0.061672		0.0664	0.092487		0.0664	23.0401
0.0665	23.062		0.0665	0.061691		0.0665	0.092516		0.0665	23.0624
0.0666	23.085		0.0666	0.06171		0.0666	0.092545		0.0666	23.0847
0.0667	23.107		0.0667	0.061729		0.0667	0.092574		0.0667	23.1071
0.0668	23.129		0.0668	0.061749		0.0668	0.092603		0.0668	23.1295
0.0669	23.152		0.0669	0.061768		0.0669	0.092632		0.0669	23.1519
0.067	23.174		0.067	0.061787		0.067	0.092661		0.067	23.1744
0.0671	23.197		0.0671	0.061807		0.0671	0.09269		0.0671	23.1969
0.0672	23.219		0.0672	0.061826		0.0672	0.092719		0.0672	23.2194
0.0673	23.242		0.0673	0.061846		0.0673	0.092749		0.0673	23.242
0.0674	23.265		0.0674	0.061866		0.0674	0.092778		0.0674	23.2646
0.0675	23.287		0.0675	0.061885		0.0675	0.092808		0.0675	23.2872
0.0676	23.31		0.0676	0.061905		0.0676	0.092838		0.0676	23.3099
0.0677	23.333		0.0677	0.061925		0.0677	0.092867		0.0677	23.3326
0.0678	23.355		0.0678	0.061945		0.0678	0.092897		0.0678	23.3554
0.0679	23.378		0.0679	0.061965		0.0679	0.092927		0.0679	23.3782
0.068	23.401		0.068	0.061985		0.068	0.092957		0.068	23.401
0.0681	23.424		0.0681	0.062005		0.0681	0.092987		0.0681	23.4238
0.0682	23.447		0.0682	0.062025		0.0682	0.093017		0.0682	23.4467
0.0683	23.47		0.0683	0.062045		0.0683	0.093048		0.0683	23.4696
0.0684	23.493		0.0684	0.062065		0.0684	0.093078		0.0684	23.4926
0.0685	23.516		0.0685	0.062086		0.0685	0.093108		0.0685	23.5155
0.0686	23.539		0.0686	0.062106		0.0686	0.093139		0.0686	23.5385
0.0687	23.562		0.0687	0.062126		0.0687	0.093169		0.0687	23.5616
0.0688	23.585		0.0688	0.062147		0.0688	0.0932		0.0688	23.5847
0.0689	23.608		0.0689	0.062167		0.0689	0.093231		0.0689	23.6078
0.069	23.631		0.069	0.062188		0.069	0.093262		0.069	23.6309
0.0691	23.654		0.0691	0.062209		0.0691	0.093293		0.0691	23.6541
0.0692	23.677		0.0692	0.062229		0.0692	0.093324		0.0692	23.6773
0.0693	23.701		0.0693	0.06225		0.0693	0.093355		0.0693	23.7006
0.0694	23.724		0.0694	0.062271		0.0694	0.093386		0.0694	23.7239
0.0695	23.747		0.0695	0.062292		0.0695	0.093417		0.0695	23.7472
0.0696	23.771		0.0696	0.062313		0.0696	0.093449		0.0696	23.7705
0.0697	23.794		0.0697	0.062334		0.0697	0.09348		0.0697	23.7939
0.0698	23.817		0.0698	0.062355		0.0698	0.093512		0.0698	23.8173
0.0699	23.841		0.0699	0.062376		0.0699	0.093543		0.0699	23.8407
0.07	23.864		0.07	0.062397		0.07	0.093575		0.07	23.8642
0.0701	23.888		0.0701	0.062418		0.0701	0.093607		0.0701	23.8877
0.0702	23.911		0.0702	0.06244		0.0702	0.093639		0.0702	23.9113
0.0703	23.935		0.0703	0.062461		0.0703	0.093671		0.0703	23.9348
0.0704	23.958		0.0704	0.062482		0.0704	0.093703		0.0704	23.9584
0.0705	23.982		0.0705	0.062504		0.0705	0.093735		0.0705	23.9821
0.0706	24.006		0.0706	0.062525		0.0706	0.093768		0.0706	24.0057
0.0707	24.029		0.0707	0.062547		0.0707	0.0938		0.0707	24.0294
0.0708	24.053		0.0708	0.062569		0.0708	0.093832		0.0708	24.0531
0.0709	24.077		0.0709	0.06259		0.0709	0.093865		0.0709	24.0769
0.071	24.101		0.071	0.062612		0.071	0.093898		0.071	24.1007
0.0711	24.124		0.0711	0.062634		0.0711	0.09393		0.0711	24.1245
0.0712	24.148		0.0712	0.062656		0.0712	0.093963		0.0712	24.1483
0.0713	24.172		0.0713	0.062678		0.0713	0.093996		0.0713	24.1722
0.0714	24.196		0.0714	0.0627		0.0714	0.094029		0.0714	24.1961
0.0715	24.22		0.0715	0.062722		0.0715	0.094062		0.0715	24.2201
0.0716	24.244		0.0716	0.062744		0.0716	0.094096		0.0716	24.244
0.0717	24.268		0.0717	0.062766		0.0717	0.094129		0.0717	24.268
0.0718	24.292		0.0718	0.062788		0.0718	0.094162		0.0718	24.2921
0.0719	24.316		0.0719	0.062811		0.0719	0.094196		0.0719	24.3161
0.072	24.34		0.072	0.062833		0.072	0.094229		0.072	24.3402
0.0721	24.364		0.0721	0.062856		0.0721	0.094263		0.0721	24.3643
0.0722	24.388		0.0722	0.062878		0.0722	0.094297		0.0722	24.3885
0.0723	24.413		0.0723	0.062901		0.0723	0.094331		0.0723	24.4127
0.0724	24.437		0.0724	0.062923		0.0724	0.094365		0.0724	24.4369
0.0725	24.461		0.0725	0.062946		0.0725	0.094399		0.0725	24.4611
0.0726	24.485		0.0726	0.062969		0.0726	0.094433		0.0726	24.4854
0.0727	24.51		0.0727	0.062992		0.0727	0.094467		0.0727	24.5096
0.0728	24.534		0.0728	0.063015		0.0728	0.094501		0.0728	24.534
0.0729	24.558		0.0729	0.063038		0.0729	0.094536		0.0729	24.5583
0.073	24.583		0.073	0.063061		0.073	0.09457		0.073	24.5827
0.0731	24.607		0.0731	0.063084		0.0731	0.094605		0.0731	24.6071
0.0732	24.632		0.0732	0.063107		0.0732	0.09464		0.0732	24.6315
0.0733	24.656		0.0733	0.06313		0.0733	0.094674		0.0733	24.656
0.0734	24.68		0.0734	0.063153		0.0734	0.094709		0.0734	24.6805
0.0735	24.705		0.0735	0.063177		0.0735	0.094744		0.0735	24.705
0.0736	24.73		0.0736	0.0632		0.0736	0.094779		0.0736	24.7295
0.0737	24.754		0.0737	0.063224		0.0737	0.094815		0.0737	24.7541
0.0738	24.779		0.0738	0.063247		0.0738	0.09485		0.0738	24.7787
0.0739	24.803		0.0739	0.063271		0.0739	0.094885		0.0739	24.8033
0.074	24.828		0.074	0.063294		0.074	0.094921		0.074	24.8279
0.0741	24.853		0.0741	0.063318		0.0741	0.094956		0.0741	24.8526
0.0742	24.877		0.0742	0.063342		0.0742	0.094992		0.0742	24.8773
0.0743	24.902		0.0743	0.063366		0.0743	0.095028		0.0743	24.902
0.0744	24.927		0.0744	0.06339		0.0744	0.095064		0.0744	24.9268
0.0745	24.952		0.0745	0.063414		0.0745	0.0951		0.0745	24.9516
0.0746	24.976		0.0746	0.063438		0.0746	0.095136		0.0746	24.9764
0.0747	25.001		0.0747	0.063462		0.0747	0.095172		0.0747	25.0012
0.0748	25.026		0.0748	0.063486		0.0748	0.095208		0.0748	25.026
0.0749	25.051		0.0749	0.06351		0.0749	0.095245		0.0749	25.0509
0.075	25.076		0.075	0.063535		0.075	0.095281		0.075	25.0758
0.0751	25.101		0.0751	0.063559		0.0751	0.095318		0.0751	25.1007
0.0752	25.126		0.0752	0.063584		0.0752	0.095355		0.0752	25.1257
0.0753	25.151		0.0753	0.063608		0.0753	0.095391		0.0753	25.1507
0.0754	25.176		0.0754	0.063633		0.0754	0.095428		0.0754	25.1757
0.0755	25.201		0.0755	0.063657		0.0755	0.095465		0.0755	25.2007
0.0756	25.226		0.0756	0.063682		0.0756	0.095502		0.0756	25.2257
0.0757	25.251		0.0757	0.063707		0.0757	0.09554		0.0757	25.2508
0.0758	25.276		0.0758	0.063732		0.0758	0.095577		0.0758	25.2759
0.0759	25.301		0.0759	0.063757		0.0759	0.095614		0.0759	25.301
0.076	25.326		0.076	0.063782		0.076	0.095652		0.076	25.3261
0.0761	25.351		0.0761	0.063807		0.0761	0.095689		0.0761	25.3513
0.0762	25.376		0.0762	0.063832		0.0762	0.095727		0.0762	25.3765
0.0763	25.402		0.0763	0.063857		0.0763	0.095765		0.0763	25.4017
0.0764	25.427		0.0764	0.063882		0.0764	0.095803		0.0764	25.4269
0.0765	25.452		0.0765	0.063908		0.0765	0.095841		0.0765	25.4522
0.0766	25.477		0.0766	0.063933		0.0766	0.095879		0.0766	25.4774
0.0767	25.503		0.0767	0.063959		0.0767	0.095917		0.0767	25.5027
0.0768	25.528		0.0768	0.063984		0.0768	0.095955		0.0768	25.528
0.0769	25.553		0.0769	0.06401		0.0769	0.095994		0.0769	25.5534
0.077	25.579		0.077	0.064036		0.077	0.096032		0.077	25.5787
0.0771	25.604		0.0771	0.064061		0.0771	0.096071		0.0771	25.6041
0.0772	25.63		0.0772	0.064087		0.0772	0.09611		0.0772	25.6295
0.0773	25.655		0.0773	0.064113		0.0773	0.096149		0.0773	25.6549
0.0774	25.68		0.0774	0.064139		0.0774	0.096188		0.0774	25.6804
0.0775	25.706		0.0775	0.064165		0.0775	0.096227		0.0775	25.7058
0.0776	25.731		0.0776	0.064191		0.0776	0.096266		0.0776	25.7313
0.0777	25.757		0.0777	0.064217		0.0777	0.096305		0.0777	25.7568
0.0778	25.782		0.0778	0.064244		0.0778	0.096345		0.0778	25.7823
0.0779	25.808		0.0779	0.06427		0.0779	0.096384		0.0779	25.8079
0.078	25.833		0.078	0.064296		0.078	0.096424		0.078	25.8334
0.0781	25.859		0.0781	0.064323		0.0781	0.096463		0.0781	25.859
0.0782	25.885		0.0782	0.064349		0.0782	0.096503		0.0782	25.8846
0.0783	25.91		0.0783	0.064376		0.0783	0.096543		0.0783	25.9102
0.0784	25.936		0.0784	0.064403		0.0784	0.096583		0.0784	25.9358
0.0785	25.961		0.0785	0.06443		0.0785	0.096623		0.0785	25.9615
0.0786	25.987		0.0786	0.064456		0.0786	0.096664		0.0786	25.9871
0.0787	26.013		0.0787	0.064483		0.0787	0.096704		0.0787	26.0128
0.0788	26.038		0.0788	0.06451		0.0788	0.096744		0.0788	26.0385
0.0789	26.064		0.0789	0.064537		0.0789	0.096785		0.0789	26.0642
0.079	26.09		0.079	0.064564		0.079	0.096826		0.079	26.0899
0.0791	26.116		0.0791	0.064592		0.0791	0.096866		0.0791	26.1157
0.0792	26.141		0.0792	0.064619		0.0792	0.096907		0.0792	26.1414
0.0793	26.167		0.0793	0.064646		0.0793	0.096948		0.0793	26.1672
0.0794	26.193		0.0794	0.064674		0.0794	0.096989		0.0794	26.193
0.0795	26.219		0.0795	0.064701		0.0795	0.097031		0.0795	26.2188
0.0796	26.245		0.0796	0.064729		0.0796	0.097072		0.0796	26.2446
0.0797	26.27		0.0797	0.064756		0.0797	0.097113		0.0797	26.2705
0.0798	26.296		0.0798	0.064784		0.0798	0.097155		0.0798	26.2963
0.0799	26.322		0.0799	0.064812		0.0799	0.097197		0.0799	26.3222
0.08	26.348		0.08	0.06484		0.08	0.097239		0.08	26.3481
0.0801	26.374		0.0801	0.064868		0.0801	0.09728		0.0801	26.374
0.0802	26.4		0.0802	0.064896		0.0802	0.097322		0.0802	26.3999
0.0803	26.426		0.0803	0.064924		0.0803	0.097365		0.0803	26.4258
0.0804	26.452		0.0804	0.064952		0.0804	0.097407		0.0804	26.4517
0.0805	26.478		0.0805	0.06498		0.0805	0.097449		0.0805	26.4777
0.0806	26.504		0.0806	0.065009		0.0806	0.097492		0.0806	26.5036
0.0807	26.53		0.0807	0.065037		0.0807	0.097534		0.0807	26.5296
0.0808	26.556		0.0808	0.065065		0.0808	0.097577		0.0808	26.5556
0.0809	26.582		0.0809	0.065094		0.0809	0.09762		0.0809	26.5816
0.081	26.608		0.081	0.065123		0.081	0.097663		0.081	26.6076
0.0811	26.634		0.0811	0.065151		0.0811	0.097706		0.0811	26.6336
0.0812	26.66		0.0812	0.06518		0.0812	0.097749		0.0812	26.6596
0.0813	26.686		0.0813	0.065209		0.0813	0.097792		0.0813	26.6857
0.0814	26.712		0.0814	0.065238		0.0814	0.097835		0.0814	26.7117
0.0815	26.738		0.0815	0.065267		0.0815	0.097879		0.0815	26.7378
0.0816	26.764		0.0816	0.065296		0.0816	0.097923		0.0816	26.7639
0.0817	26.79		0.0817	0.065325		0.0817	0.097966		0.0817	26.7899
0.0818	26.816		0.0818	0.065354		0.0818	0.09801		0.0818	26.816
0.0819	26.842		0.0819	0.065384		0.0819	0.098054		0.0819	26.8421
0.082	26.868		0.082	0.065413		0.082	0.098098		0.082	26.8682
0.0821	26.894		0.0821	0.065442		0.0821	0.098142		0.0821	26.8943
0.0822	26.92		0.0822	0.065472		0.0822	0.098187		0.0822	26.9205
0.0823	26.947		0.0823	0.065502		0.0823	0.098231		0.0823	26.9466
0.0824	26.973		0.0824	0.065531		0.0824	0.098276		0.0824	26.9727
0.0825	26.999		0.0825	0.065561		0.0825	0.09832		0.0825	26.9989
0.0826	27.025		0.0826	0.065591		0.0826	0.098365		0.0826	27.025
0.0827	27.051		0.0827	0.065621		0.0827	0.09841		0.0827	27.0512
0.0828	27.077		0.0828	0.065651		0.0828	0.098455		0.0828	27.0773
0.0829	27.104		0.0829	0.065681		0.0829	0.0985		0.0829	27.1035
0.083	27.13		0.083	0.065711		0.083	0.098545		0.083	27.1297
0.0831	27.156		0.0831	0.065741		0.0831	0.098591		0.0831	27.1559
0.0832	27.182		0.0832	0.065772		0.0832	0.098636		0.0832	27.1821
0.0833	27.208		0.0833	0.065802		0.0833	0.098682		0.0833	27.2083
0.0834	27.234		0.0834	0.065833		0.0834	0.098728		0.0834	27.2344
0.0835	27.261		0.0835	0.065863		0.0835	0.098773		0.0835	27.2606
0.0836	27.287		0.0836	0.065894		0.0836	0.098819		0.0836	27.2869
0.0837	27.313		0.0837	0.065925		0.0837	0.098865		0.0837	27.3131
0.0838	27.339		0.0838	0.065956		0.0838	0.098912		0.0838	27.3393
0.0839	27.365		0.0839	0.065986		0.0839	0.098958		0.0839	27.3655
0.084	27.392		0.084	0.066017		0.084	0.099004		0.084	27.3917
0.0841	27.418		0.0841	0.066048		0.0841	0.099051		0.0841	27.4179
0.0842	27.444		0.0842	0.06608		0.0842	0.099098		0.0842	27.4441
0.0843	27.47		0.0843	0.066111		0.0843	0.099145		0.0843	27.4704
0.0844	27.497		0.0844	0.066142		0.0844	0.099192		0.0844	27.4966
0.0845	27.523		0.0845	0.066173		0.0845	0.099239		0.0845	27.5228
0.0846	27.549		0.0846	0.066205		0.0846	0.099286		0.0846	27.549
0.0847	27.575		0.0847	0.066237		0.0847	0.099333		0.0847	27.5753
0.0848	27.601		0.0848	0.066268		0.0848	0.099381		0.0848	27.6015
0.0849	27.628		0.0849	0.0663		0.0849	0.099428		0.0849	27.6277
0.085	27.654		0.085	0.066332		0.085	0.099476		0.085	27.6539
0.0851	27.68		0.0851	0.066364		0.0851	0.099524		0.0851	27.6802
0.0852	27.706		0.0852	0.066395		0.0852	0.099572		0.0852	27.7064
0.0853	27.733		0.0853	0.066428		0.0853	0.09962		0.0853	27.7326
0.0854	27.759		0.0854	0.06646		0.0854	0.099668		0.0854	27.7588
0.0855	27.785		0.0855	0.066492		0.0855	0.099716		0.0855	27.785
0.0856	27.811		0.0856	0.066524		0.0856	0.099765		0.0856	27.8112
0.0857	27.837		0.0857	0.066557		0.0857	0.099813		0.0857	27.8375
0.0858	27.864		0.0858	0.066589		0.0858	0.099862		0.0858	27.8637
0.0859	27.89		0.0859	0.066622		0.0859	0.099911		0.0859	27.8899
0.086	27.916		0.086	0.066654		0.086	0.09996		0.086	27.9161
0.0861	27.942		0.0861	0.066687		0.0861	0.10001		0.0861	27.9423
0.0862	27.968		0.0862	0.06672		0.0862	0.10006		0.0862	27.9684
0.0863	27.995		0.0863	0.066753		0.0863	0.10011		0.0863	27.9946
0.0864	28.021		0.0864	0.066786		0.0864	0.10016		0.0864	28.0208
0.0865	28.047		0.0865	0.066819		0.0865	0.10021		0.0865	28.047
0.0866	28.073		0.0866	0.066852		0.0866	0.10026		0.0866	28.0731
0.0867	28.099		0.0867	0.066885		0.0867	0.10031		0.0867	28.0993
0.0868	28.125		0.0868	0.066918		0.0868	0.10036		0.0868	28.1255
0.0869	28.152		0.0869	0.066952		0.0869	0.10041		0.0869	28.1516
0.087	28.178		0.087	0.066985		0.087	0.10046		0.087	28.1777
0.0871	28.204		0.0871	0.067019		0.0871	0.10051		0.0871	28.2039
0.0872	28.23		0.0872	0.067052		0.0872	0.10056		0.0872	28.23
0.0873	28.256		0.0873	0.067086		0.0873	0.10061		0.0873	28.2561
0.0874	28.282		0.0874	0.06712		0.0874	0.10066		0.0874	28.2822
0.0875	28.308		0.0875	0.067154		0.0875	0.10071		0.0875	28.3083
0.0876	28.334		0.0876	0.067188		0.0876	0.10076		0.0876	28.3344
0.0877	28.36		0.0877	0.067222		0.0877	0.10081		0.0877	28.3604
0.0878	28.386		0.0878	0.067256		0.0878	0.10086		0.0878	28.3865
0.0879	28.413		0.0879	0.06729		0.0879	0.10091		0.0879	28.4125
0.088	28.439		0.088	0.067325		0.088	0.10097		0.088	28.4386
0.0881	28.465		0.0881	0.067359		0.0881	0.10102		0.0881	28.4646
0.0882	28.491		0.0882	0.067394		0.0882	0.10107		0.0882	28.4906
0.0883	28.517		0.0883	0.067428		0.0883	0.10112		0.0883	28.5166
0.0884	28.543		0.0884	0.067463		0.0884	0.10117		0.0884	28.5426
0.0885	28.569		0.0885	0.067498		0.0885	0.10122		0.0885	28.5686
0.0886	28.595		0.0886	0.067533		0.0886	0.10128		0.0886	28.5945
0.0887	28.62		0.0887	0.067568		0.0887	0.10133		0.0887	28.6205
0.0888	28.646		0.0888	0.067603		0.0888	0.10138		0.0888	28.6464
0.0889	28.672		0.0889	0.067638		0.0889	0.10143		0.0889	28.6723
0.089	28.698		0.089	0.067673		0.089	0.10149		0.089	28.6982
0.0891	28.724		0.0891	0.067709		0.0891	0.10154		0.0891	28.7241
0.0892	28.75		0.0892	0.067744		0.0892	0.10159		0.0892	28.75
0.0893	28.776		0.0893	0.067779		0.0893	0.10165		0.0893	28.7758
0.0894	28.802		0.0894	0.067815		0.0894	0.1017		0.0894	28.8017
0.0895	28.827		0.0895	0.067851		0.0895	0.10175		0.0895	28.8275
0.0896	28.853		0.0896	0.067886		0.0896	0.10181		0.0896	28.8533
0.0897	28.879		0.0897	0.067922		0.0897	0.10186		0.0897	28.879
0.0898	28.905		0.0898	0.067958		0.0898	0.10192		0.0898	28.9048
0.0899	28.931		0.0899	0.067994		0.0899	0.10197		0.0899	28.9305
0.09	28.956		0.09	0.068031		0.09	0.10202		0.09	28.9563
0.0901	28.982		0.0901	0.068067		0.0901	0.10208		0.0901	28.982
0.0902	29.008		0.0902	0.068103		0.0902	0.10213		0.0902	29.0076
0.0903	29.033		0.0903	0.068139		0.0903	0.10219		0.0903	29.0333
0.0904	29.059		0.0904	0.068176		0.0904	0.10224		0.0904	29.0589
0.0905	29.085		0.0905	0.068213		0.0905	0.1023		0.0905	29.0845
0.0906	29.11		0.0906	0.068249		0.0906	0.10235		0.0906	29.1101
0.0907	29.136		0.0907	0.068286		0.0907	0.10241		0.0907	29.1357
0.0908	29.161		0.0908	0.068323		0.0908	0.10246		0.0908	29.1612
0.0909	29.187		0.0909	0.06836		0.0909	0.10252		0.0909	29.1868
0.091	29.212		0.091	0.068397		0.091	0.10257		0.091	29.2123
0.0911	29.238		0.0911	0.068434		0.0911	0.10263		0.0911	29.2377
0.0912	29.263		0.0912	0.068471		0.0912	0.10268		0.0912	29.2632
0.0913	29.289		0.0913	0.068509		0.0913	0.10274		0.0913	29.2886
0.0914	29.314		0.0914	0.068546		0.0914	0.1028		0.0914	29.314
0.0915	29.339		0.0915	0.068584		0.0915	0.10285		0.0915	29.3393
0.0916	29.365		0.0916	0.068621		0.0916	0.10291		0.0916	29.3647
0.0917	29.39		0.0917	0.068659		0.0917	0.10297		0.0917	29.39
0.0918	29.415		0.0918	0.068697		0.0918	0.10302		0.0918	29.4153
0.0919	29.441		0.0919	0.068735		0.0919	0.10308		0.0919	29.4405
0.092	29.466		0.092	0.068773		0.092	0.10314		0.092	29.4658
0.0921	29.491		0.0921	0.068811		0.0921	0.10319		0.0921	29.491
0.0922	29.516		0.0922	0.068849		0.0922	0.10325		0.0922	29.5161
0.0923	29.541		0.0923	0.068887		0.0923	0.10331		0.0923	29.5413
0.0924	29.566		0.0924	0.068926		0.0924	0.10337		0.0924	29.5664
0.0925	29.591		0.0925	0.068964		0.0925	0.10342		0.0925	29.5914
0.0926	29.616		0.0926	0.069003		0.0926	0.10348		0.0926	29.6165
0.0927	29.642		0.0927	0.069041		0.0927	0.10354		0.0927	29.6415
0.0928	29.666		0.0928	0.06908		0.0928	0.1036		0.0928	29.6665
0.0929	29.691		0.0929	0.069119		0.0929	0.10366		0.0929	29.6914
0.093	29.716		0.093	0.069158		0.093	0.10371		0.093	29.7163
0.0931	29.741		0.0931	0.069197		0.0931	0.10377		0.0931	29.7412
0.0932	29.766		0.0932	0.069236		0.0932	0.10383		0.0932	29.7661
0.0933	29.791		0.0933	0.069275		0.0933	0.10389		0.0933	29.7909
0.0934	29.816		0.0934	0.069315		0.0934	0.10395		0.0934	29.8156
0.0935	29.84		0.0935	0.069354		0.0935	0.10401		0.0935	29.8404
0.0936	29.865		0.0936	0.069394		0.0936	0.10407		0.0936	29.8651
0.0937	29.89		0.0937	0.069433		0.0937	0.10413		0.0937	29.8897
0.0938	29.914		0.0938	0.069473		0.0938	0.10419		0.0938	29.9143
0.0939	29.939		0.0939	0.069513		0.0939	0.10425		0.0939	29.9389
0.094	29.963		0.094	0.069553		0.094	0.10431		0.094	29.9635
0.0941	29.988		0.0941	0.069593		0.0941	0.10437		0.0941	29.988
0.0942	30.012		0.0942	0.069633		0.0942	0.10443		0.0942	30.0125
0.0943	30.037		0.0943	0.069673		0.0943	0.10449		0.0943	30.0369
0.0944	30.061		0.0944	0.069713		0.0944	0.10455		0.0944	30.0613
0.0945	30.086		0.0945	0.069754		0.0945	0.10461		0.0945	30.0856
0.0946	30.11		0.0946	0.069794		0.0946	0.10467		0.0946	30.1099
0.0947	30.134		0.0947	0.069835		0.0947	0.10473		0.0947	30.1342
0.0948	30.158		0.0948	0.069876		0.0948	0.10479		0.0948	30.1584
0.0949	30.183		0.0949	0.069916		0.0949	0.10485		0.0949	30.1826
0.095	30.207		0.095	0.069957		0.095	0.10491		0.095	30.2067
0.0951	30.231		0.0951	0.069998		0.0951	0.10497		0.0951	30.2308
0.0952	30.255		0.0952	0.070039		0.0952	0.10504		0.0952	30.2548
0.0953	30.279		0.0953	0.070081		0.0953	0.1051		0.0953	30.2788
0.0954	30.303		0.0954	0.070122		0.0954	0.10516		0.0954	30.3028
0.0955	30.327		0.0955	0.070163		0.0955	0.10522		0.0955	30.3267
0.0956	30.351		0.0956	0.070205		0.0956	0.10528		0.0956	30.3505
0.0957	30.374		0.0957	0.070246		0.0957	0.10535		0.0957	30.3743
0.0958	30.398		0.0958	0.070288		0.0958	0.10541		0.0958	30.3981
0.0959	30.422		0.0959	0.07033		0.0959	0.10547		0.0959	30.4218
0.096	30.445		0.096	0.070372		0.096	0.10553		0.096	30.4455
0.0961	30.469		0.0961	0.070414		0.0961	0.1056		0.0961	30.4691
0.0962	30.493		0.0962	0.070456		0.0962	0.10566		0.0962	30.4926
0.0963	30.516		0.0963	0.070498		0.0963	0.10572		0.0963	30.5162
0.0964	30.54		0.0964	0.070541		0.0964	0.10579		0.0964	30.5396
0.0965	30.563		0.0965	0.070583		0.0965	0.10585		0.0965	30.563
0.0966	30.586		0.0966	0.070625		0.0966	0.10592		0.0966	30.5864
0.0967	30.61		0.0967	0.070668		0.0967	0.10598		0.0967	30.6097
0.0968	30.633		0.0968	0.070711		0.0968	0.10604		0.0968	30.6329
0.0969	30.656		0.0969	0.070754		0.0969	0.10611		0.0969	30.6561
0.097	30.679		0.097	0.070797		0.097	0.10617		0.097	30.6793
0.0971	30.702		0.0971	0.07084		0.0971	0.10624		0.0971	30.7024
0.0972	30.725		0.0972	0.070883		0.0972	0.1063		0.0972	30.7254
0.0973	30.748		0.0973	0.070926		0.0973	0.10637		0.0973	30.7484
0.0974	30.771		0.0974	0.070969		0.0974	0.10643		0.0974	30.7713
0.0975	30.794		0.0975	0.071013		0.0975	0.1065		0.0975	30.7941
0.0976	30.817		0.0976	0.071056		0.0976	0.10656		0.0976	30.8169
0.0977	30.84		0.0977	0.0711		0.0977	0.10663		0.0977	30.8397
0.0978	30.862		0.0978	0.071144		0.0978	0.10669		0.0978	30.8623
0.0979	30.885		0.0979	0.071188		0.0979	0.10676		0.0979	30.885
0.098	30.908		0.098	0.071232		0.098	0.10682		0.098	30.9075
0.0981	30.93		0.0981	0.071276		0.0981	0.10689		0.0981	30.93
0.0982	30.952		0.0982	0.07132		0.0982	0.10696		0.0982	30.9525
0.0983	30.975		0.0983	0.071364		0.0983	0.10702		0.0983	30.9748
0.0984	30.997		0.0984	0.071408		0.0984	0.10709		0.0984	30.9971
0.0985	31.019		0.0985	0.071453		0.0985	0.10716		0.0985	31.0194
0.0986	31.042		0.0986	0.071498		0.0986	0.10722		0.0986	31.0416
0.0987	31.064		0.0987	0.071542		0.0987	0.10729		0.0987	31.0637
0.0988	31.086		0.0988	0.071587		0.0988	0.10736		0.0988	31.0858
0.0989	31.108		0.0989	0.071632		0.0989	0.10742		0.0989	31.1077
0.099	31.13		0.099	0.071677		0.099	0.10749		0.099	31.1297
0.0991	31.152		0.0991	0.071722		0.0991	0.10756		0.0991	31.1515
0.0992	31.173		0.0992	0.071767		0.0992	0.10763		0.0992	31.1733
0.0993	31.195		0.0993	0.071813		0.0993	0.1077		0.0993	31.195
0.0994	31.217		0.0994	0.071858		0.0994	0.10776		0.0994	31.2167
0.0995	31.238		0.0995	0.071904		0.0995	0.10783		0.0995	31.2383
0.0996	31.26		0.0996	0.071949		0.0996	0.1079		0.0996	31.2598
0.0997	31.281		0.0997	0.071995		0.0997	0.10797		0.0997	31.2812
0.0998	31.303		0.0998	0.072041		0.0998	0.10804		0.0998	31.3026
0.0999	31.324		0.0999	0.072087		0.0999	0.10811		0.0999	31.3239
0.1	31.345		0.1	0.072133		0.1	0.10818		0.1	31.3451
0.1001	31.366		0.1001	0.072179		0.1001	0.10825		0.1001	31.3663
0.1002	31.387		0.1002	0.072226		0.1002	0.10831		0.1002	31.3873
0.1003	31.408		0.1003	0.072272		0.1003	0.10838		0.1003	31.4084
0.1004	31.429		0.1004	0.072319		0.1004	0.10845		0.1004	31.4293
0.1005	31.45		0.1005	0.072365		0.1005	0.10852		0.1005	31.4501
0.1006	31.471		0.1006	0.072412		0.1006	0.10859		0.1006	31.4709
0.1007	31.492		0.1007	0.072459		0.1007	0.10866		0.1007	31.4916
0.1008	31.512		0.1008	0.072506		0.1008	0.10873		0.1008	31.5122
0.1009	31.533		0.1009	0.072553		0.1009	0.10881		0.1009	31.5328
0.101	31.553		0.101	0.0726		0.101	0.10888		0.101	31.5533
0.1011	31.574		0.1011	0.072647		0.1011	0.10895		0.1011	31.5736
0.1012	31.594		0.1012	0.072695		0.1012	0.10902		0.1012	31.5939
0.1013	31.614		0.1013	0.072742		0.1013	0.10909		0.1013	31.6142
0.1014	31.634		0.1014	0.07279		0.1014	0.10916		0.1014	31.6343
0.1015	31.654		0.1015	0.072837		0.1015	0.10923		0.1015	31.6544
0.1016	31.674		0.1016	0.072885		0.1016	0.1093		0.1016	31.6744
0.1017	31.694		0.1017	0.072933		0.1017	0.10938		0.1017	31.6943
0.1018	31.714		0.1018	0.072981		0.1018	0.10945		0.1018	31.7141
0.1019	31.734		0.1019	0.073029		0.1019	0.10952		0.1019	31.7338
0.102	31.753		0.102	0.073078		0.102	0.10959		0.102	31.7535
0.1021	31.773		0.1021	0.073126		0.1021	0.10967		0.1021	31.773
0.1022	31.792		0.1022	0.073175		0.1022	0.10974		0.1022	31.7925
0.1023	31.812		0.1023	0.073223		0.1023	0.10981		0.1023	31.8119
0.1024	31.831		0.1024	0.073272		0.1024	0.10988		0.1024	31.8312
0.1025	31.85		0.1025	0.073321		0.1025	0.10996		0.1025	31.8504
0.1026	31.87		0.1026	0.07337		0.1026	0.11003		0.1026	31.8695
0.1027	31.889		0.1027	0.073419		0.1027	0.1101		0.1027	31.8885
0.1028	31.907		0.1028	0.073468		0.1028	0.11018		0.1028	31.9075
0.1029	31.926		0.1029	0.073517		0.1029	0.11025		0.1029	31.9263
0.103	31.945		0.103	0.073567		0.103	0.11033		0.103	31.9451
0.1031	31.964		0.1031	0.073616		0.1031	0.1104		0.1031	31.9638
0.1032	31.982		0.1032	0.073666		0.1032	0.11047		0.1032	31.9823
0.1033	32.001		0.1033	0.073715		0.1033	0.11055		0.1033	32.0008
0.1034	32.019		0.1034	0.073765		0.1034	0.11062		0.1034	32.0192
0.1035	32.038		0.1035	0.073815		0.1035	0.1107		0.1035	32.0375
0.1036	32.056		0.1036	0.073865		0.1036	0.11077		0.1036	32.0557
0.1037	32.074		0.1037	0.073915		0.1037	0.11085		0.1037	32.0738
0.1038	32.092		0.1038	0.073966		0.1038	0.11092		0.1038	32.0918
0.1039	32.11		0.1039	0.074016		0.1039	0.111		0.1039	32.1097
0.104	32.128		0.104	0.074067		0.104	0.11108		0.104	32.1275
0.1041	32.145		0.1041	0.074117		0.1041	0.11115		0.1041	32.1452
0.1042	32.163		0.1042	0.074168		0.1042	0.11123		0.1042	32.1628
0.1043	32.18		0.1043	0.074219		0.1043	0.1113		0.1043	32.1804
0.1044	32.198		0.1044	0.07427		0.1044	0.11138		0.1044	32.1978
0.1045	32.215		0.1045	0.074321		0.1045	0.11146		0.1045	32.2151
0.1046	32.232		0.1046	0.074372		0.1046	0.11153		0.1046	32.2323
0.1047	32.249		0.1047	0.074424		0.1047	0.11161		0.1047	32.2494
0.1048	32.266		0.1048	0.074475		0.1048	0.11169		0.1048	32.2664
0.1049	32.283		0.1049	0.074527		0.1049	0.11177		0.1049	32.2833
0.105	32.3		0.105	0.074578		0.105	0.11184		0.105	32.3001
0.1051	32.317		0.1051	0.07463		0.1051	0.11192		0.1051	32.3167
0.1052	32.333		0.1052	0.074682		0.1052	0.112		0.1052	32.3333
0.1053	32.35		0.1053	0.074734		0.1053	0.11208		0.1053	32.3498
0.1054	32.366		0.1054	0.074786		0.1054	0.11215		0.1054	32.3662
0.1055	32.382		0.1055	0.074838		0.1055	0.11223		0.1055	32.3824
0.1056	32.399		0.1056	0.074891		0.1056	0.11231		0.1056	32.3986
0.1057	32.415		0.1057	0.074943		0.1057	0.11239		0.1057	32.4146
0.1058	32.431		0.1058	0.074996		0.1058	0.11247		0.1058	32.4305
0.1059	32.446		0.1059	0.075048		0.1059	0.11255		0.1059	32.4463
0.106	32.462		0.106	0.075101		0.106	0.11263		0.106	32.4621
0.1061	32.478		0.1061	0.075154		0.1061	0.11271		0.1061	32.4776
0.1062	32.493		0.1062	0.075207		0.1062	0.11279		0.1062	32.4931
0.1063	32.508		0.1063	0.07526		0.1063	0.11287		0.1063	32.5085
0.1064	32.524		0.1064	0.075314		0.1064	0.11295		0.1064	32.5237
0.1065	32.539		0.1065	0.075367		0.1065	0.11303		0.1065	32.5389
0.1066	32.554		0.1066	0.075421		0.1066	0.11311		0.1066	32.5539
0.1067	32.569		0.1067	0.075474		0.1067	0.11319		0.1067	32.5688
0.1068	32.584		0.1068	0.075528		0.1068	0.11327		0.1068	32.5836
0.1069	32.598		0.1069	0.075582		0.1069	0.11335		0.1069	32.5983
0.107	32.613		0.107	0.075636		0.107	0.11343		0.107	32.6128
0.1071	32.627		0.1071	0.07569		0.1071	0.11351		0.1071	32.6272
0.1072	32.642		0.1072	0.075744		0.1072	0.11359		0.1072	32.6415
0.1073	32.656		0.1073	0.075799		0.1073	0.11367		0.1073	32.6557
0.1074	32.67		0.1074	0.075853		0.1074	0.11375		0.1074	32.6698
0.1075	32.684		0.1075	0.075908		0.1075	0.11384		0.1075	32.6837
0.1076	32.698		0.1076	0.075962		0.1076	0.11392		0.1076	32.6976
0.1077	32.711		0.1077	0.076017		0.1077	0.114		0.1077	32.7113
0.1078	32.725		0.1078	0.076072		0.1078	0.11408		0.1078	32.7248
0.1079	32.738		0.1079	0.076127		0.1079	0.11417		0.1079	32.7383
0.108	32.752		0.108	0.076182		0.108	0.11425		0.108	32.7516
0.1081	32.765		0.1081	0.076238		0.1081	0.11433		0.1081	32.7648
0.1082	32.778		0.1082	0.076293		0.1082	0.11441		0.1082	32.7779
0.1083	32.791		0.1083	0.076349		0.1083	0.1145		0.1083	32.7908
0.1084	32.804		0.1084	0.076404		0.1084	0.11458		0.1084	32.8036
0.1085	32.816		0.1085	0.07646		0.1085	0.11467		0.1085	32.8163
0.1086	32.829		0.1086	0.076516		0.1086	0.11475		0.1086	32.8289
0.1087	32.841		0.1087	0.076572		0.1087	0.11483		0.1087	32.8413
0.1088	32.854		0.1088	0.076628		0.1088	0.11492		0.1088	32.8536
0.1089	32.866		0.1089	0.076684		0.1089	0.115		0.1089	32.8658
0.109	32.878		0.109	0.076741		0.109	0.11509		0.109	32.8778
0.1091	32.89		0.1091	0.076797		0.1091	0.11517		0.1091	32.8897
0.1092	32.901		0.1092	0.076854		0.1092	0.11526		0.1092	32.9015
0.1093	32.913		0.1093	0.076911		0.1093	0.11534		0.1093	32.9131
0.1094	32.925		0.1094	0.076968		0.1094	0.11543		0.1094	32.9246
0.1095	32.936		0.1095	0.077025		0.1095	0.11551		0.1095	32.9359
0.1096	32.947		0.1096	0.077082		0.1096	0.1156		0.1096	32.9472
0.1097	32.958		0.1097	0.077139		0.1097	0.11568		0.1097	32.9582
0.1098	32.969		0.1098	0.077196		0.1098	0.11577		0.1098	32.9692
0.1099	32.98		0.1099	0.077254		0.1099	0.11586		0.1099	32.98
0.11	32.991		0.11	0.077311		0.11	0.11594		0.11	32.9907
0.1101	33.001		0.1101	0.077369		0.1101	0.11603		0.1101	33.0012
0.1102	33.012		0.1102	0.077427		0.1102	0.11611		0.1102	33.0116
0.1103	33.022		0.1103	0.077485		0.1103	0.1162		0.1103	33.0218
0.1104	33.032		0.1104	0.077543		0.1104	0.11629		0.1104	33.0319
0.1105	33.042		0.1105	0.077601		0.1105	0.11638		0.1105	33.0419
0.1106	33.052		0.1106	0.077659		0.1106	0.11646		0.1106	33.0517
0.1107	33.061		0.1107	0.077718		0.1107	0.11655		0.1107	33.0613
0.1108	33.071		0.1108	0.077776		0.1108	0.11664		0.1108	33.0709
0.1109	33.08		0.1109	0.077835		0.1109	0.11673		0.1109	33.0802
0.111	33.089		0.111	0.077894		0.111	0.11682		0.111	33.0895
0.1111	33.099		0.1111	0.077953		0.1111	0.1169		0.1111	33.0985
0.1112	33.107		0.1112	0.078012		0.1112	0.11699		0.1112	33.1075
0.1113	33.116		0.1113	0.078071		0.1113	0.11708		0.1113	33.1163
0.1114	33.125		0.1114	0.07813		0.1114	0.11717		0.1114	33.1249
0.1115	33.133		0.1115	0.07819		0.1115	0.11726		0.1115	33.1334
0.1116	33.142		0.1116	0.078249		0.1116	0.11735		0.1116	33.1417
0.1117	33.15		0.1117	0.078309		0.1117	0.11744		0.1117	33.1499
0.1118	33.158		0.1118	0.078369		0.1118	0.11753		0.1118	33.1579
0.1119	33.166		0.1119	0.078429		0.1119	0.11762		0.1119	33.1658
0.112	33.174		0.112	0.078489		0.112	0.11771		0.112	33.1735
0.1121	33.181		0.1121	0.078549		0.1121	0.1178		0.1121	33.1811
0.1122	33.188		0.1122	0.078609		0.1122	0.11789		0.1122	33.1885
0.1123	33.196		0.1123	0.07867		0.1123	0.11798		0.1123	33.1957
0.1124	33.203		0.1124	0.07873		0.1124	0.11807		0.1124	33.2028
0.1125	33.21		0.1125	0.078791		0.1125	0.11816		0.1125	33.2098
0.1126	33.217		0.1126	0.078852		0.1126	0.11825		0.1126	33.2166
0.1127	33.223		0.1127	0.078913		0.1127	0.11834		0.1127	33.2232
0.1128	33.23		0.1128	0.078974		0.1128	0.11843		0.1128	33.2297
0.1129	33.236		0.1129	0.079035		0.1129	0.11853		0.1129	33.236
0.113	33.242		0.113	0.079096		0.113	0.11862		0.113	33.2421
0.1131	33.248		0.1131	0.079158		0.1131	0.11871		0.1131	33.2481
0.1132	33.254		0.1132	0.079219		0.1132	0.1188		0.1132	33.2539
0.1133	33.26		0.1133	0.079281		0.1133	0.1189		0.1133	33.2596
0.1134	33.265		0.1134	0.079343		0.1134	0.11899		0.1134	33.2651
0.1135	33.27		0.1135	0.079405		0.1135	0.11908		0.1135	33.2704
0.1136	33.276		0.1136	0.079467		0.1136	0.11917		0.1136	33.2755
0.1137	33.281		0.1137	0.079529		0.1137	0.11927		0.1137	33.2805
0.1138	33.285		0.1138	0.079591		0.1138	0.11936		0.1138	33.2854
0.1139	33.29		0.1139	0.079653		0.1139	0.11945		0.1139	33.29
0.114	33.295		0.114	0.079716		0.114	0.11955		0.114	33.2945
0.1141	33.299		0.1141	0.079779		0.1141	0.11964		0.1141	33.2989
0.1142	33.303		0.1142	0.079841		0.1142	0.11974		0.1142	33.303
0.1143	33.307		0.1143	0.079904		0.1143	0.11983		0.1143	33.307
0.1144	33.311		0.1144	0.079967		0.1144	0.11992		0.1144	33.3108
0.1145	33.314		0.1145	0.080031		0.1145	0.12002		0.1145	33.3145
0.1146	33.318		0.1146	0.080094		0.1146	0.12011		0.1146	33.3179
0.1147	33.321		0.1147	0.080157		0.1147	0.12021		0.1147	33.3212
0.1148	33.324		0.1148	0.080221		0.1148	0.12031		0.1148	33.3244
0.1149	33.327		0.1149	0.080285		0.1149	0.1204		0.1149	33.3273
0.115	33.33		0.115	0.080348		0.115	0.1205		0.115	33.3301
0.1151	33.333		0.1151	0.080412		0.1151	0.12059		0.1151	33.3327
0.1152	33.335		0.1152	0.080476		0.1152	0.12069		0.1152	33.3351
0.1153	33.337		0.1153	0.080541		0.1153	0.12078		0.1153	33.3374
0.1154	33.339		0.1154	0.080605		0.1154	0.12088		0.1154	33.3394
0.1155	33.341		0.1155	0.080669		0.1155	0.12098		0.1155	33.3413
0.1156	33.343		0.1156	0.080734		0.1156	0.12107		0.1156	33.3431
0.1157	33.345		0.1157	0.080799		0.1157	0.12117		0.1157	33.3446
0.1158	33.346		0.1158	0.080863		0.1158	0.12127		0.1158	33.3459
0.1159	33.347		0.1159	0.080928		0.1159	0.12137		0.1159	33.3471
0.116	33.348		0.116	0.080993		0.116	0.12146		0.116	33.3481
0.1161	33.349		0.1161	0.081059		0.1161	0.12156		0.1161	33.3489
0.1162	33.35		0.1162	0.081124		0.1162	0.12166		0.1162	33.3495
0.1163	33.35		0.1163	0.081189		0.1163	0.12176		0.1163	33.35
0.1164	33.35		0.1164	0.081255		0.1164	0.12186		0.1164	33.3502
0.1165	33.35		0.1165	0.081321		0.1165	0.12195		0.1165	33.3503
0.1166	33.35		0.1166	0.081386		0.1166	0.12205		0.1166	33.3502
0.1167	33.35		0.1167	0.081452		0.1167	0.12215		0.1167	33.3499
0.1168	33.349		0.1168	0.081519		0.1168	0.12225		0.1168	33.3494
0.1169	33.349		0.1169	0.081585		0.1169	0.12235		0.1169	33.3487
0.117	33.348		0.117	0.081651		0.117	0.12245		0.117	33.3479
0.1171	33.347		0.1171	0.081718		0.1171	0.12255		0.1171	33.3468
0.1172	33.346		0.1172	0.081784		0.1172	0.12265		0.1172	33.3456
0.1173	33.344		0.1173	0.081851		0.1173	0.12275		0.1173	33.3442
0.1174	33.343		0.1174	0.081918		0.1174	0.12285		0.1174	33.3425
0.1175	33.341		0.1175	0.081985		0.1175	0.12295		0.1175	33.3407
0.1176	33.339		0.1176	0.082052		0.1176	0.12305		0.1176	33.3387
0.1177	33.337		0.1177	0.082119		0.1177	0.12315		0.1177	33.3365
0.1178	33.334		0.1178	0.082186		0.1178	0.12325		0.1178	33.3341
0.1179	33.332		0.1179	0.082254		0.1179	0.12335		0.1179	33.3315
0.118	33.329		0.118	0.082322		0.118	0.12346		0.118	33.3287
0.1181	33.326		0.1181	0.082389		0.1181	0.12356		0.1181	33.3258
0.1182	33.323		0.1182	0.082457		0.1182	0.12366		0.1182	33.3226
0.1183	33.319		0.1183	0.082525		0.1183	0.12376		0.1183	33.3192
0.1184	33.316		0.1184	0.082593		0.1184	0.12386		0.1184	33.3157
0.1185	33.312		0.1185	0.082662		0.1185	0.12397		0.1185	33.3119
0.1186	33.308		0.1186	0.08273		0.1186	0.12407		0.1186	33.3079
0.1187	33.304		0.1187	0.082799		0.1187	0.12417		0.1187	33.3038
0.1188	33.299		0.1188	0.082867		0.1188	0.12427		0.1188	33.2994
0.1189	33.295		0.1189	0.082936		0.1189	0.12438		0.1189	33.2948
0.119	33.29		0.119	0.083005		0.119	0.12448		0.119	33.2901
0.1191	33.285		0.1191	0.083074		0.1191	0.12458		0.1191	33.2851
0.1192	33.28		0.1192	0.083143		0.1192	0.12469		0.1192	33.2799
0.1193	33.275		0.1193	0.083212		0.1193	0.12479		0.1193	33.2745
0.1194	33.269		0.1194	0.083282		0.1194	0.1249		0.1194	33.269
0.1195	33.263		0.1195	0.083351		0.1195	0.125		0.1195	33.2632
0.1196	33.257		0.1196	0.083421		0.1196	0.1251		0.1196	33.2572
0.1197	33.251		0.1197	0.083491		0.1197	0.12521		0.1197	33.251
0.1198	33.245		0.1198	0.083561		0.1198	0.12531		0.1198	33.2446
0.1199	33.238		0.1199	0.083631		0.1199	0.12542		0.1199	33.238
0.12	33.231		0.12	0.083701		0.12	0.12552		0.12	33.2312
0.1201	33.224		0.1201	0.083772		0.1201	0.12563		0.1201	33.2242
0.1202	33.217		0.1202	0.083842		0.1202	0.12574		0.1202	33.2169
0.1203	33.209		0.1203	0.083913		0.1203	0.12584		0.1203	33.2095
0.1204	33.202		0.1204	0.083983		0.1204	0.12595		0.1204	33.2018
0.1205	33.194		0.1205	0.084054		0.1205	0.12605		0.1205	33.194
0.1206	33.186		0.1206	0.084125		0.1206	0.12616		0.1206	33.1859
0.1207	33.178		0.1207	0.084196		0.1207	0.12627		0.1207	33.1776
0.1208	33.169		0.1208	0.084267		0.1208	0.12637		0.1208	33.1691
0.1209	33.16		0.1209	0.084339		0.1209	0.12648		0.1209	33.1604
0.121	33.152		0.121	0.08441		0.121	0.12659		0.121	33.1515
0.1211	33.142		0.1211	0.084482		0.1211	0.1267		0.1211	33.1424
0.1212	33.133		0.1212	0.084554		0.1212	0.1268		0.1212	33.133
0.1213	33.123		0.1213	0.084626		0.1213	0.12691		0.1213	33.1235
0.1214	33.114		0.1214	0.084698		0.1214	0.12702		0.1214	33.1137
0.1215	33.104		0.1215	0.08477		0.1215	0.12713		0.1215	33.1037
0.1216	33.093		0.1216	0.084842		0.1216	0.12724		0.1216	33.0935
0.1217	33.083		0.1217	0.084914		0.1217	0.12734		0.1217	33.083
0.1218	33.072		0.1218	0.084987		0.1218	0.12745		0.1218	33.0724
0.1219	33.062		0.1219	0.08506		0.1219	0.12756		0.1219	33.0615
0.122	33.05		0.122	0.085132		0.122	0.12767		0.122	33.0504
0.1221	33.039		0.1221	0.085205		0.1221	0.12778		0.1221	33.0391
0.1222	33.028		0.1222	0.085278		0.1222	0.12789		0.1222	33.0276
0.1223	33.016		0.1223	0.085351		0.1223	0.128		0.1223	33.0159
0.1224	33.004		0.1224	0.085425		0.1224	0.12811		0.1224	33.0039
0.1225	32.992		0.1225	0.085498		0.1225	0.12822		0.1225	32.9917
0.1226	32.979		0.1226	0.085572		0.1226	0.12833		0.1226	32.9793
0.1227	32.967		0.1227	0.085645		0.1227	0.12844		0.1227	32.9667
0.1228	32.954		0.1228	0.085719		0.1228	0.12855		0.1228	32.9538
0.1229	32.941		0.1229	0.085793		0.1229	0.12866		0.1229	32.9407
0.123	32.927		0.123	0.085867		0.123	0.12877		0.123	32.9274
0.1231	32.914		0.1231	0.085942		0.1231	0.12888		0.1231	32.9139
0.1232	32.9		0.1232	0.086016		0.1232	0.129		0.1232	32.9001
0.1233	32.886		0.1233	0.08609		0.1233	0.12911		0.1233	32.8861
0.1234	32.872		0.1234	0.086165		0.1234	0.12922		0.1234	32.8719
0.1235	32.857		0.1235	0.08624		0.1235	0.12933		0.1235	32.8575
0.1236	32.843		0.1236	0.086315		0.1236	0.12944		0.1236	32.8428
0.1237	32.828		0.1237	0.08639		0.1237	0.12956		0.1237	32.8279
0.1238	32.813		0.1238	0.086465		0.1238	0.12967		0.1238	32.8128
0.1239	32.797		0.1239	0.08654		0.1239	0.12978		0.1239	32.7975
0.124	32.782		0.124	0.086615		0.124	0.12989		0.124	32.7819
0.1241	32.766		0.1241	0.086691		0.1241	0.13001		0.1241	32.7661
0.1242	32.75		0.1242	0.086766		0.1242	0.13012		0.1242	32.7501
0.1243	32.734		0.1243	0.086842		0.1243	0.13023		0.1243	32.7338
0.1244	32.717		0.1244	0.086918		0.1244	0.13035		0.1244	32.7173
0.1245	32.701		0.1245	0.086994		0.1245	0.13046		0.1245	32.7006
0.1246	32.684		0.1246	0.08707		0.1246	0.13058		0.1246	32.6836
0.1247	32.666		0.1247	0.087146		0.1247	0.13069		0.1247	32.6664
0.1248	32.649		0.1248	0.087223		0.1248	0.13081		0.1248	32.649
0.1249	32.631		0.1249	0.087299		0.1249	0.13092		0.1249	32.6313
0.125	32.613		0.125	0.087376		0.125	0.13104		0.125	32.6134
0.1251	32.595		0.1251	0.087453		0.1251	0.13115		0.1251	32.5953
0.1252	32.577		0.1252	0.08753		0.1252	0.13127		0.1252	32.5769
0.1253	32.558		0.1253	0.087607		0.1253	0.13138		0.1253	32.5583
0.1254	32.539		0.1254	0.087684		0.1254	0.1315		0.1254	32.5395
0.1255	32.52		0.1255	0.087761		0.1255	0.13161		0.1255	32.5204
0.1256	32.501		0.1256	0.087839		0.1256	0.13173		0.1256	32.5011
0.1257	32.482		0.1257	0.087916		0.1257	0.13185		0.1257	32.4815
0.1258	32.462		0.1258	0.087994		0.1258	0.13196		0.1258	32.4617
0.1259	32.442		0.1259	0.088072		0.1259	0.13208		0.1259	32.4417
0.126	32.421		0.126	0.08815		0.126	0.1322		0.126	32.4215
0.1261	32.401		0.1261	0.088228		0.1261	0.13231		0.1261	32.401
0.1262	32.38		0.1262	0.088306		0.1262	0.13243		0.1262	32.3802
0.1263	32.359		0.1263	0.088384		0.1263	0.13255		0.1263	32.3592
0.1264	32.338		0.1264	0.088463		0.1264	0.13267		0.1264	32.338
0.1265	32.317		0.1265	0.088541		0.1265	0.13278		0.1265	32.3166
0.1266	32.295		0.1266	0.08862		0.1266	0.1329		0.1266	32.2949
0.1267	32.273		0.1267	0.088699		0.1267	0.13302		0.1267	32.2729
0.1268	32.251		0.1268	0.088778		0.1268	0.13314		0.1268	32.2507
0.1269	32.228		0.1269	0.088857		0.1269	0.13326		0.1269	32.2283
0.127	32.206		0.127	0.088936		0.127	0.13338		0.127	32.2056
0.1271	32.183		0.1271	0.089016		0.1271	0.13349		0.1271	32.1827
0.1272	32.16		0.1272	0.089095		0.1272	0.13361		0.1272	32.1596
0.1273	32.136		0.1273	0.089175		0.1273	0.13373		0.1273	32.1362
0.1274	32.113		0.1274	0.089254		0.1274	0.13385		0.1274	32.1125
0.1275	32.089		0.1275	0.089334		0.1275	0.13397		0.1275	32.0887
0.1276	32.065		0.1276	0.089414		0.1276	0.13409		0.1276	32.0645
0.1277	32.04		0.1277	0.089494		0.1277	0.13421		0.1277	32.0402
0.1278	32.016		0.1278	0.089575		0.1278	0.13433		0.1278	32.0155
0.1279	31.991		0.1279	0.089655		0.1279	0.13445		0.1279	31.9907
0.128	31.966		0.128	0.089736		0.128	0.13457		0.128	31.9656
0.1281	31.94		0.1281	0.089816		0.1281	0.13469		0.1281	31.9402
0.1282	31.915		0.1282	0.089897		0.1282	0.13482		0.1282	31.9146
0.1283	31.889		0.1283	0.089978		0.1283	0.13494		0.1283	31.8888
0.1284	31.863		0.1284	0.090059		0.1284	0.13506		0.1284	31.8627
0.1285	31.836		0.1285	0.09014		0.1285	0.13518		0.1285	31.8363
0.1286	31.81		0.1286	0.090221		0.1286	0.1353		0.1286	31.8097
0.1287	31.783		0.1287	0.090303		0.1287	0.13542		0.1287	31.7829
0.1288	31.756		0.1288	0.090384		0.1288	0.13555		0.1288	31.7558
0.1289	31.728		0.1289	0.090466		0.1289	0.13567		0.1289	31.7285
0.129	31.701		0.129	0.090547		0.129	0.13579		0.129	31.7009
0.1291	31.673		0.1291	0.090629		0.1291	0.13591		0.1291	31.673
0.1292	31.645		0.1292	0.090711		0.1292	0.13604		0.1292	31.645
0.1293	31.617		0.1293	0.090794		0.1293	0.13616		0.1293	31.6166
0.1294	31.588		0.1294	0.090876		0.1294	0.13628		0.1294	31.588
0.1295	31.559		0.1295	0.090958		0.1295	0.13641		0.1295	31.5592
0.1296	31.53		0.1296	0.091041		0.1296	0.13653		0.1296	31.5301
0.1297	31.501		0.1297	0.091123		0.1297	0.13666		0.1297	31.5008
0.1298	31.471		0.1298	0.091206		0.1298	0.13678		0.1298	31.4712
0.1299	31.441		0.1299	0.091289		0.1299	0.1369		0.1299	31.4414
0.13	31.411		0.13	0.091372		0.13	0.13703		0.13	31.4113
0.1301	31.381		0.1301	0.091455		0.1301	0.13715		0.1301	31.3809
0.1302	31.35		0.1302	0.091538		0.1302	0.13728		0.1302	31.3504
0.1303	31.32		0.1303	0.091622		0.1303	0.1374		0.1303	31.3195
0.1304	31.288		0.1304	0.091705		0.1304	0.13753		0.1304	31.2884
0.1305	31.257		0.1305	0.091789		0.1305	0.13765		0.1305	31.2571
0.1306	31.225		0.1306	0.091873		0.1306	0.13778		0.1306	31.2255
0.1307	31.194		0.1307	0.091957		0.1307	0.13791		0.1307	31.1936
0.1308	31.162		0.1308	0.092041		0.1308	0.13803		0.1308	31.1615
0.1309	31.129		0.1309	0.092125		0.1309	0.13816		0.1309	31.1292
0.131	31.097		0.131	0.092209		0.131	0.13828		0.131	31.0966
0.1311	31.064		0.1311	0.092294		0.1311	0.13841		0.1311	31.0637
0.1312	31.031		0.1312	0.092378		0.1312	0.13854		0.1312	31.0306
0.1313	30.997		0.1313	0.092463		0.1313	0.13866		0.1313	30.9972
0.1314	30.964		0.1314	0.092547		0.1314	0.13879		0.1314	30.9636
0.1315	30.93		0.1315	0.092632		0.1315	0.13892		0.1315	30.9297
0.1316	30.896		0.1316	0.092717		0.1316	0.13905		0.1316	30.8956
0.1317	30.861		0.1317	0.092802		0.1317	0.13917		0.1317	30.8612
0.1318	30.827		0.1318	0.092888		0.1318	0.1393		0.1318	30.8265
0.1319	30.792		0.1319	0.092973		0.1319	0.13943		0.1319	30.7916
0.132	30.756		0.132	0.093059		0.132	0.13956		0.132	30.7565
0.1321	30.721		0.1321	0.093144		0.1321	0.13969		0.1321	30.7211
0.1322	30.685		0.1322	0.09323		0.1322	0.13981		0.1322	30.6854
0.1323	30.649		0.1323	0.093316		0.1323	0.13994		0.1323	30.6495
0.1324	30.613		0.1324	0.093402		0.1324	0.14007		0.1324	30.6133
0.1325	30.577		0.1325	0.093488		0.1325	0.1402		0.1325	30.5769
0.1326	30.54		0.1326	0.093574		0.1326	0.14033		0.1326	30.5402
0.1327	30.503		0.1327	0.093661		0.1327	0.14046		0.1327	30.5033
0.1328	30.466		0.1328	0.093747		0.1328	0.14059		0.1328	30.4661
0.1329	30.429		0.1329	0.093834		0.1329	0.14072		0.1329	30.4286
0.133	30.391		0.133	0.09392		0.133	0.14085		0.133	30.3909
0.1331	30.353		0.1331	0.094007		0.1331	0.14098		0.1331	30.3529
0.1332	30.315		0.1332	0.094094		0.1332	0.14111		0.1332	30.3147
0.1333	30.276		0.1333	0.094181		0.1333	0.14124		0.1333	30.2763
0.1334	30.238		0.1334	0.094268		0.1334	0.14137		0.1334	30.2375
0.1335	30.199		0.1335	0.094356		0.1335	0.1415		0.1335	30.1985
0.1336	30.159		0.1336	0.094443		0.1336	0.14163		0.1336	30.1593
0.1337	30.12		0.1337	0.094531		0.1337	0.14177		0.1337	30.1198
0.1338	30.08		0.1338	0.094618		0.1338	0.1419		0.1338	30.08
0.1339	30.04		0.1339	0.094706		0.1339	0.14203		0.1339	30.04
0.134	30		0.134	0.094794		0.134	0.14216		0.134	29.9998
0.1341	29.959		0.1341	0.094882		0.1341	0.14229		0.1341	29.9592
0.1342	29.918		0.1342	0.09497		0.1342	0.14242		0.1342	29.9185
0.1343	29.877		0.1343	0.095059		0.1343	0.14256		0.1343	29.8774
0.1344	29.836		0.1344	0.095147		0.1344	0.14269		0.1344	29.8361
0.1345	29.795		0.1345	0.095235		0.1345	0.14282		0.1345	29.7946
0.1346	29.753		0.1346	0.095324		0.1346	0.14295		0.1346	29.7528
0.1347	29.711		0.1347	0.095413		0.1347	0.14309		0.1347	29.7107
0.1348	29.668		0.1348	0.095502		0.1348	0.14322		0.1348	29.6684
0.1349	29.626		0.1349	0.095591		0.1349	0.14335		0.1349	29.6258
0.135	29.583		0.135	0.09568		0.135	0.14349		0.135	29.583
0.1351	29.54		0.1351	0.095769		0.1351	0.14362		0.1351	29.5399
0.1352	29.497		0.1352	0.095858		0.1352	0.14376		0.1352	29.4966
0.1353	29.453		0.1353	0.095948		0.1353	0.14389		0.1353	29.453
0.1354	29.409		0.1354	0.096037		0.1354	0.14402		0.1354	29.4091
0.1355	29.365		0.1355	0.096127		0.1355	0.14416		0.1355	29.365
0.1356	29.321		0.1356	0.096217		0.1356	0.14429		0.1356	29.3207
0.1357	29.276		0.1357	0.096307		0.1357	0.14443		0.1357	29.2761
0.1358	29.231		0.1358	0.096397		0.1358	0.14456		0.1358	29.2312
0.1359	29.186		0.1359	0.096487		0.1359	0.1447		0.1359	29.1861
0.136	29.141		0.136	0.096577		0.136	0.14483		0.136	29.1407
0.1361	29.095		0.1361	0.096668		0.1361	0.14497		0.1361	29.095
0.1362	29.049		0.1362	0.096758		0.1362	0.14511		0.1362	29.0491
0.1363	29.003		0.1363	0.096849		0.1363	0.14524		0.1363	29.003
0.1364	28.957		0.1364	0.096939		0.1364	0.14538		0.1364	28.9566
0.1365	28.91		0.1365	0.09703		0.1365	0.14551		0.1365	28.9099
0.1366	28.863		0.1366	0.097121		0.1366	0.14565		0.1366	28.863
0.1367	28.816		0.1367	0.097212		0.1367	0.14579		0.1367	28.8159
0.1368	28.768		0.1368	0.097304		0.1368	0.14592		0.1368	28.7684
0.1369	28.721		0.1369	0.097395		0.1369	0.14606		0.1369	28.7208
0.137	28.673		0.137	0.097486		0.137	0.1462		0.137	28.6728
0.1371	28.625		0.1371	0.097578		0.1371	0.14633		0.1371	28.6247
0.1372	28.576		0.1372	0.097669		0.1372	0.14647		0.1372	28.5762
0.1373	28.528		0.1373	0.097761		0.1373	0.14661		0.1373	28.5275
0.1374	28.479		0.1374	0.097853		0.1374	0.14675		0.1374	28.4786
0.1375	28.429		0.1375	0.097945		0.1375	0.14689		0.1375	28.4294
0.1376	28.38		0.1376	0.098037		0.1376	0.14702		0.1376	28.38
0.1377	28.33		0.1377	0.098129		0.1377	0.14716		0.1377	28.3303
0.1378	28.28		0.1378	0.098222		0.1378	0.1473		0.1378	28.2803
0.1379	28.23		0.1379	0.098314		0.1379	0.14744		0.1379	28.2301
0.138	28.18		0.138	0.098407		0.138	0.14758		0.138	28.1796
0.1381	28.129		0.1381	0.098499		0.1381	0.14772		0.1381	28.1289
0.1382	28.078		0.1382	0.098592		0.1382	0.14786		0.1382	28.078
0.1383	28.027		0.1383	0.098685		0.1383	0.14799		0.1383	28.0268
0.1384	27.975		0.1384	0.098778		0.1384	0.14813		0.1384	27.9753
0.1385	27.924		0.1385	0.098871		0.1385	0.14827		0.1385	27.9236
0.1386	27.872		0.1386	0.098964		0.1386	0.14841		0.1386	27.8717
0.1387	27.819		0.1387	0.099057		0.1387	0.14855		0.1387	27.8194
0.1388	27.767		0.1388	0.099151		0.1388	0.14869		0.1388	27.767
0.1389	27.714		0.1389	0.099244		0.1389	0.14883		0.1389	27.7143
0.139	27.661		0.139	0.099338		0.139	0.14897		0.139	27.6613
0.1391	27.608		0.1391	0.099432		0.1391	0.14911		0.1391	27.6081
0.1392	27.555		0.1392	0.099525		0.1392	0.14926		0.1392	27.5547
0.1393	27.501		0.1393	0.099619		0.1393	0.1494		0.1393	27.501
0.1394	27.447		0.1394	0.099713		0.1394	0.14954		0.1394	27.447
0.1395	27.393		0.1395	0.099808		0.1395	0.14968		0.1395	27.3928
0.1396	27.338		0.1396	0.099902		0.1396	0.14982		0.1396	27.3384
0.1397	27.284		0.1397	0.099996		0.1397	0.14996		0.1397	27.2837
0.1398	27.229		0.1398	0.10009		0.1398	0.1501		0.1398	27.2287
0.1399	27.174		0.1399	0.10019		0.1399	0.15025		0.1399	27.1736
0.14	27.118		0.14	0.10028		0.14	0.15039		0.14	27.1181
0.1401	27.062		0.1401	0.10037		0.1401	0.15053		0.1401	27.0625
0.1402	27.007		0.1402	0.10047		0.1402	0.15067		0.1402	27.0065
0.1403	26.95		0.1403	0.10056		0.1403	0.15081		0.1403	26.9504
0.1404	26.894		0.1404	0.10066		0.1404	0.15096		0.1404	26.894
0.1405	26.837		0.1405	0.10076		0.1405	0.1511		0.1405	26.8373
0.1406	26.78		0.1406	0.10085		0.1406	0.15124		0.1406	26.7804
0.1407	26.723		0.1407	0.10095		0.1407	0.15139		0.1407	26.7233
0.1408	26.666		0.1408	0.10104		0.1408	0.15153		0.1408	26.6659
0.1409	26.608		0.1409	0.10114		0.1409	0.15167		0.1409	26.6083
0.141	26.55		0.141	0.10123		0.141	0.15182		0.141	26.5504
0.1411	26.492		0.1411	0.10133		0.1411	0.15196		0.1411	26.4923
0.1412	26.434		0.1412	0.10142		0.1412	0.1521		0.1412	26.434
0.1413	26.375		0.1413	0.10152		0.1413	0.15225		0.1413	26.3754
0.1414	26.317		0.1414	0.10162		0.1414	0.15239		0.1414	26.3165
0.1415	26.257		0.1415	0.10171		0.1415	0.15254		0.1415	26.2575
0.1416	26.198		0.1416	0.10181		0.1416	0.15268		0.1416	26.1982
0.1417	26.139		0.1417	0.10191		0.1417	0.15283		0.1417	26.1386
0.1418	26.079		0.1418	0.102		0.1418	0.15297		0.1418	26.0788
0.1419	26.019		0.1419	0.1021		0.1419	0.15312		0.1419	26.0188
0.142	25.959		0.142	0.1022		0.142	0.15326		0.142	25.9586
0.1421	25.898		0.1421	0.10229		0.1421	0.15341		0.1421	25.8981
0.1422	25.837		0.1422	0.10239		0.1422	0.15355		0.1422	25.8373
0.1423	25.776		0.1423	0.10249		0.1423	0.1537		0.1423	25.7764
0.1424	25.715		0.1424	0.10258		0.1424	0.15384		0.1424	25.7152
0.1425	25.654		0.1425	0.10268		0.1425	0.15399		0.1425	25.6537
0.1426	25.592		0.1426	0.10278		0.1426	0.15413		0.1426	25.5921
0.1427	25.53		0.1427	0.10288		0.1427	0.15428		0.1427	25.5302
0.1428	25.468		0.1428	0.10297		0.1428	0.15443		0.1428	25.468
0.1429	25.406		0.1429	0.10307		0.1429	0.15457		0.1429	25.4056
0.143	25.343		0.143	0.10317		0.143	0.15472		0.143	25.343
0.1431	25.28		0.1431	0.10327		0.1431	0.15487		0.1431	25.2802
0.1432	25.217		0.1432	0.10336		0.1432	0.15501		0.1432	25.2171
0.1433	25.154		0.1433	0.10346		0.1433	0.15516		0.1433	25.1539
0.1434	25.09		0.1434	0.10356		0.1434	0.15531		0.1434	25.0903
0.1435	25.027		0.1435	0.10366		0.1435	0.15545		0.1435	25.0266
0.1436	24.963		0.1436	0.10376		0.1436	0.1556		0.1436	24.9626
0.1437	24.898		0.1437	0.10386		0.1437	0.15575		0.1437	24.8984
0.1438	24.834		0.1438	0.10395		0.1438	0.1559		0.1438	24.8339
0.1439	24.769		0.1439	0.10405		0.1439	0.15604		0.1439	24.7693
0.144	24.704		0.144	0.10415		0.144	0.15619		0.144	24.7044
0.1441	24.639		0.1441	0.10425		0.1441	0.15634		0.1441	24.6393
0.1442	24.574		0.1442	0.10435		0.1442	0.15649		0.1442	24.5739
0.1443	24.508		0.1443	0.10445		0.1443	0.15664		0.1443	24.5084
0.1444	24.443		0.1444	0.10455		0.1444	0.15679		0.1444	24.4426
0.1445	24.377		0.1445	0.10465		0.1445	0.15693		0.1445	24.3766
0.1446	24.31		0.1446	0.10475		0.1446	0.15708		0.1446	24.3103
0.1447	24.244		0.1447	0.10484		0.1447	0.15723		0.1447	24.2439
0.1448	24.177		0.1448	0.10494		0.1448	0.15738		0.1448	24.1772
0.1449	24.11		0.1449	0.10504		0.1449	0.15753		0.1449	24.1103
0.145	24.043		0.145	0.10514		0.145	0.15768		0.145	24.0432
0.1451	23.976		0.1451	0.10524		0.1451	0.15783		0.1451	23.9759
0.1452	23.908		0.1452	0.10534		0.1452	0.15798		0.1452	23.9083
0.1453	23.841		0.1453	0.10544		0.1453	0.15813		0.1453	23.8406
0.1454	23.773		0.1454	0.10554		0.1454	0.15828		0.1454	23.7726
0.1455	23.704		0.1455	0.10564		0.1455	0.15843		0.1455	23.7044
0.1456	23.636		0.1456	0.10574		0.1456	0.15858		0.1456	23.6359
0.1457	23.567		0.1457	0.10584		0.1457	0.15873		0.1457	23.5673
0.1458	23.498		0.1458	0.10594		0.1458	0.15888		0.1458	23.4985
0.1459	23.429		0.1459	0.10604		0.1459	0.15903		0.1459	23.4294
0.146	23.36		0.146	0.10614		0.146	0.15918		0.146	23.3601
0.1461	23.291		0.1461	0.10624		0.1461	0.15933		0.1461	23.2907
0.1462	23.221		0.1462	0.10634		0.1462	0.15948		0.1462	23.221
0.1463	23.151		0.1463	0.10645		0.1463	0.15963		0.1463	23.151
0.1464	23.081		0.1464	0.10655		0.1464	0.15978		0.1464	23.0809
0.1465	23.011		0.1465	0.10665		0.1465	0.15994		0.1465	23.0106
0.1466	22.94		0.1466	0.10675		0.1466	0.16009		0.1466	22.9401
0.1467	22.869		0.1467	0.10685		0.1467	0.16024		0.1467	22.8693
0.1468	22.798		0.1468	0.10695		0.1468	0.16039		0.1468	22.7984
0.1469	22.727		0.1469	0.10705		0.1469	0.16054		0.1469	22.7272
0.147	22.656		0.147	0.10715		0.147	0.16069		0.147	22.6559
0.1471	22.584		0.1471	0.10725		0.1471	0.16085		0.1471	22.5843
0.1472	22.513		0.1472	0.10736		0.1472	0.161		0.1472	22.5126
0.1473	22.441		0.1473	0.10746		0.1473	0.16115		0.1473	22.4406
0.1474	22.368		0.1474	0.10756		0.1474	0.1613		0.1474	22.3684
0.1475	22.296		0.1475	0.10766		0.1475	0.16146		0.1475	22.2961
0.1476	22.224		0.1476	0.10776		0.1476	0.16161		0.1476	22.2235
0.1477	22.151		0.1477	0.10786		0.1477	0.16176		0.1477	22.1507
0.1478	22.078		0.1478	0.10797		0.1478	0.16191		0.1478	22.0778
0.1479	22.005		0.1479	0.10807		0.1479	0.16207		0.1479	22.0046
0.148	21.931		0.148	0.10817		0.148	0.16222		0.148	21.9313
0.1481	21.858		0.1481	0.10827		0.1481	0.16237		0.1481	21.8577
0.1482	21.784		0.1482	0.10837		0.1482	0.16253		0.1482	21.784
0.1483	21.71		0.1483	0.10848		0.1483	0.16268		0.1483	21.71
0.1484	21.636		0.1484	0.10858		0.1484	0.16283		0.1484	21.6359
0.1485	21.562		0.1485	0.10868		0.1485	0.16299		0.1485	21.5616
0.1486	21.487		0.1486	0.10878		0.1486	0.16314		0.1486	21.487
0.1487	21.412		0.1487	0.10889		0.1487	0.16329		0.1487	21.4123
0.1488	21.337		0.1488	0.10899		0.1488	0.16345		0.1488	21.3374
0.1489	21.262		0.1489	0.10909		0.1489	0.1636		0.1489	21.2623
0.149	21.187		0.149	0.10919		0.149	0.16376		0.149	21.1871
0.1491	21.112		0.1491	0.1093		0.1491	0.16391		0.1491	21.1116
0.1492	21.036		0.1492	0.1094		0.1492	0.16407		0.1492	21.036
0.1493	20.96		0.1493	0.1095		0.1493	0.16422		0.1493	20.9601
0.1494	20.884		0.1494	0.10961		0.1494	0.16437		0.1494	20.8841
0.1495	20.808		0.1495	0.10971		0.1495	0.16453		0.1495	20.8079
0.1496	20.732		0.1496	0.10981		0.1496	0.16468		0.1496	20.7315
0.1497	20.655		0.1497	0.10992		0.1497	0.16484		0.1497	20.655
0.1498	20.578		0.1498	0.11002		0.1498	0.16499		0.1498	20.5782
0.1499	20.501		0.1499	0.11012		0.1499	0.16515		0.1499	20.5013
0.15	20.424		0.15	0.11023		0.15	0.1653		0.15	20.4242
0.1501	20.347		0.1501	0.11033		0.1501	0.16546		0.1501	20.3469
0.1502	20.269		0.1502	0.11043		0.1502	0.16562		0.1502	20.2695
0.1503	20.192		0.1503	0.11054		0.1503	0.16577		0.1503	20.1918
0.1504	20.114		0.1504	0.11064		0.1504	0.16593		0.1504	20.114
0.1505	20.036		0.1505	0.11075		0.1505	0.16608		0.1505	20.0361
0.1506	19.958		0.1506	0.11085		0.1506	0.16624		0.1506	19.9579
0.1507	19.88		0.1507	0.11095		0.1507	0.16639		0.1507	19.8796
0.1508	19.801		0.1508	0.11106		0.1508	0.16655		0.1508	19.8011
0.1509	19.722		0.1509	0.11116		0.1509	0.16671		0.1509	19.7225
0.151	19.644		0.151	0.11127		0.151	0.16686		0.151	19.6436
0.1511	19.565		0.1511	0.11137		0.1511	0.16702		0.1511	19.5646
0.1512	19.485		0.1512	0.11147		0.1512	0.16718		0.1512	19.4855
0.1513	19.406		0.1513	0.11158		0.1513	0.16733		0.1513	19.4061
0.1514	19.327		0.1514	0.11168		0.1514	0.16749		0.1514	19.3267
0.1515	19.247		0.1515	0.11179		0.1515	0.16765		0.1515	19.247
0.1516	19.167		0.1516	0.11189		0.1516	0.1678		0.1516	19.1672
0.1517	19.087		0.1517	0.112		0.1517	0.16796		0.1517	19.0872
0.1518	19.007		0.1518	0.1121		0.1518	0.16812		0.1518	19.0071
0.1519	18.927		0.1519	0.11221		0.1519	0.16827		0.1519	18.9268
0.152	18.846		0.152	0.11231		0.152	0.16843		0.152	18.8463
0.1521	18.766		0.1521	0.11242		0.1521	0.16859		0.1521	18.7657
0.1522	18.685		0.1522	0.11252		0.1522	0.16875		0.1522	18.6849
0.1523	18.604		0.1523	0.11263		0.1523	0.1689		0.1523	18.604
0.1524	18.523		0.1524	0.11273		0.1524	0.16906		0.1524	18.5229
0.1525	18.442		0.1525	0.11284		0.1525	0.16922		0.1525	18.4417
0.1526	18.36		0.1526	0.11294		0.1526	0.16938		0.1526	18.3603
0.1527	18.279		0.1527	0.11305		0.1527	0.16953		0.1527	18.2788
0.1528	18.197		0.1528	0.11315		0.1528	0.16969		0.1528	18.1971
0.1529	18.115		0.1529	0.11326		0.1529	0.16985		0.1529	18.1153
0.153	18.033		0.153	0.11336		0.153	0.17001		0.153	18.0333
0.1531	17.951		0.1531	0.11347		0.1531	0.17017		0.1531	17.9512
0.1532	17.869		0.1532	0.11357		0.1532	0.17032		0.1532	17.8689
0.1533	17.787		0.1533	0.11368		0.1533	0.17048		0.1533	17.7865
0.1534	17.704		0.1534	0.11379		0.1534	0.17064		0.1534	17.704
0.1535	17.621		0.1535	0.11389		0.1535	0.1708		0.1535	17.6213
0.1536	17.538		0.1536	0.114		0.1536	0.17096		0.1536	17.5385
0.1537	17.455		0.1537	0.1141		0.1537	0.17112		0.1537	17.4555
0.1538	17.372		0.1538	0.11421		0.1538	0.17128		0.1538	17.3724
0.1539	17.289		0.1539	0.11431		0.1539	0.17143		0.1539	17.2891
0.154	17.206		0.154	0.11442		0.154	0.17159		0.154	17.2057
0.1541	17.122		0.1541	0.11453		0.1541	0.17175		0.1541	17.1222
0.1542	17.039		0.1542	0.11463		0.1542	0.17191		0.1542	17.0386
0.1543	16.955		0.1543	0.11474		0.1543	0.17207		0.1543	16.9548
0.1544	16.871		0.1544	0.11484		0.1544	0.17223		0.1544	16.8709
0.1545	16.787		0.1545	0.11495		0.1545	0.17239		0.1545	16.7868
0.1546	16.703		0.1546	0.11506		0.1546	0.17255		0.1546	16.7027
0.1547	16.618		0.1547	0.11516		0.1547	0.17271		0.1547	16.6184
0.1548	16.534		0.1548	0.11527		0.1548	0.17287		0.1548	16.5339
0.1549	16.449		0.1549	0.11538		0.1549	0.17303		0.1549	16.4494
0.155	16.365		0.155	0.11548		0.155	0.17318		0.155	16.3647
0.1551	16.28		0.1551	0.11559		0.1551	0.17334		0.1551	16.2799
0.1552	16.195		0.1552	0.11569		0.1552	0.1735		0.1552	16.195
0.1553	16.11		0.1553	0.1158		0.1553	0.17366		0.1553	16.1099
0.1554	16.025		0.1554	0.11591		0.1554	0.17382		0.1554	16.0248
0.1555	15.939		0.1555	0.11601		0.1555	0.17398		0.1555	15.9395
0.1556	15.854		0.1556	0.11612		0.1556	0.17414		0.1556	15.8541
0.1557	15.769		0.1557	0.11623		0.1557	0.1743		0.1557	15.7686
0.1558	15.683		0.1558	0.11633		0.1558	0.17446		0.1558	15.6829
0.1559	15.597		0.1559	0.11644		0.1559	0.17462		0.1559	15.5972
0.156	15.511		0.156	0.11655		0.156	0.17478		0.156	15.5113
0.1561	15.425		0.1561	0.11665		0.1561	0.17494		0.1561	15.4254
0.1562	15.339		0.1562	0.11676		0.1562	0.1751		0.1562	15.3393
0.1563	15.253		0.1563	0.11687		0.1563	0.17526		0.1563	15.2531
0.1564	15.167		0.1564	0.11698		0.1564	0.17542		0.1564	15.1668
0.1565	15.08		0.1565	0.11708		0.1565	0.17559		0.1565	15.0804
0.1566	14.994		0.1566	0.11719		0.1566	0.17575		0.1566	14.9939
0.1567	14.907		0.1567	0.1173		0.1567	0.17591		0.1567	14.9073
0.1568	14.821		0.1568	0.1174		0.1568	0.17607		0.1568	14.8206
0.1569	14.734		0.1569	0.11751		0.1569	0.17623		0.1569	14.7338
0.157	14.647		0.157	0.11762		0.157	0.17639		0.157	14.6469
0.1571	14.56		0.1571	0.11772		0.1571	0.17655		0.1571	14.5599
0.1572	14.473		0.1572	0.11783		0.1572	0.17671		0.1572	14.4728
0.1573	14.386		0.1573	0.11794		0.1573	0.17687		0.1573	14.3856
0.1574	14.298		0.1574	0.11805		0.1574	0.17703		0.1574	14.2983
0.1575	14.211		0.1575	0.11815		0.1575	0.17719		0.1575	14.2109
0.1576	14.123		0.1576	0.11826		0.1576	0.17735		0.1576	14.1234
0.1577	14.036		0.1577	0.11837		0.1577	0.17751		0.1577	14.0358
0.1578	13.948		0.1578	0.11848		0.1578	0.17768		0.1578	13.9481
0.1579	13.86		0.1579	0.11858		0.1579	0.17784		0.1579	13.8604
0.158	13.773		0.158	0.11869		0.158	0.178		0.158	13.7725
0.1581	13.685		0.1581	0.1188		0.1581	0.17816		0.1581	13.6846
0.1582	13.597		0.1582	0.11891		0.1582	0.17832		0.1582	13.5966
0.1583	13.508		0.1583	0.11901		0.1583	0.17848		0.1583	13.5085
0.1584	13.42		0.1584	0.11912		0.1584	0.17864		0.1584	13.4203
0.1585	13.332		0.1585	0.11923		0.1585	0.1788		0.1585	13.332
0.1586	13.244		0.1586	0.11934		0.1586	0.17897		0.1586	13.2437
0.1587	13.155		0.1587	0.11944		0.1587	0.17913		0.1587	13.1553
0.1588	13.067		0.1588	0.11955		0.1588	0.17929		0.1588	13.0668
0.1589	12.978		0.1589	0.11966		0.1589	0.17945		0.1589	12.9782
0.159	12.89		0.159	0.11977		0.159	0.17961		0.159	12.8896
0.1591	12.801		0.1591	0.11987		0.1591	0.17977		0.1591	12.8008
0.1592	12.712		0.1592	0.11998		0.1592	0.17993		0.1592	12.712
0.1593	12.623		0.1593	0.12009		0.1593	0.1801		0.1593	12.6232
0.1594	12.534		0.1594	0.1202		0.1594	0.18026		0.1594	12.5342
0.1595	12.445		0.1595	0.12031		0.1595	0.18042		0.1595	12.4452
0.1596	12.356		0.1596	0.12041		0.1596	0.18058		0.1596	12.3562
0.1597	12.267		0.1597	0.12052		0.1597	0.18074		0.1597	12.267
0.1598	12.178		0.1598	0.12063		0.1598	0.1809		0.1598	12.1778
0.1599	12.089		0.1599	0.12074		0.1599	0.18107		0.1599	12.0885
0.16	11.999		0.16	0.12085		0.16	0.18123		0.16	11.9992
0.1601	11.91		0.1601	0.12095		0.1601	0.18139		0.1601	11.9098
0.1602	11.82		0.1602	0.12106		0.1602	0.18155		0.1602	11.8204
0.1603	11.731		0.1603	0.12117		0.1603	0.18171		0.1603	11.7309
0.1604	11.641		0.1604	0.12128		0.1604	0.18188		0.1604	11.6413
0.1605	11.552		0.1605	0.12138		0.1605	0.18204		0.1605	11.5517
0.1606	11.462		0.1606	0.12149		0.1606	0.1822		0.1606	11.462
0.1607	11.372		0.1607	0.1216		0.1607	0.18236		0.1607	11.3723
0.1608	11.283		0.1608	0.12171		0.1608	0.18252		0.1608	11.2825
0.1609	11.193		0.1609	0.12182		0.1609	0.18269		0.1609	11.1927
0.161	11.103		0.161	0.12192		0.161	0.18285		0.161	11.1028
0.1611	11.013		0.1611	0.12203		0.1611	0.18301		0.1611	11.0129
0.1612	10.923		0.1612	0.12214		0.1612	0.18317		0.1612	10.9229
0.1613	10.833		0.1613	0.12225		0.1613	0.18333		0.1613	10.8329
0.1614	10.743		0.1614	0.12236		0.1614	0.1835		0.1614	10.7428
0.1615	10.653		0.1615	0.12247		0.1615	0.18366		0.1615	10.6527
0.1616	10.563		0.1616	0.12257		0.1616	0.18382		0.1616	10.5625
0.1617	10.472		0.1617	0.12268		0.1617	0.18398		0.1617	10.4724
0.1618	10.382		0.1618	0.12279		0.1618	0.18414		0.1618	10.3821
0.1619	10.292		0.1619	0.1229		0.1619	0.18431		0.1619	10.2919
0.162	10.202		0.162	0.12301		0.162	0.18447		0.162	10.2016
0.1621	10.111		0.1621	0.12311		0.1621	0.18463		0.1621	10.1112
0.1622	10.021		0.1622	0.12322		0.1622	0.18479		0.1622	10.0209
0.1623	9.9304		0.1623	0.12333		0.1623	0.18495		0.1623	9.93045
0.1624	9.84		0.1624	0.12344		0.1624	0.18512		0.1624	9.84001
0.1625	9.7495		0.1625	0.12355		0.1625	0.18528		0.1625	9.74955
0.1626	9.6591		0.1626	0.12365		0.1626	0.18544		0.1626	9.65905
0.1627	9.5685		0.1627	0.12376		0.1627	0.1856		0.1627	9.56853
0.1628	9.478		0.1628	0.12387		0.1628	0.18577		0.1628	9.47798
0.1629	9.3874		0.1629	0.12398		0.1629	0.18593		0.1629	9.38741
0.163	9.2968		0.163	0.12409		0.163	0.18609		0.163	9.29682
0.1631	9.2062		0.1631	0.1242		0.1631	0.18625		0.1631	9.2062
0.1632	9.1156		0.1632	0.1243		0.1632	0.18641		0.1632	9.11556
0.1633	9.0249		0.1633	0.12441		0.1633	0.18658		0.1633	9.0249
0.1634	8.9342		0.1634	0.12452		0.1634	0.18674		0.1634	8.93422
0.1635	8.8435		0.1635	0.12463		0.1635	0.1869		0.1635	8.84353
0.1636	8.7528		0.1636	0.12474		0.1636	0.18706		0.1636	8.75282
0.1637	8.6621		0.1637	0.12484		0.1637	0.18722		0.1637	8.66209
0.1638	8.5714		0.1638	0.12495		0.1638	0.18739		0.1638	8.57135
0.1639	8.4806		0.1639	0.12506		0.1639	0.18755		0.1639	8.4806
0.164	8.3898		0.164	0.12517		0.164	0.18771		0.164	8.38984
0.1641	8.2991		0.1641	0.12528		0.1641	0.18787		0.1641	8.29907
0.1642	8.2083		0.1642	0.12538		0.1642	0.18804		0.1642	8.20829
0.1643	8.1175		0.1643	0.12549		0.1643	0.1882		0.1643	8.1175
0.1644	8.0267		0.1644	0.1256		0.1644	0.18836		0.1644	8.02671
0.1645	7.9359		0.1645	0.12571		0.1645	0.18852		0.1645	7.93592
0.1646	7.8451		0.1646	0.12582		0.1646	0.18868		0.1646	7.84512
0.1647	7.7543		0.1647	0.12592		0.1647	0.18885		0.1647	7.75431
0.1648	7.6635		0.1648	0.12603		0.1648	0.18901		0.1648	7.66351
0.1649	7.5727		0.1649	0.12614		0.1649	0.18917		0.1649	7.57271
0.165	7.4819		0.165	0.12625		0.165	0.18933		0.165	7.48191
0.1651	7.3911		0.1651	0.12636		0.1651	0.18949		0.1651	7.39111
0.1652	7.3003		0.1652	0.12646		0.1652	0.18966		0.1652	7.30032
0.1653	7.2095		0.1653	0.12657		0.1653	0.18982		0.1653	7.20953
0.1654	7.1188		0.1654	0.12668		0.1654	0.18998		0.1654	7.11875
0.1655	7.028		0.1655	0.12679		0.1655	0.19014		0.1655	7.02798
0.1656	6.9372		0.1656	0.1269		0.1656	0.1903		0.1656	6.93722
0.1657	6.8465		0.1657	0.127		0.1657	0.19046		0.1657	6.84646
0.1658	6.7557		0.1658	0.12711		0.1658	0.19063		0.1658	6.75572
0.1659	6.665		0.1659	0.12722		0.1659	0.19079		0.1659	6.665
0.166	6.5743		0.166	0.12733		0.166	0.19095		0.166	6.57428
0.1661	6.4836		0.1661	0.12744		0.1661	0.19111		0.1661	6.48358
0.1662	6.3929		0.1662	0.12754		0.1662	0.19127		0.1662	6.3929
0.1663	6.3022		0.1663	0.12765		0.1663	0.19143		0.1663	6.30224
0.1664	6.2116		0.1664	0.12776		0.1664	0.1916		0.1664	6.2116
0.1665	6.121		0.1665	0.12787		0.1665	0.19176		0.1665	6.12097
0.1666	6.0304		0.1666	0.12797		0.1666	0.19192		0.1666	6.03037
0.1667	5.9398		0.1667	0.12808		0.1667	0.19208		0.1667	5.93979
0.1668	5.8492		0.1668	0.12819		0.1668	0.19224		0.1668	5.84923
0.1669	5.7587		0.1669	0.1283		0.1669	0.1924		0.1669	5.7587
0.167	5.6682		0.167	0.1284		0.167	0.19256		0.167	5.6682
0.1671	5.5777		0.1671	0.12851		0.1671	0.19273		0.1671	5.57772
0.1672	5.4873		0.1672	0.12862		0.1672	0.19289		0.1672	5.48727
0.1673	5.3969		0.1673	0.12873		0.1673	0.19305		0.1673	5.39686
0.1674	5.3065		0.1674	0.12883		0.1674	0.19321		0.1674	5.30647
0.1675	5.2161		0.1675	0.12894		0.1675	0.19337		0.1675	5.21612
0.1676	5.1258		0.1676	0.12905		0.1676	0.19353		0.1676	5.1258
0.1677	5.0355		0.1677	0.12916		0.1677	0.19369		0.1677	5.03551
0.1678	4.9453		0.1678	0.12926		0.1678	0.19385		0.1678	4.94526
0.1679	4.855		0.1679	0.12937		0.1679	0.19401		0.1679	4.85505
0.168	4.7649		0.168	0.12948		0.168	0.19418		0.168	4.76487
0.1681	4.6747		0.1681	0.12959		0.1681	0.19434		0.1681	4.67474
0.1682	4.5846		0.1682	0.12969		0.1682	0.1945		0.1682	4.58464
0.1683	4.4946		0.1683	0.1298		0.1683	0.19466		0.1683	4.49459
0.1684	4.4046		0.1684	0.12991		0.1684	0.19482		0.1684	4.40458
0.1685	4.3146		0.1685	0.13001		0.1685	0.19498		0.1685	4.31461
0.1686	4.2247		0.1686	0.13012		0.1686	0.19514		0.1686	4.22469
0.1687	4.1348		0.1687	0.13023		0.1687	0.1953		0.1687	4.13482
0.1688	4.045		0.1688	0.13034		0.1688	0.19546		0.1688	4.04499
0.1689	3.9552		0.1689	0.13044		0.1689	0.19562		0.1689	3.95521
0.169	3.8655		0.169	0.13055		0.169	0.19578		0.169	3.86548
0.1691	3.7758		0.1691	0.13066		0.1691	0.19594		0.1691	3.77581
0.1692	3.6862		0.1692	0.13076		0.1692	0.1961		0.1692	3.68618
0.1693	3.5966		0.1693	0.13087		0.1693	0.19626		0.1693	3.59661
0.1694	3.5071		0.1694	0.13098		0.1694	0.19642		0.1694	3.50709
0.1695	3.4176		0.1695	0.13108		0.1695	0.19658		0.1695	3.41763
0.1696	3.3282		0.1696	0.13119		0.1696	0.19674		0.1696	3.32822
0.1697	3.2389		0.1697	0.1313		0.1697	0.1969		0.1697	3.23887
0.1698	3.1496		0.1698	0.1314		0.1698	0.19706		0.1698	3.14958
0.1699	3.0604		0.1699	0.13151		0.1699	0.19722		0.1699	3.06035
0.17	2.9712		0.17	0.13162		0.17	0.19738		0.17	2.97118
0.1701	2.8821		0.1701	0.13172		0.1701	0.19754		0.1701	2.88208
0.1702	2.793		0.1702	0.13183		0.1702	0.1977		0.1702	2.79303
0.1703	2.7041		0.1703	0.13194		0.1703	0.19786		0.1703	2.70405
0.1704	2.6151		0.1704	0.13204		0.1704	0.19802		0.1704	2.61514
0.1705	2.5263		0.1705	0.13215		0.1705	0.19818		0.1705	2.52629
0.1706	2.4375		0.1706	0.13226		0.1706	0.19834		0.1706	2.43751
0.1707	2.3488		0.1707	0.13236		0.1707	0.1985		0.1707	2.34879
0.1708	2.2601		0.1708	0.13247		0.1708	0.19866		0.1708	2.26015
0.1709	2.1716		0.1709	0.13257		0.1709	0.19882		0.1709	2.17158
0.171	2.0831		0.171	0.13268		0.171	0.19898		0.171	2.08307
0.1711	1.9946		0.1711	0.13279		0.1711	0.19914		0.1711	1.99464
0.1712	1.9063		0.1712	0.13289		0.1712	0.1993		0.1712	1.90629
0.1713	1.818		0.1713	0.133		0.1713	0.19945		0.1713	1.81801
0.1714	1.7298		0.1714	0.1331		0.1714	0.19961		0.1714	1.7298
0.1715	1.6417		0.1715	0.13321		0.1715	0.19977		0.1715	1.64167
0.1716	1.5536		0.1716	0.13332		0.1716	0.19993		0.1716	1.55362
0.1717	1.4657		0.1717	0.13342		0.1717	0.20009		0.1717	1.46565
0.1718	1.3778		0.1718	0.13353		0.1718	0.20025		0.1718	1.37776
0.1719	1.2899		0.1719	0.13363		0.1719	0.20041		0.1719	1.28995
0.172	1.2022		0.172	0.13374		0.172	0.20056		0.172	1.20222
0.1721	1.1146		0.1721	0.13384		0.1721	0.20072		0.1721	1.11457
0.1722	1.027		0.1722	0.13395		0.1722	0.20088		0.1722	1.02701
0.1723	0.93953		0.1723	0.13405		0.1723	0.20104		0.1723	0.939528
0.1724	0.85213		0.1724	0.13416		0.1724	0.2012		0.1724	0.852135
0.1725	0.76483		0.1725	0.13427		0.1725	0.20135		0.1725	0.764828
0.1726	0.67761		0.1726	0.13437		0.1726	0.20151		0.1726	0.677609
0.1727	0.59048		0.1727	0.13448		0.1727	0.20167		0.1727	0.590479
0.1728	0.50344		0.1728	0.13458		0.1728	0.20183		0.1728	0.503437
0.1729	0.41649		0.1729	0.13469		0.1729	0.20198		0.1729	0.416487
0.173	0.32963		0.173	0.13479		0.173	0.20214		0.173	0.329628
0.1731	0.24286		0.1731	0.1349		0.1731	0.2023		0.1731	0.242861
0.1732	0.15619		0.1732	0.135		0.1732	0.20246		0.1732	0.156187
0.1733	0.069607		0.1733	0.1351		0.1733	0.20261		0.1733	0.0696074
0.1734	-0.016877		0.1734	0.13521		0.1734	0.20277		0.1734	-0.016877
0.1735	-0.10327		0.1735	0.13531		0.1735	0.20293		0.1735	-0.103266
0.1736	-0.18956		0.1736	0.13542		0.1736	0.20308		0.1736	-0.189557
0.1737	-0.27575		0.1737	0.13552		0.1737	0.20324		0.1737	-0.275751
0.1738	-0.36185		0.1738	0.13563		0.1738	0.2034		0.1738	-0.361846
0.1739	-0.44784		0.1739	0.13573		0.1739	0.20355		0.1739	-0.447841
0.174	-0.53374		0.174	0.13584		0.174	0.20371		0.174	-0.533736
0.1741	-0.61953		0.1741	0.13594		0.1741	0.20387		0.1741	-0.61953
0.1742	-0.70522		0.1742	0.13604		0.1742	0.20402		0.1742	-0.705222
0.1743	-0.79081		0.1743	0.13615		0.1743	0.20418		0.1743	-0.79081
0.1744	-0.87629		0.1744	0.13625		0.1744	0.20433		0.1744	-0.876294
0.1745	-0.96167		0.1745	0.13636		0.1745	0.20449		0.1745	-0.961674
0.1746	-1.0469		0.1746	0.13646		0.1746	0.20465		0.1746	-1.04695
0.1747	-1.1321		0.1747	0.13656		0.1747	0.2048		0.1747	-1.13212
0.1748	-1.2172		0.1748	0.13667		0.1748	0.20496		0.1748	-1.21718
0.1749	-1.3021		0.1749	0.13677		0.1749	0.20511		0.1749	-1.30213
0.175	-1.387		0.175	0.13688		0.175	0.20527		0.175	-1.38697
0.1751	-1.4717		0.1751	0.13698		0.1751	0.20542		0.1751	-1.4717
0.1752	-1.5563		0.1752	0.13708		0.1752	0.20558		0.1752	-1.55633
0.1753	-1.6408		0.1753	0.13719		0.1753	0.20573		0.1753	-1.64084
0.1754	-1.7252		0.1754	0.13729		0.1754	0.20589		0.1754	-1.72524
0.1755	-1.8095		0.1755	0.13739		0.1755	0.20604		0.1755	-1.80952
0.1756	-1.8937		0.1756	0.13749		0.1756	0.2062		0.1756	-1.89369
0.1757	-1.9778		0.1757	0.1376		0.1757	0.20635		0.1757	-1.97775
0.1758	-2.0617		0.1758	0.1377		0.1758	0.20651		0.1758	-2.06169
0.1759	-2.1455		0.1759	0.1378		0.1759	0.20666		0.1759	-2.14552
0.176	-2.2292		0.176	0.13791		0.176	0.20681		0.176	-2.22923
0.1761	-2.3128		0.1761	0.13801		0.1761	0.20697		0.1761	-2.31282
0.1762	-2.3963		0.1762	0.13811		0.1762	0.20712		0.1762	-2.39629
0.1763	-2.4796		0.1763	0.13821		0.1763	0.20728		0.1763	-2.47964
0.1764	-2.5629		0.1764	0.13832		0.1764	0.20743		0.1764	-2.56288
0.1765	-2.646		0.1765	0.13842		0.1765	0.20758		0.1765	-2.64599
0.1766	-2.729		0.1766	0.13852		0.1766	0.20774		0.1766	-2.72898
0.1767	-2.8119		0.1767	0.13862		0.1767	0.20789		0.1767	-2.81185
0.1768	-2.8946		0.1768	0.13873		0.1768	0.20804		0.1768	-2.8946
0.1769	-2.9772		0.1769	0.13883		0.1769	0.2082		0.1769	-2.97722
0.177	-3.0597		0.177	0.13893		0.177	0.20835		0.177	-3.05972
0.1771	-3.1421		0.1771	0.13903		0.1771	0.2085		0.1771	-3.14209
0.1772	-3.2243		0.1772	0.13913		0.1772	0.20865		0.1772	-3.22434
0.1773	-3.3065		0.1773	0.13924		0.1773	0.20881		0.1773	-3.30646
0.1774	-3.3885		0.1774	0.13934		0.1774	0.20896		0.1774	-3.38846
0.1775	-3.4703		0.1775	0.13944		0.1775	0.20911		0.1775	-3.47033
0.1776	-3.5521		0.1776	0.13954		0.1776	0.20926		0.1776	-3.55207
0.1777	-3.6337		0.1777	0.13964		0.1777	0.20942		0.1777	-3.63368
0.1778	-3.7152		0.1778	0.13974		0.1778	0.20957		0.1778	-3.71516
0.1779	-3.7965		0.1779	0.13984		0.1779	0.20972		0.1779	-3.79651
0.178	-3.8777		0.178	0.13994		0.178	0.20987		0.178	-3.87773
0.1781	-3.9588		0.1781	0.14005		0.1781	0.21002		0.1781	-3.95881
0.1782	-4.0398		0.1782	0.14015		0.1782	0.21017		0.1782	-4.03977
0.1783	-4.1206		0.1783	0.14025		0.1783	0.21032		0.1783	-4.12059
0.1784	-4.2013		0.1784	0.14035		0.1784	0.21048		0.1784	-4.20128
0.1785	-4.2818		0.1785	0.14045		0.1785	0.21063		0.1785	-4.28184
0.1786	-4.3623		0.1786	0.14055		0.1786	0.21078		0.1786	-4.36226
0.1787	-4.4425		0.1787	0.14065		0.1787	0.21093		0.1787	-4.44254
0.1788	-4.5227		0.1788	0.14075		0.1788	0.21108		0.1788	-4.52269
0.1789	-24.09		0.1789	0.14085		0.1789	0.21123		0.1789	-24.09
0.179	-24.069		0.179	0.14095		0.179	0.21138		0.179	-24.0691
0.1791	-24.048		0.1791	0.14105		0.1791	0.21153		0.1791	-24.0481
0.1792	-24.027		0.1792	0.14115		0.1792	0.21168		0.1792	-24.0272
0.1793	-24.006		0.1793	0.14125		0.1793	0.21183		0.1793	-24.0062
0.1794	-23.985		0.1794	0.14135		0.1794	0.21197		0.1794	-23.9853
0.1795	-23.964		0.1795	0.14145		0.1795	0.21212		0.1795	-23.9643
0.1796	-23.943		0.1796	0.14155		0.1796	0.21227		0.1796	-23.9433
0.1797	-23.922		0.1797	0.14165		0.1797	0.21242		0.1797	-23.9224
0.1798	-23.901		0.1798	0.14175		0.1798	0.21256		0.1798	-23.9014
0.1799	-23.88		0.1799	0.14185		0.1799	0.21271		0.1799	-23.8804
0.18	-23.859		0.18	0.14194		0.18	0.21286		0.18	-23.8594
0.1801	-23.838		0.1801	0.14204		0.1801	0.213		0.1801	-23.8384
0.1802	-23.817		0.1802	0.14214		0.1802	0.21315		0.1802	-23.8174
0.1803	-23.796		0.1803	0.14224		0.1803	0.21329		0.1803	-23.7963
0.1804	-23.775		0.1804	0.14234		0.1804	0.21344		0.1804	-23.7753
0.1805	-23.754		0.1805	0.14244		0.1805	0.21358		0.1805	-23.7543
0.1806	-23.733		0.1806	0.14254		0.1806	0.21373		0.1806	-23.7332
0.1807	-23.712		0.1807	0.14264		0.1807	0.21387		0.1807	-23.7122
0.1808	-23.691		0.1808	0.14273		0.1808	0.21402		0.1808	-23.6911
0.1809	-23.67		0.1809	0.14283		0.1809	0.21416		0.1809	-23.67
0.181	-23.649		0.181	0.14293		0.181	0.2143		0.181	-23.6489
0.1811	-23.628		0.1811	0.14303		0.1811	0.21444		0.1811	-23.6278
0.1812	-23.607		0.1812	0.14313		0.1812	0.21459		0.1812	-23.6067
0.1813	-23.586		0.1813	0.14322		0.1813	0.21473		0.1813	-23.5856
0.1814	-23.564		0.1814	0.14332		0.1814	0.21487		0.1814	-23.5644
0.1815	-23.543		0.1815	0.14342		0.1815	0.21501		0.1815	-23.5433
0.1816	-23.522		0.1816	0.14352		0.1816	0.21515		0.1816	-23.5221
0.1817	-23.501		0.1817	0.14361		0.1817	0.21529		0.1817	-23.5009
0.1818	-23.48		0.1818	0.14371		0.1818	0.21543		0.1818	-23.4797
0.1819	-23.458		0.1819	0.14381		0.1819	0.21557		0.1819	-23.4585
0.182	-23.437		0.182	0.1439		0.182	0.21571		0.182	-23.4373
0.1821	-23.416		0.1821	0.144		0.1821	0.21585		0.1821	-23.416
0.1822	-23.395		0.1822	0.1441		0.1822	0.21599		0.1822	-23.3947
0.1823	-23.373		0.1823	0.1442		0.1823	0.21613		0.1823	-23.3734
0.1824	-23.352		0.1824	0.14429		0.1824	0.21626		0.1824	-23.3521
0.1825	-23.331		0.1825	0.14439		0.1825	0.2164		0.1825	-23.3308
0.1826	-23.309		0.1826	0.14449		0.1826	0.21654		0.1826	-23.3095
0.1827	-23.288		0.1827	0.14458		0.1827	0.21668		0.1827	-23.2881
0.1828	-23.267		0.1828	0.14468		0.1828	0.21681		0.1828	-23.2667
0.1829	-23.245		0.1829	0.14477		0.1829	0.21695		0.1829	-23.2454
0.183	-23.224		0.183	0.14487		0.183	0.21708		0.183	-23.2239
0.1831	-23.202		0.1831	0.14497		0.1831	0.21722		0.1831	-23.2025
0.1832	-23.181		0.1832	0.14506		0.1832	0.21735		0.1832	-23.181
0.1833	-23.16		0.1833	0.14516		0.1833	0.21749		0.1833	-23.1596
0.1834	-23.138		0.1834	0.14525		0.1834	0.21762		0.1834	-23.138
0.1835	-23.117		0.1835	0.14535		0.1835	0.21776		0.1835	-23.1165
0.1836	-23.095		0.1836	0.14544		0.1836	0.21789		0.1836	-23.095
0.1837	-23.073		0.1837	0.14554		0.1837	0.21802		0.1837	-23.0734
0.1838	-23.052		0.1838	0.14564		0.1838	0.21816		0.1838	-23.0518
0.1839	-23.03		0.1839	0.14573		0.1839	0.21829		0.1839	-23.0302
0.184	-23.009		0.184	0.14583		0.184	0.21842		0.184	-23.0085
0.1841	-22.987		0.1841	0.14592		0.1841	0.21855		0.1841	-22.9869
0.1842	-22.965		0.1842	0.14602		0.1842	0.21869		0.1842	-22.9652
0.1843	-22.943		0.1843	0.14611		0.1843	0.21882		0.1843	-22.9435
0.1844	-22.922		0.1844	0.14621		0.1844	0.21895		0.1844	-22.9217
0.1845	-22.9		0.1845	0.1463		0.1845	0.21908		0.1845	-22.8999
0.1846	-22.878		0.1846	0.14639		0.1846	0.21921		0.1846	-22.8781
0.1847	-22.856		0.1847	0.14649		0.1847	0.21934		0.1847	-22.8563
0.1848	-22.834		0.1848	0.14658		0.1848	0.21947		0.1848	-22.8344
0.1849	-22.813		0.1849	0.14668		0.1849	0.2196		0.1849	-22.8126
0.185	-22.791		0.185	0.14677		0.185	0.21973		0.185	-22.7906
0.1851	-22.769		0.1851	0.14687		0.1851	0.21986		0.1851	-22.7687
0.1852	-22.747		0.1852	0.14696		0.1852	0.21998		0.1852	-22.7467
0.1853	-22.725		0.1853	0.14705		0.1853	0.22011		0.1853	-22.7247
0.1854	-22.703		0.1854	0.14715		0.1854	0.22024		0.1854	-22.7027
0.1855	-22.681		0.1855	0.14724		0.1855	0.22037		0.1855	-22.6806
0.1856	-22.659		0.1856	0.14733		0.1856	0.22049		0.1856	-22.6585
0.1857	-22.636		0.1857	0.14743		0.1857	0.22062		0.1857	-22.6364
0.1858	-22.614		0.1858	0.14752		0.1858	0.22075		0.1858	-22.6142
0.1859	-22.592		0.1859	0.14761		0.1859	0.22087		0.1859	-22.592
0.186	-22.57		0.186	0.14771		0.186	0.221		0.186	-22.5698
0.1861	-22.548		0.1861	0.1478		0.1861	0.22112		0.1861	-22.5476
0.1862	-22.525		0.1862	0.14789		0.1862	0.22125		0.1862	-22.5253
0.1863	-22.503		0.1863	0.14799		0.1863	0.22137		0.1863	-22.5029
0.1864	-22.481		0.1864	0.14808		0.1864	0.22149		0.1864	-22.4806
0.1865	-22.458		0.1865	0.14817		0.1865	0.22162		0.1865	-22.4582
0.1866	-22.436		0.1866	0.14826		0.1866	0.22174		0.1866	-22.4357
0.1867	-22.413		0.1867	0.14836		0.1867	0.22186		0.1867	-22.4133
0.1868	-22.391		0.1868	0.14845		0.1868	0.22199		0.1868	-22.3908
0.1869	-22.368		0.1869	0.14854		0.1869	0.22211		0.1869	-22.3682
0.187	-22.346		0.187	0.14863		0.187	0.22223		0.187	-22.3457
0.1871	-22.323		0.1871	0.14873		0.1871	0.22235		0.1871	-22.323
0.1872	-22.3		0.1872	0.14882		0.1872	0.22247		0.1872	-22.3004
0.1873	-22.278		0.1873	0.14891		0.1873	0.2226		0.1873	-22.2777
0.1874	-22.255		0.1874	0.149		0.1874	0.22272		0.1874	-22.255
0.1875	-22.232		0.1875	0.14909		0.1875	0.22284		0.1875	-22.2322
0.1876	-22.209		0.1876	0.14919		0.1876	0.22296		0.1876	-22.2094
0.1877	-22.187		0.1877	0.14928		0.1877	0.22308		0.1877	-22.1865
0.1878	-22.164		0.1878	0.14937		0.1878	0.2232		0.1878	-22.1637
0.1879	-22.141		0.1879	0.14946		0.1879	0.22331		0.1879	-22.1407
0.188	-22.118		0.188	0.14955		0.188	0.22343		0.188	-22.1178
0.1881	-22.095		0.1881	0.14964		0.1881	0.22355		0.1881	-22.0948
0.1882	-22.072		0.1882	0.14973		0.1882	0.22367		0.1882	-22.0717
0.1883	-22.049		0.1883	0.14982		0.1883	0.22379		0.1883	-22.0486
0.1884	-22.025		0.1884	0.14991		0.1884	0.2239		0.1884	-22.0255
0.1885	-22.002		0.1885	0.15001		0.1885	0.22402		0.1885	-22.0023
0.1886	-21.979		0.1886	0.1501		0.1886	0.22414		0.1886	-21.9791
0.1887	-21.956		0.1887	0.15019		0.1887	0.22425		0.1887	-21.9558
0.1888	-21.933		0.1888	0.15028		0.1888	0.22437		0.1888	-21.9325
0.1889	-21.909		0.1889	0.15037		0.1889	0.22449		0.1889	-21.9091
0.189	-21.886		0.189	0.15046		0.189	0.2246		0.189	-21.8858
0.1891	-21.862		0.1891	0.15055		0.1891	0.22472		0.1891	-21.8623
0.1892	-21.839		0.1892	0.15064		0.1892	0.22483		0.1892	-21.8388
0.1893	-21.815		0.1893	0.15073		0.1893	0.22494		0.1893	-21.8153
0.1894	-21.792		0.1894	0.15082		0.1894	0.22506		0.1894	-21.7917
0.1895	-21.768		0.1895	0.15091		0.1895	0.22517		0.1895	-21.7681
0.1896	-21.744		0.1896	0.151		0.1896	0.22529		0.1896	-21.7444
0.1897	-21.721		0.1897	0.15109		0.1897	0.2254		0.1897	-21.7207
0.1898	-21.697		0.1898	0.15118		0.1898	0.22551		0.1898	-21.6969
0.1899	-21.673		0.1899	0.15126		0.1899	0.22562		0.1899	-21.6731
0.19	-21.649		0.19	0.15135		0.19	0.22574		0.19	-21.6493
0.1901	-21.625		0.1901	0.15144		0.1901	0.22585		0.1901	-21.6254
0.1902	-21.601		0.1902	0.15153		0.1902	0.22596		0.1902	-21.6014
0.1903	-21.577		0.1903	0.15162		0.1903	0.22607		0.1903	-21.5774
0.1904	-21.553		0.1904	0.15171		0.1904	0.22618		0.1904	-21.5534
0.1905	-21.529		0.1905	0.1518		0.1905	0.22629		0.1905	-21.5293
0.1906	-21.505		0.1906	0.15189		0.1906	0.2264		0.1906	-21.5051
0.1907	-21.481		0.1907	0.15198		0.1907	0.22651		0.1907	-21.4809
0.1908	-21.457		0.1908	0.15206		0.1908	0.22662		0.1908	-21.4567
0.1909	-21.432		0.1909	0.15215		0.1909	0.22673		0.1909	-21.4324
0.191	-21.408		0.191	0.15224		0.191	0.22684		0.191	-21.408
0.1911	-21.384		0.1911	0.15233		0.1911	0.22694		0.1911	-21.3836
0.1912	-21.359		0.1912	0.15242		0.1912	0.22705		0.1912	-21.3591
0.1913	-21.335		0.1913	0.15251		0.1913	0.22716		0.1913	-21.3346
0.1914	-21.31		0.1914	0.15259		0.1914	0.22727		0.1914	-21.3101
0.1915	-21.285		0.1915	0.15268		0.1915	0.22737		0.1915	-21.2855
0.1916	-21.261		0.1916	0.15277		0.1916	0.22748		0.1916	-21.2608
0.1917	-21.236		0.1917	0.15286		0.1917	0.22759		0.1917	-21.2361
0.1918	-21.211		0.1918	0.15294		0.1918	0.22769		0.1918	-21.2113
0.1919	-21.187		0.1919	0.15303		0.1919	0.2278		0.1919	-21.1865
0.192	-21.162		0.192	0.15312		0.192	0.2279		0.192	-21.1616
0.1921	-21.137		0.1921	0.15321		0.1921	0.22801		0.1921	-21.1367
0.1922	-21.112		0.1922	0.15329		0.1922	0.22811		0.1922	-21.1117
0.1923	-21.087		0.1923	0.15338		0.1923	0.22822		0.1923	-21.0867
0.1924	-21.062		0.1924	0.15347		0.1924	0.22832		0.1924	-21.0616
0.1925	-21.036		0.1925	0.15355		0.1925	0.22843		0.1925	-21.0365
0.1926	-21.011		0.1926	0.15364		0.1926	0.22853		0.1926	-21.0113
0.1927	-20.986		0.1927	0.15373		0.1927	0.22863		0.1927	-20.986
0.1928	-20.961		0.1928	0.15381		0.1928	0.22873		0.1928	-20.9607
0.1929	-20.935		0.1929	0.1539		0.1929	0.22884		0.1929	-20.9353
0.193	-20.91		0.193	0.15399		0.193	0.22894		0.193	-20.9099
0.1931	-20.884		0.1931	0.15407		0.1931	0.22904		0.1931	-20.8844
0.1932	-20.859		0.1932	0.15416		0.1932	0.22914		0.1932	-20.8589
0.1933	-20.833		0.1933	0.15424		0.1933	0.22924		0.1933	-20.8333
0.1934	-20.808		0.1934	0.15433		0.1934	0.22934		0.1934	-20.8076
0.1935	-20.782		0.1935	0.15442		0.1935	0.22944		0.1935	-20.7819
0.1936	-20.756		0.1936	0.1545		0.1936	0.22954		0.1936	-20.7562
0.1937	-20.73		0.1937	0.15459		0.1937	0.22964		0.1937	-20.7304
0.1938	-20.704		0.1938	0.15467		0.1938	0.22974		0.1938	-20.7045
0.1939	-20.679		0.1939	0.15476		0.1939	0.22984		0.1939	-20.6785
0.194	-20.653		0.194	0.15484		0.194	0.22994		0.194	-20.6526
0.1941	-20.626		0.1941	0.15493		0.1941	0.23004		0.1941	-20.6265
0.1942	-20.6		0.1942	0.15501		0.1942	0.23014		0.1942	-20.6004
0.1943	-20.574		0.1943	0.1551		0.1943	0.23024		0.1943	-20.5742
0.1944	-20.548		0.1944	0.15518		0.1944	0.23033		0.1944	-20.548
0.1945	-20.522		0.1945	0.15527		0.1945	0.23043		0.1945	-20.5217
0.1946	-20.495		0.1946	0.15535		0.1946	0.23053		0.1946	-20.4954
0.1947	-20.469		0.1947	0.15544		0.1947	0.23062		0.1947	-20.469
0.1948	-20.442		0.1948	0.15552		0.1948	0.23072		0.1948	-20.4425
0.1949	-20.416		0.1949	0.15561		0.1949	0.23082		0.1949	-20.416
0.195	-20.389		0.195	0.15569		0.195	0.23091		0.195	-20.3894
0.1951	-20.363		0.1951	0.15578		0.1951	0.23101		0.1951	-20.3628
0.1952	-20.336		0.1952	0.15586		0.1952	0.2311		0.1952	-20.3361
0.1953	-20.309		0.1953	0.15594		0.1953	0.2312		0.1953	-20.3093
0.1954	-20.282		0.1954	0.15603		0.1954	0.23129		0.1954	-20.2825
0.1955	-20.256		0.1955	0.15611		0.1955	0.23139		0.1955	-20.2556
0.1956	-20.229		0.1956	0.1562		0.1956	0.23148		0.1956	-20.2286
0.1957	-20.202		0.1957	0.15628		0.1957	0.23157		0.1957	-20.2016
0.1958	-20.175		0.1958	0.15636		0.1958	0.23167		0.1958	-20.1746
0.1959	-20.147		0.1959	0.15645		0.1959	0.23176		0.1959	-20.1474
0.196	-20.12		0.196	0.15653		0.196	0.23185		0.196	-20.1203
0.1961	-20.093		0.1961	0.15661		0.1961	0.23194		0.1961	-20.093
0.1962	-20.066		0.1962	0.1567		0.1962	0.23203		0.1962	-20.0657
0.1963	-20.038		0.1963	0.15678		0.1963	0.23213		0.1963	-20.0383
0.1964	-20.011		0.1964	0.15686		0.1964	0.23222		0.1964	-20.0109
0.1965	-19.983		0.1965	0.15694		0.1965	0.23231		0.1965	-19.9834
0.1966	-19.956		0.1966	0.15703		0.1966	0.2324		0.1966	-19.9558
0.1967	-19.928		0.1967	0.15711		0.1967	0.23249		0.1967	-19.9282
0.1968	-19.901		0.1968	0.15719		0.1968	0.23258		0.1968	-19.9006
0.1969	-19.873		0.1969	0.15728		0.1969	0.23267		0.1969	-19.8728
0.197	-19.845		0.197	0.15736		0.197	0.23276		0.197	-19.845
0.1971	-19.817		0.1971	0.15744		0.1971	0.23285		0.1971	-19.8171
0.1972	-19.789		0.1972	0.15752		0.1972	0.23294		0.1972	-19.7892
0.1973	-19.761		0.1973	0.1576		0.1973	0.23302		0.1973	-19.7612
0.1974	-19.733		0.1974	0.15769		0.1974	0.23311		0.1974	-19.7332
0.1975	-19.705		0.1975	0.15777		0.1975	0.2332		0.1975	-19.7051
0.1976	-19.677		0.1976	0.15785		0.1976	0.23329		0.1976	-19.6769
0.1977	-19.649		0.1977	0.15793		0.1977	0.23337		0.1977	-19.6486
0.1978	-19.62		0.1978	0.15801		0.1978	0.23346		0.1978	-19.6203
0.1979	-19.592		0.1979	0.15809		0.1979	0.23355		0.1979	-19.592
0.198	-19.564		0.198	0.15818		0.198	0.23363		0.198	-19.5635
0.1981	-19.535		0.1981	0.15826		0.1981	0.23372		0.1981	-19.535
0.1982	-19.506		0.1982	0.15834		0.1982	0.23381		0.1982	-19.5065
0.1983	-19.478		0.1983	0.15842		0.1983	0.23389		0.1983	-19.4779
0.1984	-19.449		0.1984	0.1585		0.1984	0.23398		0.1984	-19.4492
0.1985	-19.42		0.1985	0.15858		0.1985	0.23406		0.1985	-19.4204
0.1986	-19.392		0.1986	0.15866		0.1986	0.23414		0.1986	-19.3916
0.1987	-19.363		0.1987	0.15874		0.1987	0.23423		0.1987	-19.3628
0.1988	-19.334		0.1988	0.15882		0.1988	0.23431		0.1988	-19.3338
0.1989	-19.305		0.1989	0.1589		0.1989	0.2344		0.1989	-19.3048
0.199	-19.276		0.199	0.15898		0.199	0.23448		0.199	-19.2758
0.1991	-19.247		0.1991	0.15906		0.1991	0.23456		0.1991	-19.2466
0.1992	-19.217		0.1992	0.15915		0.1992	0.23464		0.1992	-19.2175
0.1993	-19.188		0.1993	0.15923		0.1993	0.23473		0.1993	-19.1882
0.1994	-19.159		0.1994	0.15931		0.1994	0.23481		0.1994	-19.1589
0.1995	-19.13		0.1995	0.15939		0.1995	0.23489		0.1995	-19.1295
0.1996	-19.1		0.1996	0.15947		0.1996	0.23497		0.1996	-19.1001
0.1997	-19.071		0.1997	0.15954		0.1997	0.23505		0.1997	-19.0706
0.1998	-19.041		0.1998	0.15962		0.1998	0.23513		0.1998	-19.041
0.1999	-19.011		0.1999	0.1597		0.1999	0.23521		0.1999	-19.0114
[truncated: 5,002 more rows]
