# Supplementary material for: Jump Control Based on Nonlinear Wheel-Spring-Loaded Inverted Pendulum Model: Validation of a Wheeled-Bipedal Robot with Single-Degree-of-Freedom Legs
Source: Biomimetics (Basel). 2025 Apr 17;10(4):246. doi: 10.3390/biomimetics10040246 (PMC12024883; doi:10.3390/biomimetics10040246)
Supplement: Supplementary file 1 [file biomimetics-10-00246-s001.zip › Fig13. Jumping simulation under different target heights.xlsx]

## Sheet: Sheet1
20	22.52		20	0.2083		20	0.01779		20	0.03453
27	23.44		27	0.8797		27	0.01868		27	0.04695
93	39.87		93	0.5661		93	0.04158		93	0.09752
20	23.63		20	0.3452		20	0.00944		20	0.0311
27	24.35		27	0.2332		27	0.03257		27	0.03057
94	33.36		94	0.8303		94	0.08608		94	0.04824
115	39.6		115	0.8617		115	0.1165		115	0.1033
