# Supplementary material for: Jump Control Based on Nonlinear Wheel-Spring-Loaded Inverted Pendulum Model: Validation of a Wheeled-Bipedal Robot with Single-Degree-of-Freedom Legs
Source: Biomimetics (Basel). 2025 Apr 17;10(4):246. doi: 10.3390/biomimetics10040246 (PMC12024883; doi:10.3390/biomimetics10040246)
Supplement: Supplementary file 1 [file biomimetics-10-00246-s001.zip › Fig15. Simulation results of jumping onto a step under different jump heights.xlsx]

## Sheet: Sheet1
0.02	0.02477		0.02	0.009369		0.02	0.09112		0.02	0.009369
0.027	0.04327		0.027	0.02768		0.027	0.1044		0.027	0.03099
0.093	0.1144		0.093	0.08287		0.093	0.1851		0.093	0.08971
0.105	0.1482		0.105	0.1218		0.105	0.2249		0.105	0.1358
0.117	0.1737					0.117	0.2594
