# Supplementary material for: Jump Control Based on Nonlinear Wheel-Spring-Loaded Inverted Pendulum Model: Validation of a Wheeled-Bipedal Robot with Single-Degree-of-Freedom Legs
Source: Biomimetics (Basel). 2025 Apr 17;10(4):246. doi: 10.3390/biomimetics10040246 (PMC12024883; doi:10.3390/biomimetics10040246)
Supplement: Supplementary file 1 [file biomimetics-10-00246-s001.zip › Fig17. Jumping results without leg-retraction.xlsx]

## Sheet: Sheet1
0.01	0.1502	0.1713	0.1482		0.02	0.1618	0.1565	0.1617
0.02	0.215	0.2217	0.1991		0.027	0.2304	0.209	0.249
0.027	0.2291	0.3072	0.2371		0.093	0.2231	0.2265	0.2165
0.01	47.6923	47.8388	47.1941		0.02	47.4286	47.0183	46.2857
0.02	53.9927	54.2857	54.8132		0.027	53.9927	54.0513	54.6081
0.027	62.4908	62.2564	66.8278		0.093	82.652	82.7985	83.3553
0.01	0.0968	0.0964	0.096		0.02	0.0795	0.0787	0.0783
0.02	0.0975	0.0975	0.0983		0.027	0.0948	0.0959	0.0971
0.027	0.1105	0.1124	0.1132		0.093	0.1608	0.1615	0.1631
0.01	4.2327	4.2527	4.2308		0.02	4.6923	4.6923	4.6923
0.02	4.7363	4.8022	4.8022		0.027	4.956	5.0659	5.0659
0.027	4.978	5.1319	5.1099		0.093	7.044	7.0659	7.1319
