# Supplementary material for: Jump Control Based on Nonlinear Wheel-Spring-Loaded Inverted Pendulum Model: Validation of a Wheeled-Bipedal Robot with Single-Degree-of-Freedom Legs
Source: Biomimetics (Basel). 2025 Apr 17;10(4):246. doi: 10.3390/biomimetics10040246 (PMC12024883; doi:10.3390/biomimetics10040246)
Supplement: Supplementary file 1 [file biomimetics-10-00246-s001.zip › Fig18. Experimental results of jumping under complete trajectory.xlsx]

## Sheet: Sheet1
0.0019	-0.00034907	0.0019	-0.077493		0.0017	0.0013	0.001	-0.0012		0.0002	14.784	0.003	-16.484		0.0002	0.041009	0.003	-0.032998
0.0054	-0.00034907	0.0054	-0.077493		0.0052	0.0014	0.0045	-0.0012		0.0037	14.784	0.0065	-16.454		0.0037	0.041009	0.0065	-0.032998
0.0089	-0.00034907	0.0089	-0.077493		0.0087	0.0018	0.008	-0.0016		0.0072	14.784	0.01	-16.454		0.0072	0.041009	0.01	-0.032998
0.0124	-0.00034907	0.0124	-0.077318		0.0122	0.0018	0.0115	-0.0016		0.0107	14.784	0.0135	-16.454		0.0107	0.041009	0.0135	-0.032998
0.0159	-0.00034907	0.0159	-0.077318		0.0157	0.0021	0.015	-0.0017		0.0142	14.755	0.017	-16.425		0.0142	0.041009	0.017	-0.032998
0.0194	-0.00034907	0.0194	-0.077318		0.0192	0.0021	0.0185	-0.0017		0.0177	14.784	0.0205	-16.454		0.0177	0.041009	0.0205	-0.032998
0.0229	-0.00034907	0.0229	-0.077318		0.0227	0.0016	0.022	-0.0012		0.0212	14.784	0.024	-16.484		0.0212	0.041009	0.024	-0.032998
0.0264	-0.00034907	0.0264	-0.077318		0.0262	0.0015	0.0255	-0.0012		0.0246	14.755	0.0275	-16.484		0.0246	0.041009	0.0275	-0.032998
0.0299	-0.00034907	0.0299	-0.077318		0.0297	0.0015	0.029	-0.0012		0.0281	14.755	0.031	-16.454		0.0281	0.041009	0.031	-0.032998
0.0334	-0.00034907	0.0334	-0.077318		0.0332	0.0011	0.0325	-0.0008		0.0316	14.784	0.0344	-16.425		0.0316	0.041009	0.0344	-0.032998
0.0369	-0.00034907	0.0369	-0.077318		0.0367	0.0018	0.036	-0.0016		0.0351	14.784	0.0379	-16.454		0.0351	0.041009	0.0379	-0.032998
0.0404	-0.00034907	0.0404	-0.077318		0.0402	0.0018	0.0395	-0.0016		0.0386	14.784	0.0414	-16.425		0.0386	0.041009	0.0414	-0.032998
0.0439	-0.0005236	0.0439	-0.077144		0.0437	0.0016	0.043	-0.0013		0.0421	14.784	0.0449	-16.366		0.0421	0.041009	0.0449	-0.032998
0.0474	-0.0005236	0.0474	-0.077144		0.0472	0.0039	0.0465	-0.0035		0.0456	14.755	0.0484	-16.396		0.0456	0.041009	0.0484	-0.032998
0.0508	-0.0005236	0.0508	-0.077144		0.0506	0.0039	0.0499	-0.0035		0.0491	14.784	0.0519	-16.454		0.0491	0.041009	0.0519	-0.032998
0.0544	-0.0005236	0.0544	-0.077144		0.0541	0.0054	0.0534	-0.0033		0.0526	14.784	0.0554	-16.425		0.0526	0.041009	0.0554	-0.032998
0.0578	-0.0005236	0.0578	-0.077144		0.0576	0.0054	0.0569	-0.005		0.0561	14.784	0.0589	-16.425		0.0561	0.041009	0.0589	-0.032998
0.0613	-0.0005236	0.0613	-0.077144		0.0611	0.0054	0.0604	-0.005		0.0596	14.784	0.0624	-16.454		0.0596	0.041009	0.0624	-0.032998
0.0648	-0.0005236	0.0648	-0.077144		0.0646	0.0085	0.064	-0.0082		0.0631	14.784	0.0659	-16.454		0.0631	0.041009	0.0659	-0.032998
0.0683	-0.0005236	0.0683	-0.077144		0.0681	0.0085	0.0674	-0.0082		0.0666	14.784	0.0694	-16.454		0.0666	0.041009	0.0694	-0.032998
0.0718	-0.0005236	0.0718	-0.077144		0.0716	0.0085	0.0709	-0.0082		0.0701	14.784	0.0729	-16.454		0.0701	0.041009	0.0729	-0.032998
0.0753	-0.0005236	0.0753	-0.077144		0.0751	0.0097	0.0744	-0.0091		0.0736	14.784	0.0764	-16.454		0.0736	0.041009	0.0764	-0.032998
0.0788	-0.0005236	0.0788	-0.077144		0.0786	0.0097	0.0779	-0.0091		0.0771	14.784	0.0799	-16.425		0.0771	0.041009	0.0799	-0.032998
0.0823	-0.0005236	0.0823	-0.077318		0.0821	0.01	0.0814	-0.0091		0.0806	14.755	0.0834	-16.454		0.0806	0.041009	0.0834	-0.032998
0.0858	-0.0005236	0.0858	-0.077318		0.0856	0.0114	0.0849	-0.011		0.0842	14.755	0.0869	-16.513		0.0842	0.041009	0.0869	-0.032998
0.0893	-0.0005236	0.0893	-0.077318		0.0891	0.0114	0.0884	-0.011		0.0876	14.755	0.0904	-16.513		0.0876	0.041009	0.0904	-0.032998
0.0928	-0.0005236	0.0928	-0.077318		0.0926	0.012	0.0919	-0.0116		0.0911	14.784	0.094	-16.484		0.0911	0.041009	0.094	-0.032998
0.0963	-0.0005236	0.0963	-0.077318		0.0961	0.0119	0.0955	-0.0117		0.0947	14.784	0.0974	-16.454		0.0947	0.041009	0.0974	-0.033379
0.0998	-0.0005236	0.0998	-0.077318		0.0996	0.0119	0.0989	-0.0117		0.0981	14.784	0.1009	-16.425		0.0981	0.041009	0.1009	-0.032998
0.1033	-0.0005236	0.1033	-0.077493		0.1031	0.0125	0.1024	-0.0123		0.1015	14.784	0.1045	-16.425		0.1015	0.041009	0.1045	-0.032998
0.1068	-0.0005236	0.1068	-0.077493		0.1066	0.0143	0.1059	-0.0139		0.105	14.784	0.1078	-16.396		0.105	0.041009	0.1078	-0.032998
0.1104	-0.0005236	0.1104	-0.077493		0.1101	0.0143	0.1095	-0.0139		0.1085	14.784	0.1113	-16.425		0.1085	0.041009	0.1113	-0.032998
0.1139	-0.0005236	0.1139	-0.077493		0.1136	0.0149	0.1129	-0.0146		0.112	14.813	0.1148	-16.454		0.112	0.041009	0.1148	-0.032998
0.1174	-0.0005236	0.1174	-0.077493		0.1171	0.0156	0.1164	-0.0154		0.1155	14.813	0.1183	-16.454		0.1155	0.041009	0.1183	-0.032998
0.1209	-0.0005236	0.1209	-0.077493		0.1206	0.0156	0.1199	-0.0154		0.119	14.784	0.1218	-16.425		0.119	0.041009	0.1218	-0.032998
0.1244	-0.0005236	0.1244	-0.077667		0.1241	0.0171	0.1234	-0.0161		0.1225	14.813	0.1253	-16.425		0.1225	0.041009	0.1253	-0.032998
0.1279	-0.0005236	0.1279	-0.077667		0.1275	0.0175	0.1268	-0.0173		0.126	14.784	0.1288	-16.425		0.126	0.041009	0.1288	-0.032998
0.1314	-0.0005236	0.1314	-0.077667		0.131	0.0175	0.1303	-0.0173		0.1296	14.755	0.1323	-16.425		0.1296	0.041009	0.1323	-0.032998
0.1348	-0.0005236	0.1348	-0.077667		0.1345	0.0185	0.1338	-0.0183		0.133	14.784	0.1358	-16.425		0.133	0.041009	0.1358	-0.032998
0.1384	-0.0005236	0.1384	-0.077667		0.138	0.0185	0.1373	-0.0184		0.1365	14.784	0.1393	-16.396		0.1365	0.041009	0.1393	-0.032998
0.1418	-0.0005236	0.1418	-0.077667		0.1415	0.0185	0.1408	-0.0184		0.14	14.784	0.1428	-16.425		0.14	0.041009	0.1428	-0.032998
0.1453	-0.0005236	0.1453	-0.077842		0.145	0.0201	0.1443	-0.02		0.1435	14.813	0.1463	-16.396		0.1435	0.041009	0.1463	-0.032998
0.1488	-0.0005236	0.1488	-0.077842		0.1485	0.0205	0.1478	-0.0204		0.147	14.784	0.1499	-16.425		0.147	0.041009	0.1499	-0.032998
0.1523	-0.0005236	0.1523	-0.078016		0.152	0.0215	0.1513	-0.0213		0.1505	14.784	0.1533	-16.454		0.1505	0.041009	0.1533	-0.032998
0.1558	-0.0005236	0.1558	-0.078016		0.1555	0.0226	0.1548	-0.0225		0.154	14.784	0.1568	-16.425		0.154	0.041009	0.1568	-0.032998
0.1593	-0.0005236	0.1593	-0.078016		0.159	0.0226	0.1583	-0.0225		0.1575	14.755	0.1603	-16.454		0.1575	0.041009	0.1603	-0.032998
0.1628	-0.0005236	0.1628	-0.078191		0.1625	0.0237	0.1618	-0.0236		0.161	14.784	0.1638	-16.454		0.161	0.041009	0.1638	-0.032998
0.1663	-0.0005236	0.1663	-0.078191		0.166	0.0263	0.1653	-0.0258		0.1645	14.784	0.1673	-16.454		0.1645	0.041009	0.1673	-0.032998
0.1698	-0.0005236	0.1698	-0.078191		0.1695	0.0263	0.1688	-0.0258		0.168	14.755	0.1708	-16.454		0.168	0.041009	0.1708	-0.032998
0.1733	-0.0005236	0.1733	-0.078191		0.173	0.0275	0.1723	-0.027		0.1715	14.755	0.1743	-16.454		0.1715	0.041009	0.1743	-0.032998
0.1768	-0.0005236	0.1768	-0.078191		0.1765	0.0274	0.1758	-0.0272		0.175	14.784	0.1778	-16.454		0.175	0.041009	0.1778	-0.032998
0.1803	-0.0005236	0.1803	-0.078191		0.18	0.0274	0.1793	-0.0272		0.1785	14.784	0.1813	-16.454		0.1785	0.041009	0.1813	-0.032998
0.184	-0.0005236	0.184	-0.078365		0.1837	0.0287	0.1828	-0.0284		0.1819	14.813	0.185	-16.454		0.1819	0.041009	0.185	-0.032998
0.1875	-0.0005236	0.1875	-0.078365		0.1872	0.0291	0.1865	-0.0284		0.1856	14.784	0.1884	-16.454		0.1856	0.041009	0.1884	-0.032998
0.1909	-0.0005236	0.1909	-0.078365		0.1907	0.0291	0.19	-0.0288		0.1891	14.784	0.1919	-16.454		0.1891	0.041009	0.1919	-0.032998
0.1945	-0.0005236	0.1945	-0.07854		0.1942	0.0313	0.1935	-0.0302		0.1926	14.784	0.1954	-16.425		0.1926	0.041009	0.1954	-0.032998
0.198	-0.0005236	0.198	-0.07854		0.1977	0.0317	0.197	-0.0312		0.1961	14.755	0.1989	-16.454		0.1961	0.041009	0.1989	-0.032998
0.2015	-0.0005236	0.2015	-0.07854		0.2011	0.0317	0.2005	-0.0312		0.1996	14.784	0.2024	-16.454		0.1996	0.041009	0.2024	-0.032998
0.205	-0.0005236	0.205	-0.078714		0.2046	0.0338	0.204	-0.0334		0.2031	14.784	0.206	-16.425		0.2031	0.041009	0.206	-0.032998
0.2084	-0.0005236	0.2084	-0.078714		0.2081	0.0342	0.2074	-0.0338		0.2066	14.784	0.2094	-16.425		0.2066	0.041009	0.2094	-0.032998
0.2119	-0.0005236	0.2119	-0.078714		0.2116	0.0342	0.2109	-0.0338		0.2101	14.784	0.2129	-16.425		0.2101	0.041009	0.2129	-0.032998
0.2154	-0.0005236	0.2154	-0.079063		0.2151	0.0367	0.2144	-0.0362		0.2136	14.784	0.2164	-16.454		0.2136	0.041009	0.2164	-0.032998
0.2189	-0.0005236	0.2189	-0.079063		0.2186	0.0367	0.2179	-0.0362		0.2171	14.784	0.2199	-16.484		0.2171	0.041009	0.2199	-0.032998
0.2224	-0.00069813	0.2224	-0.079238		0.2221	0.0385	0.2214	-0.0362		0.2206	14.784	0.2234	-16.454		0.2206	0.041009	0.2234	-0.032998
0.2259	-0.00069813	0.2259	-0.079238		0.2256	0.0376	0.2249	-0.037		0.2241	14.813	0.2269	-16.454		0.2241	0.041009	0.2269	-0.032998
0.2294	-0.00069813	0.2294	-0.079238		0.2291	0.038	0.2284	-0.0374		0.2276	14.813	0.2304	-16.454		0.2276	0.041009	0.2304	-0.032998
0.2329	-0.00069813	0.2329	-0.079412		0.2326	0.0395	0.2319	-0.0389		0.2311	14.813	0.2339	-16.454		0.2311	0.041009	0.2339	-0.032998
0.2364	-0.00069813	0.2364	-0.079412		0.2361	0.0387	0.2354	-0.0381		0.2346	14.784	0.2374	-16.425		0.2346	0.041009	0.2374	-0.032998
0.2398	-0.00069813	0.2398	-0.079412		0.2396	0.0387	0.2389	-0.0382		0.2381	14.784	0.2409	-16.454		0.2381	0.041009	0.2409	-0.032998
0.2434	-0.00069813	0.2434	-0.079587		0.2431	0.0401	0.2424	-0.0395		0.2417	14.755	0.2444	-16.454		0.2417	0.041009	0.2444	-0.032998
0.2468	-0.00069813	0.2468	-0.079587		0.2466	0.0426	0.2459	-0.0419		0.2451	14.755	0.2479	-16.484		0.2451	0.041009	0.2479	-0.032998
0.2503	-0.00069813	0.2503	-0.079587		0.2501	0.0426	0.2494	-0.042		0.2486	14.784	0.2514	-16.484		0.2486	0.041009	0.2514	-0.032998
0.2538	-0.00069813	0.2538	-0.079762		0.2536	0.0441	0.2529	-0.0434		0.2521	14.784	0.2549	-16.484		0.2521	0.041009	0.2549	-0.032998
0.2573	-0.00069813	0.2573	-0.079762		0.2571	0.0416	0.2564	-0.0409		0.2556	14.784	0.2584	-16.425		0.2556	0.041009	0.2584	-0.032998
0.2608	-0.00069813	0.2608	-0.079762		0.2606	0.0424	0.2599	-0.0409		0.2591	14.784	0.262	-16.425		0.2591	0.041009	0.262	-0.032998
0.2643	-0.00069813	0.2643	-0.079936		0.2641	0.044	0.2634	-0.0432		0.2626	14.784	0.2654	-16.454		0.2626	0.041009	0.2654	-0.032998
0.2678	-0.00069813	0.2678	-0.079936		0.2676	0.044	0.2669	-0.0432		0.266	14.755	0.2688	-16.454		0.266	0.041009	0.2688	-0.033379
0.2713	-0.00069813	0.2713	-0.079936		0.2711	0.044	0.2704	-0.0433		0.2695	14.784	0.2723	-16.454		0.2695	0.041009	0.2723	-0.032998
0.2748	-0.00087266	0.2748	-0.080111		0.2746	0.0454	0.2739	-0.0446		0.273	14.784	0.2758	-16.425		0.273	0.041009	0.2758	-0.032998
0.2783	-0.00087266	0.2783	-0.080111		0.2781	0.0454	0.2774	-0.0446		0.2765	14.784	0.2793	-16.425		0.2765	0.041009	0.2793	-0.032998
0.2818	-0.00087266	0.2818	-0.080111		0.2816	0.0458	0.2809	-0.0451		0.28	14.784	0.2828	-16.425		0.28	0.041009	0.2828	-0.032998
0.2853	-0.00087266	0.2853	-0.080285		0.285	0.0461	0.2844	-0.0447		0.2835	14.784	0.2863	-16.454		0.2835	0.041009	0.2863	-0.032998
0.2887	-0.00087266	0.2887	-0.080285		0.2885	0.0461	0.2878	-0.0451		0.287	14.784	0.2898	-16.454		0.287	0.041009	0.2898	-0.032998
0.2923	-0.00087266	0.2923	-0.08046		0.292	0.0478	0.2913	-0.0455		0.2905	14.784	0.2933	-16.425		0.2905	0.041009	0.2933	-0.032998
0.2957	-0.00087266	0.2957	-0.08046		0.2955	0.0471	0.2948	-0.0461		0.294	14.784	0.2968	-16.454		0.294	0.041009	0.2968	-0.032998
0.2992	-0.00087266	0.2992	-0.08046		0.299	0.0471	0.2983	-0.0461		0.2975	14.784	0.3003	-16.454		0.2975	0.041009	0.3003	-0.033379
0.3027	-0.0010472	0.3027	-0.080634		0.3025	0.0492	0.3018	-0.0481		0.301	14.784	0.3038	-16.454		0.301	0.041009	0.3038	-0.032998
0.3062	-0.0010472	0.3062	-0.080634		0.306	0.0485	0.3053	-0.0474		0.3045	14.784	0.3074	-16.454		0.3045	0.041009	0.3074	-0.032998
0.3097	-0.0010472	0.3097	-0.080634		0.3095	0.0485	0.3088	-0.0474		0.308	14.755	0.3108	-16.454		0.308	0.041009	0.3108	-0.032998
0.3132	-0.0010472	0.3132	-0.080809		0.313	0.0494	0.3123	-0.0483		0.3115	14.784	0.3143	-16.425		0.3115	0.041009	0.3143	-0.032998
0.3167	-0.0010472	0.3167	-0.080809		0.3165	0.05	0.3158	-0.0486		0.315	14.784	0.3178	-16.454		0.315	0.041009	0.3178	-0.032998
0.3202	-0.0010472	0.3202	-0.080809		0.32	0.05	0.3193	-0.0486		0.3185	14.813	0.3213	-16.454		0.3185	0.041009	0.3213	-0.032998
0.3237	-0.0010472	0.3237	-0.080983		0.3235	0.0515	0.3228	-0.0501		0.322	14.813	0.3248	-16.484		0.322	0.041009	0.3248	-0.032998
0.3272	-0.0010472	0.3272	-0.080983		0.327	0.0476	0.3263	-0.0466		0.3255	14.784	0.3283	-16.454		0.3255	0.041009	0.3283	-0.032998
0.3307	-0.0010472	0.3307	-0.080983		0.3305	0.0477	0.3298	-0.0466		0.329	14.784	0.3318	-16.425		0.329	0.041009	0.3318	-0.032998
0.3342	-0.0012217	0.3342	-0.080983		0.334	0.049	0.3333	-0.0473		0.3325	14.784	0.3353	-16.454		0.3325	0.041009	0.3353	-0.032998
0.3377	-0.0012217	0.3377	-0.080983		0.3375	0.049	0.3368	-0.0475		0.3359	14.784	0.3387	-16.425		0.3359	0.041009	0.3387	-0.032998
0.3412	-0.0012217	0.3412	-0.080983		0.341	0.049	0.3403	-0.0476		0.3394	14.784	0.3422	-16.425		0.3394	0.041009	0.3422	-0.032998
0.3447	-0.0012217	0.3447	-0.081158		0.3445	0.0484	0.3438	-0.0472		0.3429	14.813	0.3457	-16.454		0.3429	0.041009	0.3457	-0.032998
0.3482	-0.0012217	0.3482	-0.081158		0.348	0.0484	0.3473	-0.0472		0.3464	14.784	0.3492	-16.454		0.3464	0.041009	0.3492	-0.032998
0.3517	-0.0012217	0.3517	-0.081158		0.3515	0.0484	0.3508	-0.0472		0.3499	14.784	0.3529	-16.425		0.3499	0.041009	0.3529	-0.032998
0.3552	-0.0012217	0.3552	-0.081158		0.355	0.0492	0.3543	-0.0478		0.3534	14.784	0.3562	-16.454		0.3534	0.041009	0.3562	-0.032998
0.3587	-0.0012217	0.3587	-0.081158		0.3585	0.0492	0.3577	-0.0478		0.3569	14.784	0.3597	-16.454		0.3569	0.041009	0.3597	-0.032998
0.3622	-0.0013963	0.3622	-0.081332		0.362	0.0497	0.3613	-0.0478		0.3604	14.784	0.3632	-16.425		0.3604	0.041009	0.3632	-0.033379
0.3656	-0.0013963	0.3656	-0.081332		0.3654	0.0482	0.3647	-0.0468		0.3639	14.784	0.3667	-16.396		0.3639	0.041009	0.3667	-0.032998
0.3691	-0.0013963	0.3691	-0.081332		0.3689	0.0482	0.3682	-0.0468		0.3674	14.784	0.3702	-16.396		0.3674	0.041009	0.3702	-0.032998
0.3726	-0.0013963	0.3726	-0.081332		0.3724	0.0493	0.3717	-0.0479		0.3709	14.755	0.3737	-16.425		0.3709	0.041009	0.3737	-0.032998
0.3763	-0.0013963	0.3763	-0.081332		0.3759	0.0486	0.3752	-0.0472		0.3744	14.784	0.3772	-16.425		0.3744	0.041009	0.3772	-0.032998
0.3797	-0.0013963	0.3797	-0.081332		0.3794	0.0486	0.3787	-0.0472		0.3779	14.784	0.3807	-16.425		0.3779	0.041009	0.3807	-0.032998
0.3832	-0.0013963	0.3832	-0.081332		0.3829	0.0497	0.3822	-0.0476		0.3814	14.784	0.3842	-16.425		0.3814	0.041009	0.3842	-0.032998
0.3867	-0.0013963	0.3867	-0.081332		0.3864	0.0481	0.3857	-0.0466		0.3849	14.813	0.3877	-16.425		0.3849	0.041009	0.3877	-0.032998
0.3902	-0.0013963	0.3902	-0.081332		0.3899	0.0482	0.3892	-0.0467		0.3885	14.784	0.3912	-16.454		0.3885	0.041009	0.3912	-0.032998
0.3936	-0.0015708	0.3936	-0.081332		0.3934	0.0488	0.3927	-0.0472		0.3919	14.813	0.3947	-16.425		0.3919	0.041009	0.3947	-0.032998
0.3972	-0.0015708	0.3972	-0.081332		0.3969	0.0489	0.3962	-0.0472		0.3954	14.813	0.3982	-16.425		0.3954	0.041009	0.3982	-0.032998
0.4007	-0.0015708	0.4007	-0.081332		0.4004	0.0489	0.3997	-0.0473		0.3989	14.784	0.4017	-16.425		0.3989	0.041009	0.4017	-0.032998
0.4042	-0.0015708	0.4042	-0.081332		0.4039	0.0494	0.4032	-0.0477		0.4024	14.784	0.4052	-16.425		0.4024	0.041009	0.4052	-0.032998
0.4077	-0.0015708	0.4077	-0.081332		0.4074	0.0487	0.4067	-0.047		0.4059	14.813	0.4088	-16.454		0.4059	0.041009	0.4088	-0.032998
0.4112	-0.0015708	0.4112	-0.081332		0.4109	0.0487	0.4102	-0.0471		0.4094	14.813	0.4122	-16.425		0.4094	0.041009	0.4122	-0.032998
0.4147	-0.0017453	0.4147	-0.081332		0.4144	0.0492	0.4137	-0.0475		0.4129	14.784	0.4156	-16.454		0.4129	0.041009	0.4156	-0.032998
0.4182	-0.0017453	0.4182	-0.081332		0.4179	0.0492	0.4172	-0.0475		0.4163	14.784	0.4191	-16.484		0.4163	0.041009	0.4191	-0.032998
0.4217	-0.0017453	0.4217	-0.081332		0.4214	0.0493	0.4207	-0.0476		0.4198	14.784	0.4226	-16.454		0.4198	0.041009	0.4226	-0.032998
0.4252	-0.0017453	0.4252	-0.081332		0.4249	0.049	0.4242	-0.0475		0.4233	14.813	0.4261	-16.484		0.4233	0.041009	0.4261	-0.032998
0.4287	-0.0017453	0.4287	-0.081332		0.4284	0.049	0.4277	-0.0475		0.4268	14.813	0.4296	-16.484		0.4268	0.041009	0.4296	-0.033379
0.4322	-0.0017453	0.4322	-0.081332		0.4319	0.0491	0.4312	-0.0476		0.4303	14.813	0.4331	-16.454		0.4303	0.041009	0.4331	-0.032998
0.4357	-0.0017453	0.4357	-0.081332		0.4354	0.0476	0.4347	-0.0462		0.4338	14.813	0.4366	-16.454		0.4338	0.041009	0.4366	-0.032998
0.4392	-0.0017453	0.4392	-0.081332		0.4389	0.048	0.4381	-0.0466		0.4373	14.813	0.4401	-16.454		0.4373	0.041009	0.4401	-0.032998
0.4427	-0.0019199	0.4427	-0.081332		0.4423	0.048	0.4417	-0.0466		0.4408	14.813	0.4436	-16.425		0.4408	0.041009	0.4436	-0.032998
0.4462	-0.0019199	0.4462	-0.081332		0.4458	0.0465	0.4451	-0.0451		0.4444	14.784	0.4471	-16.425		0.4444	0.041009	0.4471	-0.032998
0.4495	-0.0019199	0.4495	-0.081332		0.4494	0.0469	0.4486	-0.0455		0.4478	14.784	0.4506	-16.454		0.4478	0.041009	0.4506	-0.032998
0.4531	-0.0019199	0.4531	-0.081332		0.4528	0.0471	0.4521	-0.0456		0.4513	14.784	0.4541	-16.484		0.4513	0.041009	0.4541	-0.032998
0.4566	-0.0019199	0.4566	-0.081332		0.4563	0.0456	0.4556	-0.0442		0.4548	14.784	0.4576	-16.484		0.4548	0.041009	0.4576	-0.032998
0.4601	-0.0019199	0.4601	-0.081332		0.4598	0.0456	0.4591	-0.0442		0.4583	14.784	0.4611	-16.484		0.4583	0.041009	0.4611	-0.032998
0.4636	-0.0019199	0.4636	-0.081332		0.4633	0.0454	0.4626	-0.044		0.4618	14.784	0.4647	-16.484		0.4618	0.041009	0.4647	-0.032998
0.4671	-0.0019199	0.4671	-0.081332		0.4668	0.0447	0.4661	-0.0433		0.4653	14.784	0.4681	-16.484		0.4653	0.041009	0.4681	-0.032998
0.4706	-0.0019199	0.4706	-0.081332		0.4703	0.0451	0.4697	-0.0437		0.4688	14.784	0.4716	-16.425		0.4688	0.041009	0.4716	-0.033379
0.4741	-0.0019199	0.4741	-0.081332		0.4738	0.043	0.4731	-0.0433		0.4723	14.784	0.4751	-16.425		0.4723	0.041009	0.4751	-0.033379
0.4776	-0.0019199	0.4776	-0.081332		0.4773	0.043	0.4766	-0.0416		0.4758	14.784	0.4786	-16.425		0.4758	0.041009	0.4786	-0.032998
0.4811	-0.0019199	0.4811	-0.081332		0.4808	0.0431	0.4801	-0.0416		0.4793	14.784	0.4821	-16.425		0.4793	0.041009	0.4821	-0.032998
0.4846	-0.0019199	0.4846	-0.081158		0.4843	0.0416	0.4836	-0.0404		0.4828	14.784	0.4856	-16.454		0.4828	0.041009	0.4856	-0.032998
0.4881	-0.0019199	0.4881	-0.081158		0.4878	0.0416	0.4871	-0.0405		0.4863	14.784	0.4891	-16.484		0.4863	0.041009	0.4891	-0.032998
0.4916	-0.0019199	0.4916	-0.081158		0.4913	0.0421	0.4906	-0.0409		0.4898	14.813	0.4926	-16.425		0.4898	0.041009	0.4926	-0.032998
0.4951	-0.0019199	0.4951	-0.080983		0.4948	0.0397	0.4941	-0.0387		0.4933	14.784	0.496	-16.454		0.4933	0.041009	0.496	-0.032998
0.4986	-0.0019199	0.4986	-0.080983		0.4983	0.0402	0.4976	-0.0391		0.4967	14.813	0.4995	-16.425		0.4967	0.041009	0.4995	-0.032998
0.5021	-0.0019199	0.5021	-0.080983		0.5018	0.0393	0.5011	-0.0392		0.5004	14.813	0.503	-16.425		0.5004	0.041009	0.503	-0.032998
0.5055	-0.0019199	0.5055	-0.080983		0.5053	0.0376	0.5046	-0.0368		0.5037	14.813	0.5065	-16.425		0.5037	0.041009	0.5065	-0.032998
0.509	-0.0019199	0.509	-0.080983		0.5088	0.0377	0.5081	-0.0369		0.5072	14.784	0.51	-16.396		0.5072	0.041009	0.51	-0.032998
0.5125	-0.0019199	0.5125	-0.080809		0.5123	0.0372	0.5116	-0.0364		0.5107	14.784	0.5135	-16.396		0.5107	0.041009	0.5135	-0.032998
0.516	-0.0019199	0.516	-0.080809		0.5158	0.0333	0.5151	-0.0323		0.5142	14.755	0.517	-16.396		0.5142	0.041009	0.517	-0.032998
0.5194	-0.0019199	0.5194	-0.080809		0.5192	0.0333	0.5185	-0.0324		0.5177	14.755	0.5206	-16.396		0.5177	0.041009	0.5206	-0.032998
0.5229	-0.0019199	0.5229	-0.080634		0.5227	0.0326	0.522	-0.0317		0.5212	14.784	0.524	-16.425		0.5212	0.041009	0.524	-0.032998
0.5264	-0.0019199	0.5264	-0.080634		0.5262	0.0325	0.5255	-0.0319		0.5247	14.784	0.5275	-16.454		0.5247	0.041009	0.5275	-0.032998
0.5299	-0.0019199	0.5299	-0.080634		0.5297	0.0325	0.529	-0.032		0.5282	14.784	0.531	-16.454		0.5282	0.041009	0.531	-0.032998
0.5334	-0.0019199	0.5334	-0.08046		0.5332	0.0311	0.5325	-0.0307		0.5317	14.784	0.5345	-16.454		0.5317	0.041009	0.5345	-0.033379
0.5369	-0.0019199	0.5369	-0.08046		0.5367	0.0277	0.536	-0.0272		0.5352	14.813	0.538	-16.454		0.5352	0.041009	0.538	-0.032998
0.5404	-0.0019199	0.5404	-0.08046		0.5402	0.0277	0.5395	-0.0273		0.5387	14.813	0.5415	-16.454		0.5387	0.041009	0.5415	-0.032998
0.5439	-0.0019199	0.5439	-0.080285		0.5437	0.0258	0.543	-0.0255		0.5422	14.813	0.545	-16.454		0.5422	0.041009	0.545	-0.032998
0.5474	-0.0019199	0.5474	-0.080285		0.5472	0.0244	0.5465	-0.024		0.5457	14.842	0.5485	-16.454		0.5457	0.041009	0.5485	-0.032998
0.551	-0.0019199	0.551	-0.080285		0.5507	0.0248	0.55	-0.0244		0.5492	14.813	0.552	-16.454		0.5492	0.041009	0.552	-0.032998
0.5544	-0.0017453	0.5544	-0.079936		0.5542	0.0203	0.5535	-0.0202		0.5527	14.813	0.5555	-16.454		0.5527	0.041009	0.5555	-0.032998
0.5579	-0.0017453	0.5579	-0.079936		0.5577	0.0204	0.557	-0.0203		0.5562	14.784	0.559	-16.484		0.5562	0.041009	0.559	-0.032998
0.5614	-0.0017453	0.5614	-0.079936		0.5612	0.0208	0.5605	-0.0207		0.5597	14.784	0.5625	-16.425		0.5597	0.041009	0.5625	-0.032998
0.5649	-0.0017453	0.5649	-0.079587		0.5647	0.0157	0.564	-0.0154		0.5632	14.784	0.566	-16.454		0.5632	0.041009	0.566	-0.032998
0.5684	-0.0017453	0.5684	-0.079587		0.5682	0.0158	0.5675	-0.0155		0.5667	14.784	0.5695	-16.425		0.5667	0.041009	0.5695	-0.032998
0.5719	-0.0015708	0.5719	-0.079412		0.5717	0.0135	0.571	-0.0155		0.5702	14.784	0.573	-16.454		0.5702	0.041009	0.573	-0.032998
0.5755	-0.0015708	0.5755	-0.079412		0.5753	0.0124	0.5746	-0.0122		0.5737	14.784	0.5765	-16.425		0.5737	0.041009	0.5765	-0.032998
0.579	-0.0015708	0.579	-0.079412		0.5788	0.0125	0.5781	-0.0123		0.5773	14.784	0.58	-16.425		0.5773	0.041009	0.58	-0.032998
0.5825	-0.0015708	0.5825	-0.079063		0.5823	0.0099	0.5816	-0.0097		0.5807	14.784	0.5835	-16.454		0.5807	0.041009	0.5835	-0.033379
0.586	-0.0015708	0.586	-0.079063		0.5858	0.0083	0.5851	-0.0081		0.5842	14.784	0.587	-16.425		0.5842	0.041009	0.587	-0.033379
0.5895	-0.0015708	0.5895	-0.079063		0.5893	0.0084	0.5886	-0.0082		0.5877	14.813	0.5905	-16.425		0.5877	0.041009	0.5905	-0.032998
0.593	-0.0015708	0.593	-0.078714		0.5927	0.0054	0.5921	-0.0052		0.5912	14.784	0.594	-16.425		0.5912	0.041009	0.594	-0.032998
0.5965	-0.0015708	0.5965	-0.078714		0.5963	0.0039	0.5956	-0.0036		0.5947	14.784	0.5975	-16.396		0.5947	0.041009	0.5975	-0.032998
0.6	-0.0015708	0.6	-0.078714		0.5997	0.004	0.599	-0.0037		0.5982	14.784	0.601	-16.396		0.5982	0.041009	0.601	-0.032998
0.6034	-0.0013963	0.6034	-0.078191		0.6033	0.0015	0.6025	-0.0009		0.6017	14.784	0.6045	-16.454		0.6017	0.041009	0.6045	-0.032998
0.607	-0.0013963	0.607	-0.078191		0.6067	0	0.606	0.0002		0.6052	14.784	0.608	-16.425		0.6052	0.041009	0.608	-0.032998
0.6104	-0.0013963	0.6104	-0.078191		0.6102	0.0001	0.6095	0.0001		0.6087	14.784	0.6115	-16.454		0.6087	0.041009	0.6115	-0.032998
0.6139	-0.0013963	0.6139	-0.077842		0.6137	-0.003	0.613	0.0035		0.6122	14.784	0.615	-16.454		0.6122	0.041009	0.615	-0.032998
0.6174	-0.0013963	0.6174	-0.077842		0.6172	-0.003	0.6165	0.0037		0.6157	14.784	0.6185	-16.454		0.6157	0.041009	0.6185	-0.032998
0.6209	-0.0013963	0.6209	-0.077842		0.6207	-0.0033	0.62	0.004		0.6192	14.813	0.622	-16.454		0.6192	0.041009	0.622	-0.032998
0.6244	-0.0013963	0.6244	-0.077493		0.6242	-0.0069	0.6235	0.0076		0.6227	14.813	0.6255	-16.454		0.6227	0.041009	0.6255	-0.032998
0.6279	-0.0013963	0.6279	-0.077493		0.6277	-0.0069	0.627	0.0076		0.6262	14.784	0.629	-16.454		0.6262	0.041009	0.629	-0.032998
0.6314	-0.0013963	0.6314	-0.077493		0.6312	-0.0068	0.6305	0.0075		0.6297	14.813	0.6325	-16.425		0.6297	0.041009	0.6325	-0.032998
0.6349	-0.0013963	0.6349	-0.077144		0.6347	-0.0098	0.634	0.0111		0.6332	14.784	0.636	-16.454		0.6332	0.041009	0.636	-0.032998
0.6384	-0.0013963	0.6384	-0.077144		0.6382	-0.0098	0.6375	0.0111		0.6367	14.784	0.6395	-16.484		0.6367	0.041009	0.6395	-0.032998
0.642	-0.0013963	0.642	-0.07662		0.6417	-0.0129	0.641	0.011		0.6402	14.813	0.643	-16.454		0.6402	0.041009	0.643	-0.032998
0.6455	-0.0013963	0.6455	-0.07662		0.6452	-0.0139	0.6445	0.0153		0.6437	14.813	0.6465	-16.484		0.6437	0.041009	0.6465	-0.032998
0.649	-0.0013963	0.649	-0.07662		0.6487	-0.0138	0.648	0.0153		0.6472	14.813	0.6499	-16.484		0.6472	0.041009	0.6499	-0.032998
0.6525	-0.0015708	0.6525	-0.076271		0.6522	-0.0171	0.6515	0.0181		0.6507	14.784	0.6534	-16.454		0.6507	0.041009	0.6534	-0.032998
0.656	-0.0015708	0.656	-0.076271		0.6557	-0.017	0.655	0.0186		0.6542	14.784	0.6569	-16.454		0.6542	0.041009	0.6569	-0.032998
0.6595	-0.0015708	0.6595	-0.076271		0.6592	-0.0173	0.6585	0.0189		0.6578	14.784	0.6604	-16.484		0.6578	0.041009	0.6604	-0.032998
0.6629	-0.0015708	0.6629	-0.075922		0.6627	-0.0206	0.662	0.0223		0.6611	14.784	0.6639	-16.484		0.6611	0.041009	0.6639	-0.032998
0.6665	-0.0015708	0.6665	-0.075922		0.6662	-0.0196	0.6655	0.0216		0.6646	14.813	0.6674	-16.513		0.6646	0.041009	0.6674	-0.032998
0.67	-0.0015708	0.67	-0.075922		0.6697	-0.0195	0.669	0.0216		0.6681	14.813	0.6709	-16.484		0.6681	0.041009	0.6709	-0.032998
0.6735	-0.0017453	0.6735	-0.075398		0.6732	-0.0231	0.6725	0.0252		0.6716	14.813	0.6744	-16.513		0.6716	0.041009	0.6744	-0.032998
0.677	-0.0017453	0.677	-0.075398		0.6767	-0.024	0.6759	0.0261		0.6751	14.813	0.678	-16.484		0.6751	0.041009	0.678	-0.032998
0.6805	-0.0017453	0.6805	-0.075398		0.6801	-0.024	0.6794	0.0265		0.6786	14.784	0.6814	-16.484		0.6786	0.041009	0.6814	-0.032998
0.684	-0.0019199	0.684	-0.075049		0.6836	-0.0251	0.6829	0.0281		0.6821	14.813	0.6849	-16.454		0.6821	0.041009	0.6849	-0.032998
0.6874	-0.0019199	0.6874	-0.075049		0.6871	-0.0255	0.6864	0.0284		0.6856	14.784	0.6884	-16.454		0.6856	0.041009	0.6884	-0.033379
0.691	-0.0019199	0.691	-0.075049		0.6906	-0.0254	0.6899	0.0283		0.6891	14.784	0.6919	-16.484		0.6891	0.041009	0.6919	-0.032998
0.6944	-0.0020944	0.6944	-0.0747		0.6941	-0.0296	0.6934	0.033		0.6926	14.784	0.6954	-16.484		0.6926	0.041009	0.6954	-0.032998
0.6979	-0.0020944	0.6979	-0.0747		0.6976	-0.0299	0.6969	0.0333		0.6961	14.813	0.6989	-16.454		0.6961	0.041009	0.6989	-0.032998
0.7014	-0.0020944	0.7014	-0.0747		0.7011	-0.0303	0.7004	0.0333		0.6996	14.813	0.7024	-16.454		0.6996	0.041009	0.7024	-0.032998
0.7049	-0.0022689	0.7049	-0.074351		0.7046	-0.0313	0.7039	0.0352		0.7031	14.755	0.7059	-16.454		0.7031	0.041009	0.7059	-0.032998
0.7084	-0.0022689	0.7084	-0.074351		0.7081	-0.0317	0.7074	0.0355		0.7066	14.784	0.7094	-16.425		0.7066	0.041009	0.7094	-0.032998
0.7119	-0.0024435	0.7119	-0.074002		0.7116	-0.0346	0.7109	0.0358		0.7101	14.784	0.7129	-16.484		0.7101	0.041009	0.7129	-0.032998
0.7154	-0.0024435	0.7154	-0.074002		0.7151	-0.0337	0.7144	0.0378		0.7137	14.784	0.7164	-16.454		0.7137	0.041009	0.7164	-0.032998
0.7188	-0.0024435	0.7188	-0.074002		0.7186	-0.034	0.7179	0.0382		0.7171	14.784	0.7199	-16.484		0.7171	0.041009	0.7199	-0.032998
0.7224	-0.0027925	0.7224	-0.073653		0.7221	-0.0371	0.7214	0.0414		0.7206	14.784	0.7234	-16.484		0.7206	0.041009	0.7234	-0.032998
0.7259	-0.0027925	0.7259	-0.073653		0.7256	-0.0357	0.7249	0.04		0.7241	14.813	0.7269	-16.454		0.7241	0.041009	0.7269	-0.032998
0.7294	-0.0027925	0.7294	-0.073653		0.7291	-0.0357	0.7284	0.0404		0.7276	14.813	0.7303	-16.454		0.7276	0.041009	0.7303	-0.032998
0.7329	-0.0031416	0.7329	-0.073304		0.7326	-0.0385	0.7319	0.0434		0.7311	14.813	0.734	-16.484		0.7311	0.041009	0.734	-0.032998
0.7364	-0.0031416	0.7364	-0.073304		0.7361	-0.0374	0.7354	0.0426		0.7345	14.784	0.7373	-16.454		0.7345	0.041009	0.7373	-0.032998
0.7399	-0.0031416	0.7399	-0.073304		0.7396	-0.0385	0.7389	0.0438		0.7381	14.784	0.7408	-16.484		0.7381	0.041009	0.7408	-0.032998
0.7434	-0.0033161	0.7434	-0.072955		0.7431	-0.0414	0.7424	0.0467		0.7415	14.784	0.7443	-16.484		0.7415	0.041009	0.7443	-0.032998
0.7469	-0.0033161	0.7469	-0.072955		0.7466	-0.0412	0.7459	0.0468		0.745	14.784	0.7478	-16.454		0.745	0.041009	0.7478	-0.033379
0.7504	-0.0033161	0.7504	-0.072955		0.7501	-0.0412	0.7493	0.0469		0.7485	14.784	0.7513	-16.425		0.7485	0.041009	0.7513	-0.032998
0.7538	-0.0036652	0.7538	-0.072606		0.7535	-0.0436	0.7529	0.0494		0.752	14.784	0.7548	-16.396		0.752	0.041009	0.7548	-0.032998
0.7573	-0.0036652	0.7573	-0.072606		0.757	-0.0436	0.7563	0.0494		0.7555	14.784	0.7583	-16.425		0.7555	0.041009	0.7583	-0.032998
0.7608	-0.0036652	0.7608	-0.072606		0.7605	-0.0447	0.7598	0.0506		0.759	14.784	0.7618	-16.484		0.759	0.041009	0.7618	-0.032998
0.7643	-0.0040143	0.7643	-0.072257		0.764	-0.0461	0.7633	0.0524		0.7625	14.784	0.7653	-16.454		0.7625	0.041009	0.7653	-0.032998
0.7678	-0.0040143	0.7678	-0.072257		0.7675	-0.0464	0.7668	0.0527		0.766	14.784	0.7688	-16.454		0.766	0.041009	0.7688	-0.032998
0.7712	-0.0040143	0.7712	-0.072257		0.771	-0.0472	0.7703	0.0527		0.7696	14.784	0.7723	-16.454		0.7696	0.041009	0.7723	-0.032998
0.7748	-0.0043633	0.7748	-0.071908		0.7746	-0.0539	0.7738	0.0599		0.773	14.784	0.7758	-16.454		0.773	0.041009	0.7758	-0.032998
0.7782	-0.0043633	0.7782	-0.071908		0.778	-0.0539	0.7773	0.0599		0.7765	14.784	0.7793	-16.425		0.7765	0.041009	0.7793	-0.033379
0.7817	-0.0047124	0.7817	-0.071558		0.7815	-0.0567	0.7808	0.0629		0.78	14.784	0.7828	-16.454		0.78	0.041009	0.7828	-0.032998
0.7852	-0.0047124	0.7852	-0.071558		0.785	-0.0571	0.7843	0.0632		0.7835	14.784	0.7863	-16.454		0.7835	0.041009	0.7863	-0.032998
0.7887	-0.0047124	0.7887	-0.071558		0.7885	-0.0578	0.7878	0.064		0.787	14.813	0.7899	-16.484		0.787	0.041009	0.7899	-0.032998
0.7922	-0.0050615	0.7922	-0.071209		0.792	-0.0605	0.7913	0.0669		0.7905	14.813	0.7933	-16.454		0.7905	0.041009	0.7933	-0.032998
0.7957	-0.0050615	0.7957	-0.071209		0.7955	-0.06	0.7948	0.0658		0.794	14.813	0.7968	-16.454		0.794	0.041009	0.7968	-0.032998
0.7992	-0.0050615	0.7992	-0.071209		0.799	-0.0607	0.7983	0.0658		0.7975	14.813	0.8003	-16.484		0.7975	0.041009	0.8003	-0.032998
0.8027	-0.0054105	0.8027	-0.07086		0.8025	-0.0635	0.8018	0.0696		0.801	14.784	0.8038	-16.454		0.801	0.041009	0.8038	-0.032998
0.8062	-0.0054105	0.8062	-0.07086		0.806	-0.0616	0.8053	0.0674		0.8045	14.784	0.8072	-16.484		0.8045	0.041009	0.8072	-0.032998
0.8097	-0.0054105	0.8097	-0.07086		0.8095	-0.0624	0.8088	0.0681		0.808	14.784	0.8107	-16.484		0.808	0.041009	0.8107	-0.032998
0.8132	-0.0055851	0.8132	-0.070511		0.813	-0.0652	0.8123	0.0711		0.8115	14.784	0.8142	-16.484		0.8115	0.041009	0.8142	-0.032998
0.8167	-0.0055851	0.8167	-0.070511		0.8165	-0.0622	0.8158	0.0678		0.8151	14.784	0.8177	-16.454		0.8151	0.041009	0.8177	-0.032998
0.8202	-0.0055851	0.8202	-0.070511		0.82	-0.0634	0.8193	0.069		0.8184	14.784	0.8212	-16.454		0.8184	0.041009	0.8212	-0.032998
0.8237	-0.0057596	0.8237	-0.070162		0.8235	-0.0614	0.8228	0.0662		0.8219	14.784	0.8247	-16.454		0.8219	0.041009	0.8247	-0.032998
0.8272	-0.0057596	0.8272	-0.070162		0.827	-0.0615	0.8263	0.0666		0.8254	14.784	0.8282	-16.454		0.8254	0.041009	0.8282	-0.032998
0.8307	-0.0057596	0.8307	-0.070162		0.8304	-0.0622	0.8298	0.0674		0.8289	14.813	0.8317	-16.454		0.8289	0.041009	0.8317	-0.032998
0.8341	-0.0059341	0.8341	-0.069988		0.8339	-0.0589	0.8332	0.0637		0.8324	14.784	0.8353	-16.454		0.8324	0.041009	0.8353	-0.032998
0.8376	-0.0059341	0.8376	-0.069988		0.8374	-0.0589	0.8367	0.0637		0.8359	14.784	0.8387	-16.425		0.8359	0.041009	0.8387	-0.032998
0.8411	-0.0059341	0.8411	-0.069988		0.8409	-0.0605	0.8403	0.0653		0.8394	14.784	0.8422	-16.454		0.8394	0.041009	0.8422	-0.032998
0.8446	-0.0061087	0.8446	-0.069813		0.8444	-0.0564	0.8437	0.0608		0.8429	14.784	0.8457	-16.454		0.8429	0.041009	0.8457	-0.032998
0.8481	-0.0061087	0.8481	-0.069813		0.8479	-0.0569	0.8472	0.0608		0.8464	14.784	0.8492	-16.484		0.8464	0.041009	0.8492	-0.032998
0.8516	-0.0061087	0.8516	-0.069639		0.8514	-0.0572	0.8507	0.0612		0.8499	14.784	0.8527	-16.454		0.8499	0.041009	0.8527	-0.032998
0.8551	-0.0061087	0.8551	-0.069639		0.8549	-0.0558	0.8542	0.0599		0.8534	14.784	0.8562	-16.454		0.8534	0.041009	0.8562	-0.032998
0.8586	-0.0061087	0.8586	-0.069639		0.8584	-0.0558	0.8577	0.06		0.8569	14.813	0.8597	-16.425		0.8569	0.041009	0.8597	-0.032998
0.8621	-0.0062832	0.8621	-0.069639		0.8619	-0.0575	0.8612	0.0617		0.8604	14.813	0.8632	-16.425		0.8604	0.041009	0.8632	-0.032998
0.8656	-0.0062832	0.8656	-0.069639		0.8654	-0.0556	0.8647	0.0595		0.8639	14.784	0.8667	-16.396		0.8639	0.041009	0.8667	-0.033379
0.8691	-0.0062832	0.8691	-0.069639		0.8689	-0.0561	0.8682	0.0599		0.8674	14.784	0.8702	-16.396		0.8674	0.041009	0.8702	-0.032998
0.8726	-0.0062832	0.8726	-0.069639		0.8724	-0.0571	0.8717	0.0602		0.8709	14.755	0.8737	-16.454		0.8709	0.041009	0.8737	-0.032998
0.8761	-0.0062832	0.8761	-0.069639		0.8759	-0.0556	0.8752	0.0593		0.8744	14.755	0.8772	-16.454		0.8744	0.041009	0.8772	-0.032998
0.8796	-0.0062832	0.8796	-0.069639		0.8794	-0.0561	0.8787	0.0598		0.8779	14.784	0.8807	-16.454		0.8779	0.041009	0.8807	-0.032998
0.8831	-0.0062832	0.8831	-0.069639		0.8829	-0.0562	0.8822	0.0599		0.8814	14.784	0.8841	-16.454		0.8814	0.041009	0.8841	-0.033379
0.8866	-0.0062832	0.8866	-0.069639		0.8864	-0.057	0.8857	0.0607		0.8849	14.813	0.8876	-16.454		0.8849	0.041009	0.8876	-0.032998
0.8901	-0.0062832	0.8901	-0.069639		0.8899	-0.0578	0.8892	0.0616		0.8884	14.813	0.8911	-16.454		0.8884	0.041009	0.8911	-0.032998
0.8936	-0.0062832	0.8936	-0.069639		0.8934	-0.0553	0.8927	0.062		0.8919	14.784	0.8946	-16.484		0.8919	0.041009	0.8946	-0.032998
0.8971	-0.0062832	0.8971	-0.069639		0.8969	-0.0557	0.8962	0.0591		0.8953	14.784	0.8981	-16.454		0.8953	0.041009	0.8981	-0.032998
0.9006	-0.0062832	0.9006	-0.069639		0.9004	-0.0557	0.8997	0.0595		0.8988	14.784	0.9016	-16.425		0.8988	0.041009	0.9016	-0.033379
0.9041	-0.0062832	0.9041	-0.069639		0.9039	-0.0531	0.9032	0.057		0.9023	14.784	0.9051	-16.425		0.9023	0.041009	0.9051	-0.032998
0.9077	-0.0062832	0.9077	-0.069639		0.9074	-0.0544	0.9067	0.0583		0.9058	14.755	0.9086	-16.425		0.9058	0.041009	0.9086	-0.032998
0.9112	-0.0062832	0.9112	-0.069639		0.9108	-0.0547	0.9101	0.0586		0.9093	14.784	0.9121	-16.396		0.9093	0.041009	0.9121	-0.033379
0.9147	-0.0062832	0.9147	-0.069813		0.9143	-0.0507	0.9136	0.0546		0.9128	14.755	0.9156	-16.454		0.9128	0.041009	0.9156	-0.032998
0.9182	-0.0062832	0.9182	-0.069813		0.9178	-0.0515	0.9171	0.0547		0.9164	14.755	0.9191	-16.425		0.9164	0.041009	0.9191	-0.032998
0.9216	-0.0064577	0.9216	-0.069813		0.9213	-0.0505	0.9206	0.0544		0.9198	14.784	0.9226	-16.425		0.9198	0.041009	0.9226	-0.032998
0.9251	-0.0064577	0.9251	-0.069813		0.9248	-0.0488	0.9241	0.053		0.9233	14.784	0.9261	-16.425		0.9233	0.041009	0.9261	-0.032998
0.9286	-0.0064577	0.9286	-0.069813		0.9283	-0.0496	0.9276	0.0538		0.9268	14.755	0.9296	-16.454		0.9268	0.041009	0.9296	-0.032998
0.9321	-0.0064577	0.9321	-0.069988		0.9318	-0.0492	0.9311	0.0534		0.9303	14.784	0.9331	-16.454		0.9303	0.041009	0.9331	-0.032998
0.9356	-0.0064577	0.9356	-0.069988		0.9353	-0.0442	0.9346	0.0485		0.9338	14.784	0.9367	-16.425		0.9338	0.041009	0.9367	-0.032998
0.9391	-0.0064577	0.9391	-0.069988		0.9388	-0.0451	0.9381	0.0493		0.9373	14.784	0.9401	-16.425		0.9373	0.041009	0.9401	-0.032998
0.9426	-0.0064577	0.9426	-0.070337		0.9423	-0.0435	0.9416	0.0477		0.9408	14.813	0.9436	-16.425		0.9408	0.041009	0.9436	-0.032998
0.9461	-0.0064577	0.9461	-0.070337		0.9458	-0.0408	0.9451	0.0437		0.9443	14.784	0.9471	-16.396		0.9443	0.041009	0.9471	-0.032998
0.9496	-0.0064577	0.9496	-0.070337		0.9493	-0.0409	0.9486	0.045		0.9478	14.784	0.9506	-16.425		0.9478	0.041009	0.9506	-0.032998
0.9531	-0.0064577	0.9531	-0.070511		0.9528	-0.0395	0.9521	0.0435		0.9513	14.813	0.9541	-16.425		0.9513	0.041009	0.9541	-0.032998
0.9566	-0.0064577	0.9566	-0.070511		0.9563	-0.0327	0.9556	0.0368		0.9548	14.813	0.9576	-16.454		0.9548	0.041009	0.9576	-0.032998
0.9601	-0.0064577	0.9601	-0.070511		0.9598	-0.0336	0.9591	0.0377		0.9583	14.813	0.961	-16.454		0.9583	0.041009	0.961	-0.032998
0.9636	-0.0066323	0.9636	-0.07086		0.9633	-0.0282	0.9626	0.032		0.9618	14.813	0.9645	-16.425		0.9618	0.041009	0.9645	-0.032998
0.9671	-0.0066323	0.9671	-0.07086		0.9668	-0.0294	0.9661	0.0332		0.9653	14.813	0.968	-16.425		0.9653	0.041009	0.968	-0.032998
0.9706	-0.0066323	0.9706	-0.07086		0.9703	-0.0303	0.9696	0.0333		0.9687	14.813	0.9715	-16.425		0.9687	0.041009	0.9715	-0.032998
0.9741	-0.0066323	0.9741	-0.071209		0.9738	-0.022	0.9731	0.0257		0.9723	14.784	0.975	-16.425		0.9723	0.041009	0.975	-0.032998
0.9776	-0.0066323	0.9776	-0.071209		0.9773	-0.0224	0.9766	0.0261		0.9757	14.784	0.9785	-16.396		0.9757	0.041009	0.9785	-0.032998
0.9811	-0.0066323	0.9811	-0.071209		0.9808	-0.0229	0.9801	0.0266		0.9792	14.784	0.982	-16.396		0.9792	0.041009	0.982	-0.032998
0.9846	-0.0066323	0.9846	-0.071733		0.9843	-0.0131	0.9836	0.0167		0.9827	14.784	0.9855	-16.396		0.9827	0.041009	0.9855	-0.032998
0.9881	-0.0066323	0.9881	-0.071733		0.9877	-0.0143	0.9871	0.0179		0.9862	14.755	0.989	-16.425		0.9862	0.041009	0.989	-0.032998
0.9916	-0.0064577	0.9916	-0.072257		0.9912	-0.0114	0.9905	0.0188		0.9897	14.784	0.9926	-16.454		0.9897	0.041009	0.9926	-0.033379
0.995	-0.0064577	0.995	-0.072257		0.9947	-0.0067	0.994	0.0093		0.9932	14.784	0.996	-16.454		0.9932	0.041009	0.996	-0.032998
0.9985	-0.0064577	0.9985	-0.072257		0.9982	-0.0067	0.9975	0.0097		0.9967	14.784	0.9995	-16.484		0.9967	0.041009	0.9995	-0.032998
1.002	-0.0064577	1.002	-0.072955		1.0017	-0.0031	1.001	0.006		1.0002	14.784	1.003	-16.484		1.0002	0.041009	1.003	-0.032998
1.0055	-0.0064577	1.0055	-0.072955		1.0052	0.0054	1.0045	-0.0027		1.0037	14.784	1.0065	-16.484		1.0037	0.041009	1.0065	-0.032998
1.009	-0.0064577	1.009	-0.072955		1.0087	0.0037	1.008	-0.0012		1.0072	14.784	1.01	-16.513		1.0072	0.041009	1.01	-0.032998
1.0125	-0.0062832	1.0125	-0.073478		1.0122	0.0084	1.0115	-0.0058		1.0107	14.784	1.0135	-16.454		1.0107	0.041009	1.0135	-0.032998
1.016	-0.0062832	1.016	-0.073478		1.0157	0.0115	1.015	-0.0093		1.0142	14.755	1.017	-16.513		1.0142	0.041009	1.017	-0.032998
1.0195	-0.0062832	1.0195	-0.073478		1.0192	0.011	1.0185	-0.0091		1.0177	14.755	1.0205	-16.513		1.0177	0.041009	1.0205	-0.032998
1.023	-0.0062832	1.023	-0.074351		1.0227	0.0169	1.022	-0.0148		1.0212	14.784	1.024	-16.513		1.0212	0.041009	1.024	-0.032998
1.0265	-0.0062832	1.0265	-0.074351		1.0262	0.0214	1.0255	-0.0196		1.0247	14.784	1.0275	-16.542		1.0247	0.041009	1.0275	-0.032998
1.03	-0.0062832	1.03	-0.074351		1.0297	0.0201	1.029	-0.0182		1.0283	14.784	1.031	-16.454		1.0283	0.041009	1.031	-0.032998
1.0334	-0.0061087	1.0334	-0.075224		1.0332	0.0283	1.0325	-0.0244		1.0317	14.784	1.0345	-16.484		1.0317	0.041009	1.0345	-0.032998
1.0369	-0.0061087	1.0369	-0.075224		1.0367	0.0278	1.036	-0.0264		1.0352	14.784	1.038	-16.484		1.0352	0.041009	1.038	-0.032998
1.0404	-0.0061087	1.0404	-0.075224		1.0402	0.0276	1.0395	-0.0263		1.0387	14.784	1.0415	-16.484		1.0387	0.041009	1.0415	-0.033379
1.0439	-0.0059341	1.0439	-0.076096		1.0437	0.0338	1.043	-0.0329		1.0422	14.755	1.0449	-16.454		1.0422	0.041009	1.0449	-0.032998
1.0474	-0.0059341	1.0474	-0.076096		1.0472	0.0336	1.0465	-0.0327		1.0456	14.755	1.0486	-16.425		1.0456	0.041009	1.0486	-0.032998
1.0509	-0.0059341	1.0509	-0.076096		1.0507	0.033	1.05	-0.0322		1.0491	14.784	1.0519	-16.425		1.0491	0.041009	1.0519	-0.032998
1.0544	-0.0055851	1.0544	-0.076969		1.0542	0.0349	1.0535	-0.0348		1.0526	14.784	1.0554	-16.425		1.0526	0.041009	1.0554	-0.032998
1.0579	-0.0055851	1.0579	-0.076969		1.0577	0.0353	1.057	-0.035		1.0561	14.784	1.0589	-16.454		1.0561	0.041009	1.0589	-0.032998
1.0614	-0.0054105	1.0614	-0.077667		1.0612	0.0413	1.0605	-0.0349		1.0596	14.784	1.0624	-16.454		1.0596	0.041009	1.0624	-0.032998
1.0649	-0.0054105	1.0649	-0.077667		1.0646	0.0363	1.0639	-0.0367		1.0631	14.784	1.0659	-16.484		1.0631	0.041009	1.0659	-0.032998
1.0684	-0.0054105	1.0684	-0.077667		1.0681	0.0375	1.0674	-0.0365		1.0666	14.813	1.0694	-16.454		1.0666	0.041009	1.0694	-0.032998
1.0718	-0.0050615	1.0718	-0.07854		1.0716	0.0429	1.0709	-0.0434		1.0701	14.784	1.0729	-16.484		1.0701	0.041009	1.0729	-0.032998
1.0753	-0.0050615	1.0753	-0.07854		1.0751	0.0366	1.0744	-0.0374		1.0736	14.784	1.0764	-16.454		1.0736	0.041009	1.0764	-0.032998
1.0789	-0.0050615	1.0789	-0.07854		1.0786	0.0374	1.0779	-0.0382		1.0771	14.784	1.0799	-16.454		1.0771	0.041009	1.0799	-0.032998
1.0824	-0.0047124	1.0824	-0.079238		1.0821	0.0431	1.0814	-0.0441		1.0806	14.784	1.0835	-16.425		1.0806	0.041009	1.0835	-0.032998
1.0859	-0.0047124	1.0859	-0.079238		1.0857	0.0327	1.085	-0.0338		1.0842	14.813	1.087	-16.425		1.0842	0.041009	1.087	-0.033379
1.0894	-0.0047124	1.0894	-0.079238		1.0892	0.0347	1.0885	-0.0357		1.0877	14.813	1.0905	-16.425		1.0877	0.041009	1.0905	-0.032998
1.0929	-0.0043633	1.0929	-0.079762		1.0927	0.0399	1.092	-0.04		1.0912	14.813	1.0941	-16.425		1.0912	0.041009	1.0941	-0.032998
1.0964	-0.0043633	1.0964	-0.079762		1.0962	0.0279	1.0955	-0.029		1.0947	14.813	1.0975	-16.396		1.0947	0.041009	1.0975	-0.032998
1.0999	-0.0043633	1.0999	-0.079762		1.0997	0.0286	1.0991	-0.0298		1.0982	14.784	1.101	-16.454		1.0982	0.041009	1.101	-0.032998
1.1034	-0.0040143	1.1034	-0.080111		1.1032	0.0197	1.1025	-0.0339		1.1017	14.784	1.1045	-16.484		1.1017	0.041009	1.1045	-0.032998
1.1069	-0.0040143	1.1069	-0.080111		1.1067	0.0212	1.106	-0.0228		1.1052	14.784	1.108	-16.454		1.1052	0.041009	1.108	-0.033379
1.1104	-0.0040143	1.1104	-0.080111		1.1102	0.0212	1.1095	-0.0228		1.1087	14.784	1.1115	-16.454		1.1087	0.041009	1.1115	-0.032998
1.1139	-0.0036652	1.1139	-0.08046		1.1137	0.0135	1.113	-0.0149		1.1122	14.784	1.115	-16.425		1.1122	0.041009	1.115	-0.032998
1.1174	-0.0036652	1.1174	-0.08046		1.1172	0.0146	1.1165	-0.0148		1.1157	14.784	1.1185	-16.425		1.1157	0.041009	1.1185	-0.032998
1.1209	-0.0036652	1.1209	-0.08046		1.1207	0.0146	1.12	-0.0159		1.1192	14.813	1.1219	-16.425		1.1192	0.041009	1.1219	-0.032998
1.1244	-0.0033161	1.1244	-0.08046		1.1242	0.0083	1.1235	-0.0097		1.1226	14.813	1.1255	-16.454		1.1226	0.041009	1.1255	-0.032998
1.1279	-0.0033161	1.1279	-0.08046		1.1277	0.0098	1.127	-0.0112		1.1261	14.784	1.1289	-16.425		1.1261	0.041009	1.1289	-0.032998
1.1314	-0.0029671	1.1314	-0.080285		1.1312	0.0091	1.1305	-0.0106		1.1296	14.784	1.1324	-16.425		1.1296	0.041009	1.1324	-0.032998
1.1349	-0.0029671	1.1349	-0.080285		1.1347	0.004	1.134	-0.0054		1.1331	14.784	1.1359	-16.425		1.1331	0.041009	1.1359	-0.032998
1.1384	-0.0029671	1.1384	-0.080285		1.1382	0.0052	1.1375	-0.0065		1.1366	14.784	1.1394	-16.425		1.1366	0.041009	1.1394	-0.032998
1.1419	-0.0027925	1.1419	-0.080111		1.1417	0.0047	1.141	-0.0054		1.1401	14.813	1.1429	-16.454		1.1401	0.041009	1.1429	-0.032998
1.1454	-0.0027925	1.1454	-0.080111		1.1451	0	1.1444	-0.0013		1.1436	14.784	1.1464	-16.454		1.1436	0.041009	1.1464	-0.032998
1.1488	-0.0027925	1.1488	-0.080111		1.1486	0.0006	1.1479	-0.002		1.1471	14.813	1.1499	-16.425		1.1471	0.041009	1.1499	-0.033379
1.1523	-0.0024435	1.1523	-0.079936		1.1521	-0.001	1.1514	-0.0004		1.1506	14.784	1.1534	-16.425		1.1506	0.041009	1.1534	-0.032998
1.1558	-0.0024435	1.1558	-0.079936		1.1556	-0.0009	1.1549	-0.0002		1.1541	14.784	1.1569	-16.454		1.1541	0.041009	1.1569	-0.032998
1.1593	-0.0024435	1.1593	-0.079936		1.1591	-0.0005	1.1584	-0.0006		1.1576	14.784	1.1604	-16.425		1.1576	0.041009	1.1604	-0.032998
1.1628	-0.0022689	1.1628	-0.079762		1.1626	-0.0022	1.1619	0.0008		1.1611	14.784	1.1639	-16.454		1.1611	0.041009	1.1639	-0.032998
1.1663	-0.0022689	1.1663	-0.079762		1.1661	0.0011	1.1655	-0.0022		1.1646	14.784	1.1674	-16.454		1.1646	0.041009	1.1674	-0.032998
1.1698	-0.0022689	1.1698	-0.079762		1.1696	0.0011	1.1689	-0.0022		1.1681	14.813	1.1709	-16.425		1.1681	0.041009	1.1709	-0.032998
1.1734	-0.0020944	1.1734	-0.079412		1.1731	0.0011	1.1724	-0.0005		1.1716	14.813	1.1744	-16.425		1.1716	0.041009	1.1744	-0.032998
1.1769	-0.0020944	1.1769	-0.079412		1.1766	0.0022	1.1759	-0.003		1.1752	14.813	1.1779	-16.396		1.1752	0.041009	1.1779	-0.032998
1.1803	-0.0020944	1.1803	-0.079412		1.1801	0.0022	1.1794	-0.003		1.1786	14.813	1.1814	-16.454		1.1786	0.041009	1.1814	-0.032998
1.1839	-0.0019199	1.1839	-0.079238		1.1836	0.0052	1.1829	-0.0058		1.1821	14.813	1.1849	-16.454		1.1821	0.041009	1.1849	-0.032998
1.1874	-0.0019199	1.1874	-0.079238		1.1871	0.0056	1.1864	-0.0062		1.1856	14.784	1.1884	-16.484		1.1856	0.041009	1.1884	-0.032998
1.1909	-0.0019199	1.1909	-0.079238		1.1906	0.0056	1.1899	-0.0062		1.1891	14.784	1.1919	-16.454		1.1891	0.041009	1.1919	-0.032998
1.1944	-0.0017453	1.1944	-0.079238		1.1941	0.0053	1.1934	-0.0059		1.1926	14.784	1.1955	-16.454		1.1926	0.041009	1.1955	-0.032998
1.1979	-0.0017453	1.1979	-0.079238		1.1976	0.0057	1.1969	-0.0063		1.1961	14.813	1.1988	-16.454		1.1961	0.041009	1.1988	-0.032998
1.2014	-0.0015708	1.2014	-0.079063		1.2011	0.0047	1.2004	-0.0053		1.1995	14.813	1.2023	-16.425		1.1995	0.041009	1.2023	-0.032998
1.2049	-0.0015708	1.2049	-0.079063		1.2046	0.0047	1.2039	-0.0052		1.203	14.784	1.2058	-16.425		1.203	0.041009	1.2058	-0.032998
1.2084	-0.0015708	1.2084	-0.079063		1.2081	0.0047	1.2074	-0.0052		1.2065	14.813	1.2093	-16.454		1.2065	0.041009	1.2093	-0.032998
1.2119	-0.0013963	1.2119	-0.078889		1.2116	0.0037	1.2109	-0.0043		1.21	14.813	1.2128	-16.484		1.21	0.041009	1.2128	-0.032998
1.2154	-0.0013963	1.2154	-0.078889		1.2151	0.0035	1.2144	-0.0034		1.2135	14.784	1.2163	-16.454		1.2135	0.041009	1.2163	-0.032998
1.2189	-0.0013963	1.2189	-0.078889		1.2186	0.0034	1.2179	-0.0037		1.217	14.784	1.2198	-16.454		1.217	0.041009	1.2198	-0.032998
1.2224	-0.0013963	1.2224	-0.078714		1.2221	0.0028	1.2213	-0.0031		1.2205	14.784	1.2233	-16.484		1.2205	0.041009	1.2233	-0.032998
1.2259	-0.0013963	1.2259	-0.078714		1.2255	0.0013	1.2248	-0.0015		1.224	14.784	1.2268	-16.454		1.224	0.041009	1.2268	-0.032998
1.2293	-0.0013963	1.2293	-0.078714		1.229	0.0017	1.2283	-0.0019		1.2275	14.813	1.2303	-16.484		1.2275	0.041009	1.2303	-0.032998
1.2328	-0.0012217	1.2328	-0.07854		1.2325	0.0002	1.2318	-0.0005		1.2311	14.813	1.2338	-16.454		1.2311	0.041009	1.2338	-0.032998
1.2362	-0.0012217	1.2362	-0.07854		1.2395	-0.0003	1.2353	0.0007		1.2345	14.784	1.2373	-16.454		1.2345	0.041009	1.2373	-0.032998
1.2398	-0.0012217	1.2398	-0.07854		1.243	0	1.2388	0.0007		1.238	14.755	1.2408	-16.454		1.238	0.041009	1.2408	-0.032998
1.2433	-0.0012217	1.2433	-0.078365		1.2465	0	1.2423	0		1.2415	14.784	1.2443	-16.425		1.2415	0.041009	1.2443	-0.032998
1.2468	-0.0012217	1.2468	-0.078365		1.25	0.0003	1.2458	0		1.245	14.784	1.2478	-16.425		1.245	0.041009	1.2478	-0.033379
1.2503	-0.0012217	1.2503	-0.078365		1.2535	-0.0009	1.2493	-0.0003		1.2485	14.755	1.2514	-16.454		1.2485	0.041009	1.2514	-0.032998
1.2538	-0.0012217	1.2538	-0.078191		1.257	-0.0005	1.2528	0.001		1.252	14.755	1.2548	-16.484		1.252	0.041009	1.2548	-0.032998
1.2573	-0.0012217	1.2573	-0.078191		1.2605	-0.0005	1.2564	0.0006		1.2555	14.755	1.2583	-16.425		1.2555	0.041009	1.2583	-0.032998
1.2608	-0.0012217	1.2608	-0.078191		1.264	-0.0003	1.2598	0.0006		1.2591	14.784	1.2618	-16.425		1.2591	0.041009	1.2618	-0.032998
1.2643	-0.0010472	1.2643	-0.078016		1.2675	-0.0003	1.2633	0.001		1.2625	14.813	1.2653	-16.454		1.2625	0.041009	1.2653	-0.032998
1.2678	-0.0010472	1.2678	-0.078016		1.271	-0.0013	1.2668	0.0006		1.266	14.813	1.2688	-16.454		1.266	0.041009	1.2688	-0.032998
1.2713	-0.0010472	1.2713	-0.078016		1.2745	-0.0005	1.2703	0.0006		1.2695	14.813	1.2723	-16.454		1.2695	0.041009	1.2723	-0.032998
1.2748	-0.0010472	1.2748	-0.078016		1.278	-0.0001	1.2738	0.0009		1.273	14.784	1.2758	-16.454		1.273	0.041009	1.2758	-0.032998
1.2783	-0.0010472	1.2783	-0.078016		1.2815	-0.0009	1.2773	0.0005		1.2765	14.784	1.2793	-16.425		1.2765	0.041009	1.2793	-0.032998
1.2817	-0.0010472	1.2817	-0.077842		1.285	0.0022	1.2808	0.0013		1.2799	14.784	1.2827	-16.425		1.2799	0.041009	1.2827	-0.032998
1.2853	-0.0010472	1.2853	-0.077842		1.2885	0.0026	1.2843	-0.0018		1.2834	14.784	1.2862	-16.425		1.2834	0.041009	1.2862	-0.032998
1.2888	-0.0010472	1.2888	-0.077842		1.292	0.0018	1.2878	-0.0018		1.2869	14.784	1.2897	-16.396		1.2869	0.041009	1.2897	-0.032998
1.2923	-0.0010472	1.2923	-0.077667		1.2955	0.0011	1.2913	-0.0014		1.2904	14.784	1.2932	-16.396		1.2904	0.041009	1.2932	-0.032998
1.2957	-0.0010472	1.2957	-0.077667		1.299	0.0014	1.2948	-0.0005		1.2939	14.784	1.2967	-16.425		1.2939	0.041009	1.2967	-0.032998
1.2992	-0.0010472	1.2992	-0.077667		1.3024	0.0007	1.2983	-0.0009		1.2974	14.784	1.3002	-16.454		1.2974	0.041009	1.3002	-0.032998
1.3027	-0.0010472	1.3027	-0.077667		1.3059	0.0027	1.3018	-0.0002		1.3009	14.813	1.3037	-16.454		1.3009	0.041009	1.3037	-0.032998
1.3062	-0.0010472	1.3062	-0.077667		1.3094	0.0027	1.3052	-0.002		1.3044	14.784	1.3072	-16.484		1.3044	0.041009	1.3072	-0.032998
1.3096	-0.0010472	1.3096	-0.077667		1.3129	0.0021	1.3087	-0.002		1.3079	14.784	1.3107	-16.454		1.3079	0.041009	1.3107	-0.032998
1.3131	-0.0010472	1.3131	-0.077493		1.3164	0.0021	1.3122	-0.0013		1.3114	14.784	1.3142	-16.396		1.3114	0.041009	1.3142	-0.032998
1.3166	-0.0010472	1.3166	-0.077493		1.3199	0.0021	1.3157	-0.0014		1.3149	14.784	1.3177	-16.425		1.3149	0.041009	1.3177	-0.032998
1.3201	-0.0010472	1.3201	-0.077493		1.3234	0.003	1.3192	-0.0014		1.3184	14.784	1.3212	-16.484		1.3184	0.041009	1.3212	-0.032998
1.3236	-0.0010472	1.3236	-0.077493		1.3269	0.003	1.3227	-0.002		1.3219	14.755	1.3247	-16.484		1.3219	0.041009	1.3247	-0.032998
1.3271	-0.0010472	1.3271	-0.077493		1.3304	0.003	1.3262	-0.002		1.3254	14.755	1.3282	-16.454		1.3254	0.041009	1.3282	-0.032998
1.3306	-0.0012217	1.3306	-0.077318		1.3339	0.0032	1.3297	-0.002		1.3289	14.755	1.3317	-16.396		1.3289	0.041009	1.3317	-0.032998
1.3341	-0.0012217	1.3341	-0.077318		1.3374	0.0032	1.3332	-0.0025		1.3325	14.755	1.3352	-16.425		1.3325	0.041009	1.3352	-0.032998
1.3376	-0.0012217	1.3376	-0.077318		1.3409	0.0026	1.3367	-0.0025		1.3359	14.784	1.3387	-16.454		1.3359	0.041009	1.3387	-0.032998
1.3411	-0.0012217	1.3411	-0.077318		1.3444	0.005	1.3402	-0.0019		1.3394	14.755	1.3422	-16.454		1.3394	0.041009	1.3422	-0.032998
1.3446	-0.0012217	1.3446	-0.077318		1.3479	0.005	1.3437	-0.0039		1.3429	14.784	1.3457	-16.454		1.3429	0.041009	1.3457	-0.032998
1.3481	-0.0012217	1.3481	-0.077318		1.3514	0.0049	1.3472	-0.0039		1.3464	14.784	1.3492	-16.454		1.3464	0.041009	1.3492	-0.032998
1.3516	-0.0012217	1.3516	-0.077318		1.3549	0.0055	1.3507	-0.0038		1.3499	14.755	1.3528	-16.425		1.3499	0.041009	1.3528	-0.032998
1.3551	-0.0012217	1.3551	-0.077318		1.3584	0.0055	1.3542	-0.0048		1.3534	14.784	1.3561	-16.454		1.3534	0.041009	1.3561	-0.032998
1.3586	-0.0012217	1.3586	-0.077318		1.3619	0.0055	1.3578	-0.0048		1.3568	14.784	1.3596	-16.425		1.3568	0.041009	1.3596	-0.032998
1.3621	-0.0012217	1.3621	-0.077318		1.3654	0.0089	1.3612	-0.0048		1.3603	14.813	1.3631	-16.425		1.3603	0.041009	1.3631	-0.032998
1.3656	-0.0012217	1.3656	-0.077318		1.3689	0.0089	1.3647	-0.0079		1.3638	14.784	1.3666	-16.425		1.3638	0.041009	1.3666	-0.032998
1.3691	-0.0012217	1.3691	-0.077318		1.3724	0.009	1.3682	-0.0079		1.3673	14.784	1.3701	-16.425		1.3673	0.041009	1.3701	-0.032998
1.3726	-0.0012217	1.3726	-0.077318		1.3758	0.0105	1.3717	-0.008		1.3708	14.755	1.3736	-16.454		1.3708	0.041009	1.3736	-0.032998
1.3761	-0.0012217	1.3761	-0.077318		1.3793	0.0105	1.3752	-0.0097		1.3743	14.755	1.3771	-16.454		1.3743	0.041009	1.3771	-0.032998
1.3796	-0.0012217	1.3796	-0.077318		1.3828	0.0118	1.3786	-0.0097		1.3778	14.755	1.3806	-16.454		1.3778	0.041009	1.3806	-0.032998
1.3831	-0.0012217	1.3831	-0.077318		1.3863	0.0118	1.3821	-0.0111		1.3813	14.784	1.3841	-16.454		1.3813	0.041009	1.3841	-0.032998
1.3865	-0.0012217	1.3865	-0.077318		1.3898	0.0118	1.3856	-0.0111		1.3848	14.784	1.3876	-16.454		1.3848	0.041009	1.3876	-0.032998
1.39	-0.0012217	1.39	-0.077318		1.3934	0.0149	1.3891	-0.0111		1.3884	14.784	1.3911	-16.454		1.3884	0.041009	1.3911	-0.032998
1.3935	-0.0012217	1.3935	-0.077493		1.3968	0.0149	1.3926	-0.0141		1.3918	14.784	1.3946	-16.425		1.3918	0.041009	1.3946	-0.032998
1.397	-0.0012217	1.397	-0.077493		1.4003	0.0149	1.3961	-0.0141		1.3953	14.784	1.3981	-16.425		1.3953	0.041009	1.3981	-0.032998
1.4005	-0.0012217	1.4005	-0.077493		1.4038	0.0164	1.3996	-0.0141		1.3988	14.813	1.4016	-16.454		1.3988	0.041009	1.4016	-0.032998
1.404	-0.0012217	1.404	-0.077493		1.4073	0.0164	1.4031	-0.0156		1.4023	14.813	1.4051	-16.396		1.4023	0.041009	1.4051	-0.032998
1.4075	-0.0012217	1.4075	-0.077493		1.4108	0.0172	1.4066	-0.0156		1.4058	14.813	1.4087	-16.396		1.4058	0.041009	1.4087	-0.032998
1.411	-0.0012217	1.411	-0.077667		1.4143	0.0163	1.4101	-0.0156		1.4093	14.784	1.4121	-16.425		1.4093	0.041009	1.4121	-0.032998
1.4145	-0.0012217	1.4145	-0.077667		1.4178	0.0167	1.4136	-0.0157		1.4128	14.784	1.4156	-16.454		1.4128	0.041009	1.4156	-0.032998
1.418	-0.0012217	1.418	-0.077667		1.4213	0.0175	1.4171	-0.0161		1.4163	14.784	1.4191	-16.425		1.4163	0.041009	1.4191	-0.032998
1.4215	-0.0012217	1.4215	-0.077842		1.4248	0.0184	1.4206	-0.0169		1.4198	14.784	1.4226	-16.454		1.4198	0.041009	1.4226	-0.032998
1.425	-0.0012217	1.425	-0.077842		1.4283	0.0184	1.4241	-0.0176		1.4233	14.784	1.4261	-16.484		1.4233	0.041009	1.4261	-0.033379
1.4285	-0.0012217	1.4285	-0.077842		1.4318	0.0194	1.4276	-0.0176		1.4268	14.784	1.4296	-16.484		1.4268	0.041009	1.4296	-0.032998
1.432	-0.0012217	1.432	-0.077842		1.4353	0.0205	1.4311	-0.0186		1.4303	14.784	1.433	-16.454		1.4303	0.041009	1.433	-0.032998
1.4356	-0.0012217	1.4356	-0.077842		1.4388	0.0205	1.4346	-0.0194		1.4337	14.784	1.4365	-16.425		1.4337	0.041009	1.4365	-0.032998
1.4391	-0.0012217	1.4391	-0.077842		1.4423	0.0213	1.4381	-0.0198		1.4372	14.784	1.44	-16.425		1.4372	0.041009	1.44	-0.033379
1.4426	-0.0012217	1.4426	-0.078016		1.4458	0.0241	1.4416	-0.0207		1.4407	14.784	1.4435	-16.454		1.4407	0.041009	1.4435	-0.032998
1.4461	-0.0012217	1.4461	-0.078016		1.4493	0.0241	1.4451	-0.0234		1.4444	14.813	1.447	-16.454		1.4444	0.041009	1.447	-0.032998
1.4495	-0.0012217	1.4495	-0.078016		1.4528	0.0252	1.4486	-0.0234		1.4477	14.813	1.4505	-16.425		1.4477	0.041009	1.4505	-0.032998
1.4531	-0.0012217	1.4531	-0.078191		1.4562	0.0252	1.4521	-0.0245		1.4512	14.784	1.454	-16.454		1.4512	0.041009	1.454	-0.032998
1.4566	-0.0012217	1.4566	-0.078191		1.4598	0.0252	1.4555	-0.0244		1.4547	14.784	1.4575	-16.425		1.4547	0.041009	1.4575	-0.032998
1.4601	-0.0012217	1.4601	-0.078191		1.4632	0.0289	1.4591	-0.0244		1.4582	14.784	1.461	-16.425		1.4582	0.041009	1.461	-0.032998
1.4636	-0.0012217	1.4636	-0.078365		1.4667	0.0289	1.4625	-0.028		1.4617	14.813	1.4646	-16.454		1.4617	0.041009	1.4646	-0.032998
1.4671	-0.0012217	1.4671	-0.078365		1.4702	0.0289	1.466	-0.028		1.4652	14.784	1.468	-16.454		1.4652	0.041009	1.468	-0.032998
1.4706	-0.0012217	1.4706	-0.078365		1.4737	0.0287	1.4696	-0.028		1.4687	14.784	1.4715	-16.454		1.4687	0.041009	1.4715	-0.032998
1.474	-0.0012217	1.474	-0.07854		1.4772	0.0287	1.473	-0.0279		1.4722	14.784	1.475	-16.454		1.4722	0.041009	1.475	-0.032998
1.4775	-0.0012217	1.4775	-0.07854		1.4807	0.0301	1.4765	-0.0279		1.4757	14.813	1.4785	-16.484		1.4757	0.041009	1.4785	-0.032998
1.481	-0.0013963	1.481	-0.078714		1.4842	0.0326	1.48	-0.0293		1.4792	14.784	1.482	-16.454		1.4792	0.041009	1.482	-0.032998
1.4845	-0.0013963	1.4845	-0.078714		1.4877	0.0326	1.4835	-0.0316		1.4827	14.784	1.4855	-16.454		1.4827	0.041009	1.4855	-0.032998
1.488	-0.0013963	1.488	-0.078714		1.4912	0.0345	1.487	-0.0316		1.4862	14.784	1.489	-16.454		1.4862	0.041009	1.489	-0.032998
1.4915	-0.0013963	1.4915	-0.078889		1.4947	0.0344	1.4905	-0.0335		1.4897	14.784	1.4925	-16.454		1.4897	0.041009	1.4925	-0.032998
1.495	-0.0013963	1.495	-0.078889		1.4982	0.0348	1.494	-0.0335		1.4932	14.813	1.496	-16.454		1.4932	0.041009	1.496	-0.032998
1.4985	-0.0013963	1.4985	-0.078889		1.5017	0.0362	1.4975	-0.0339		1.4967	14.813	1.4995	-16.454		1.4967	0.041009	1.4995	-0.032998
1.502	-0.0013963	1.502	-0.079063		1.5052	0.0375	1.501	-0.0353		1.5002	14.813	1.503	-16.454		1.5002	0.041009	1.503	-0.032998
1.5055	-0.0013963	1.5055	-0.079063		1.5087	0.0375	1.5045	-0.0366		1.5037	14.813	1.5065	-16.454		1.5037	0.041009	1.5065	-0.032998
1.509	-0.0013963	1.509	-0.079063		1.5122	0.0391	1.508	-0.0366		1.5072	14.813	1.5099	-16.425		1.5072	0.041009	1.5099	-0.032998
1.5125	-0.0013963	1.5125	-0.079238		1.5157	0.0391	1.5115	-0.0381		1.5107	14.784	1.5134	-16.454		1.5107	0.041009	1.5134	-0.032998
1.516	-0.0013963	1.516	-0.079238		1.5192	0.0394	1.515	-0.0381		1.5141	14.784	1.5169	-16.454		1.5141	0.041009	1.5169	-0.032998
1.5195	-0.0013963	1.5195	-0.079238		1.5227	0.041	1.5185	-0.0385		1.5176	14.784	1.5206	-16.425		1.5176	0.041009	1.5206	-0.032998
1.523	-0.0013963	1.523	-0.079412		1.5262	0.0414	1.522	-0.04		1.5211	14.813	1.5239	-16.396		1.5211	0.041009	1.5239	-0.032998
1.5265	-0.0013963	1.5265	-0.079412		1.5297	0.0414	1.5255	-0.0403		1.5246	14.813	1.5274	-16.425		1.5246	0.041009	1.5274	-0.032998
1.53	-0.0013963	1.53	-0.079412		1.5332	0.0431	1.529	-0.0403		1.5281	14.813	1.5309	-16.425		1.5281	0.041009	1.5309	-0.032998
1.5335	-0.0013963	1.5335	-0.079762		1.5366	0.0431	1.5325	-0.0419		1.5316	14.813	1.5344	-16.425		1.5316	0.041009	1.5344	-0.032998
1.537	-0.0013963	1.537	-0.079762		1.5412	-2.2975	1.5359	-0.0419		1.5351	14.784	1.5379	-16.425		1.5351	0.041009	1.5379	-0.032998
1.5421	-0.0015708	1.5421	-0.079936		1.5461	-2.302	1.5398	2.3002		1.5384	14.784	1.543	-16.454		1.5384	0.041009	1.543	-0.032998
1.547	-0.0015708	1.547	-0.079936		1.551	-2.3161	1.5447	2.3003		1.5437	16.63	1.5479	-19.179		1.5437	0.041009	1.5479	-0.033379
1.5519	-0.0015708	1.5519	-0.080111		1.5559	-2.3167	1.5496	2.315		1.5487	17.451	1.5529	-20.615		1.5487	0.04139	1.5529	-0.033761
1.5568	-0.0015708	1.5568	-0.080111		1.5609	-2.3514	1.5545	2.3196		1.5534	17.919	1.5576	-21.377		1.5534	0.04139	1.5576	-0.034142
1.5617	-0.0019199	1.5617	-0.079762		1.5657	-1.9189	1.5594	2.3543		1.5583	18.242	1.5625	-22.081		1.5583	0.04139	1.5625	-0.034524
1.5666	-0.0019199	1.5666	-0.079762		1.5706	-2.056	1.5643	1.9211		1.5632	18.681	1.5674	-22.52		1.5632	0.04139	1.5674	-0.035286
1.5715	-0.0019199	1.5715	-0.079762		1.5755	-1.4627	1.5692	2.0118		1.5681	19.238	1.5723	-22.784		1.5681	0.04139	1.5723	-0.036431
1.5764	-0.0019199	1.5764	-0.083601		1.5804	-1.5074	1.5741	1.4498		1.5731	19.853	1.5773	-23.282		1.5731	0.04139	1.5773	-0.037957
1.5813	-0.0019199	1.5813	-0.083601		1.5853	-0.8314	1.579	1.4944		1.5779	20.791	1.5821	-23.78		1.5779	0.041772	1.5821	-0.039483
1.5862	-0.00069813	1.5862	-0.094248		1.5902	-0.9055	1.5839	1.4198		1.5828	21.758	1.587	-24.542		1.5828	0.042153	1.587	-0.041772
1.5911	-0.00069813	1.5911	-0.094248		1.5952	-0.3094	1.5888	0.881		1.5877	22.608	1.5919	-25.158		1.5877	0.042916	1.5919	-0.044442
1.5961	0.0010472	1.5961	-0.11432		1.6001	-0.346	1.5938	0.773		1.5927	23.985	1.5969	-25.949		1.5927	0.04406	1.5969	-0.047112
1.601	0.0010472	1.601	-0.11432		1.605	0.2082	1.5987	0.3308		1.5977	25.216	1.6019	-26.799		1.5977	0.045968	1.6019	-0.049783
1.6059	0.0020944	1.6059	-0.14137		1.6099	0.1995	1.6036	0.1617		1.6025	26.623	1.6068	-27.912		1.6025	0.047875	1.6068	-0.053216
1.6107	0.0020944	1.6107	-0.14137		1.6147	0.5822	1.6085	-0.2145		1.6074	28.176	1.6116	-29.026		1.6074	0.050164	1.6116	-0.056649
1.6156	0.0033161	1.6156	-0.17349		1.6196	0.5311	1.6133	-0.3979		1.6123	29.67	1.6165	-30.11		1.6123	0.053216	1.6165	-0.060464
1.6205	0.0033161	1.6205	-0.17349		1.6245	0.7728	1.6182	-0.572		1.6172	31.575	1.6214	-31.546		1.6172	0.056268	1.6214	-0.065042
1.6254	0.0045379	1.6254	-0.20804		1.6294	0.8286	1.6231	-0.7846		1.6222	33.392	1.6263	-33.07		1.6222	0.059701	1.6263	-0.070001
1.6303	0.0045379	1.6303	-0.20804		1.6343	1.0706	1.628	-0.8429		1.627	35.297	1.6311	-34.945		1.627	0.063897	1.6311	-0.075723
1.6352	0.0068068	1.6352	-0.24278		1.6392	1.062	1.6329	-1.0839		1.632	37.495	1.636	-37.026		1.632	0.068856	1.636	-0.081827
1.6401	0.0068068	1.6401	-0.24278		1.6441	1.3533	1.6378	-1.0865		1.6367	39.868	1.6409	-39.253		1.6367	0.07496	1.6409	-0.088693
1.645	0.0089012	1.645	-0.27751		1.649	1.3619	1.6427	-1.3743		1.6416	42.447	1.6458	-41.773		1.6416	0.081827	1.6458	-0.096704
1.6499	0.0089012	1.6499	-0.27751		1.6539	1.6793	1.6476	-1.3875		1.6466	45.26	1.6507	-44.234		1.6466	0.089837	1.6507	-0.10548
1.6548	0.011519	1.6548	-0.31102		1.6588	1.6937	1.6525	-1.7083		1.6514	47.985	1.6556	-47.458		1.6514	0.098611	1.6556	-0.11501
1.6597	0.011519	1.6597	-0.31102		1.6637	2.0196	1.6574	-1.7228		1.6563	50.652	1.6605	-50.564		1.6563	0.10891	1.6605	-0.12608
1.6646	0.013963	1.6646	-0.34383		1.6686	1.8597	1.6623	-2.0502		1.6612	53.875	1.6654	-52.996		1.6612	0.11997	1.6654	-0.1379
1.6695	0.013963	1.6695	-0.34383		1.6735	2.1795	1.6672	-1.8783		1.6661	56.484	1.6703	-55.751		1.6661	0.13294	1.6703	-0.15087
1.6744	0.015533	1.6744	-0.37385		1.6784	1.6467	1.6721	-2.1794		1.6711	59.238	1.6752	-58.271		1.6711	0.14744	1.6752	-0.16461
1.6793	0.015533	1.6793	-0.37385		1.6833	1.897	1.677	-1.6645		1.6759	61.289	1.6801	-60.498		1.6759	0.16232	1.6801	-0.18025
1.6842	0.017279	1.6842	-0.39724		1.6882	1.3748	1.6819	-1.9159		1.6808	63.751	1.685	-63.077		1.6808	0.17872	1.685	-0.19665
1.689	0.017279	1.689	-0.39724		1.6931	1.6091	1.6868	-1.4002		1.6857	65.861	1.6899	-65.451		1.6857	0.19627	1.6899	-0.21458
1.6939	0.01885	1.6939	-0.41574		1.6979	1.116	1.6917	-1.4332		1.6906	67.795	1.6948	-67.297		1.6906	0.21458	1.6948	-0.23404
1.6988	0.01885	1.6988	-0.41574		1.7029	1.2792	1.6965	-1.1248		1.6955	70.315	1.6997	-69.026		1.6955	0.23442	1.6997	-0.25463
1.7037	0.020595	1.7037	-0.42883		1.7077	0.8372	1.7014	-1.154		1.7004	71.165	1.7046	-69.377		1.7004	0.2554	1.7046	-0.27714
1.7086	0.020595	1.7086	-0.42883		1.7126	0.9459	1.7063	-0.8493		1.7053	71.487	1.7095	-69.524		1.7053	0.27867	1.7095	-0.30156
1.7135	0.020769	1.7135	-0.43651		1.7175	0.5685	1.7112	-0.8547		1.7101	69.993	1.7143	-69.67		1.7101	0.30346	1.7143	-0.32788
1.7182	0.020769	1.7182	-0.43651		1.721	0.9475	1.7161	-0.5849		1.715	68.703	1.719	-69.407		1.715	0.33055	1.719	-0.35534
1.7217	0.022166	1.7217	-0.44035		1.7245	0.9444	1.7203	-0.9475		1.7199	68.967	1.7225	-54.403		1.7199	0.3584	1.7225	-0.37709
1.7252	0.022166	1.7252	-0.44035		1.728	0.9444	1.7238	-0.9514		1.7233	56.806	1.726	-37.231		1.7233	0.38052	1.726	-0.39769
1.7287	0.022166	1.7287	-0.44035		1.7315	0.9479	1.7273	-0.9444		1.7267	39.985	1.7295	-29.172		1.7267	0.40112	1.7295	-0.41752
1.7322	0.023736	1.7322	-0.44209		1.735	0.9347	1.7308	-0.9479		1.7302	29.143	1.733	-22.549		1.7302	0.42172	1.733	-0.43698
1.7357	0.023736	1.7357	-0.44209		1.7385	0.9178	1.7343	-0.9347		1.7337	23.136	1.7365	-17.187		1.7337	0.44156	1.7365	-0.45605
1.7392	0.023736	1.7392	-0.44209		1.742	0.8882	1.7378	-0.9178		1.7372	16.542	1.7401	-13.963		1.7372	0.46101	1.7401	-0.47513
1.7427	0.023213	1.7427	-0.44192		1.7455	0.8336	1.7413	-0.8882		1.7407	12.088	1.7435	-9.7729		1.7407	0.48009	1.7435	-0.4942
1.7462	0.023213	1.7462	-0.44192		1.749	0.833	1.7448	-0.8336		1.7443	9.1868	1.747	-5.6703		1.7443	0.49916	1.747	-0.51289
1.7497	0.02426	1.7497	-0.4386		1.7525	0.833	1.7483	-0.8336		1.7477	5.4359	1.7505	-2.1832		1.7477	0.51823	1.7505	-0.53159
1.7532	0.02426	1.7532	-0.4386		1.756	0.6587	1.7518	-0.833		1.7512	0.98168	1.754	2.5641		1.7512	0.53693	1.754	-0.54952
1.7567	0.02426	1.7567	-0.4386		1.7595	0.5509	1.7553	-0.6587		1.7547	-4.2637	1.7575	7.1062		1.7547	0.55562	1.7575	-0.56706
1.7602	0.024609	1.7602	-0.43005		1.763	0.4391	1.7588	-0.5522		1.7582	-8.044	1.761	10.652		1.7582	0.57355	1.761	-0.58423
1.7637	0.024609	1.7637	-0.43005		1.7665	0.335	1.7623	-0.4391		1.7617	-13.905	1.7646	15.985		1.7617	0.59071	1.7646	-0.60025
1.7672	0.024609	1.7672	-0.43005		1.77	0.3331	1.7658	-0.335		1.7652	-19.297	1.768	22.081		1.7652	0.60674	1.768	-0.61551
1.7707	0.027053	1.7707	-0.4215		1.7735	0.1545	1.7693	-0.3331		1.7689	-23.223	1.7715	26.535		1.7689	0.62238	1.7715	-0.62924
1.7742	0.027053	1.7742	-0.4215		1.777	0.1524	1.7728	-0.3331		1.7722	-28.674	1.775	32.103		1.7722	0.63573	1.775	-0.64183
1.7776	0.027053	1.7776	-0.4215		1.7804	0.0756	1.7762	-0.1524		1.7757	-34.3	1.7785	37.436		1.7757	0.64832	1.7785	-0.6529
1.7811	0.028623	1.7811	-0.41225		1.7841	0.0087	1.7797	-0.0756		1.7792	-38.93	1.782	42.593		1.7792	0.65938	1.782	-0.66205
1.7846	0.028623	1.7846	-0.41225		1.7874	-0.0486	1.7832	-0.0087		1.7827	-44.41	1.7855	46.432		1.7827	0.66892	1.7855	-0.66968
1.7881	0.028623	1.7881	-0.41225		1.7909	-0.0507	1.7867	0.0486		1.7861	-49.158	1.7891	50.974		1.7861	0.67617	1.7891	-0.6754
1.7916	0.028972	1.7916	-0.39706		1.7944	-0.1345	1.7902	0.0507		1.7897	-52.645	1.7924	54.96		1.7897	0.68151	1.7924	-0.67884
1.7951	0.028972	1.7951	-0.39706		1.7979	-0.1618	1.7937	0.1322		1.7932	-56.63	1.7959	57.978		1.7932	0.68456	1.7959	-0.68074
1.7986	0.028972	1.7986	-0.39706		1.8014	-0.1643	1.7972	0.1345		1.7966	-59.912	1.7994	61.436		1.7966	0.6857	1.7994	-0.68036
1.8021	0.028449	1.8021	-0.37996		1.8049	-0.1892	1.8007	0.1643		1.8001	-62.491	1.8029	64.952		1.8001	0.68418	1.8029	-0.67884
1.8056	0.028449	1.8056	-0.37996		1.8084	-0.2095	1.8042	0.1864		1.8036	-66.066	1.8064	67.121		1.8036	0.68189	1.8064	-0.67617
1.8091	0.028449	1.8091	-0.37996		1.8119	-0.2366	1.8077	0.2095		1.8071	-69.143	1.8099	69.201		1.8071	0.67807	1.8099	-0.67273
1.8126	0.026704	1.8126	-0.36024		1.8154	-0.2408	1.8112	0.2366		1.8106	-70.579	1.8134	69.846		1.8106	0.6735	1.8134	-0.66854
1.8161	0.026704	1.8161	-0.36024		1.8189	-0.3135	1.8147	0.2408		1.8141	-71.311	1.8169	69.495		1.8141	0.66854	1.8169	-0.6632
1.8196	0.030369	1.8196	-0.34558		1.8227	2.999	1.8182	0.3135		1.8177	-70.081	1.8202	67.121		1.8177	0.6632	1.8202	-0.65747
1.823	0.030369	1.823	-0.34558		1.8262	2.999	1.822	-2.999		1.8209	-68.147	1.8237	66.828		1.8209	0.65671	1.8237	-0.65023
1.8265	0.030369	1.8265	-0.34558		1.8297	2.999	1.8255	-2.999		1.8244	-66.886	1.8272	65.04		1.8244	0.6487	1.8272	-0.64145
1.83	0.037525	1.83	-0.35273		1.8332	2.999	1.829	-2.999		1.8279	-64.601	1.8307	62.256		1.8279	0.63878	1.8307	-0.63077
1.8335	0.037525	1.8335	-0.35273		1.8367	2.999	1.8325	-2.999		1.8314	-62.139	1.8342	58.476		1.8314	0.62734	1.8342	-0.6178
1.837	0.037525	1.837	-0.35273		1.8402	2.999	1.836	-2.999		1.8349	-59.004	1.8377	55.692		1.8349	0.6136	1.8377	-0.60292
1.8405	0.04311	1.8405	-0.37123		1.8437	2.999	1.8395	-2.999		1.8384	-55.341	1.8412	51.502		1.8384	0.59873	1.8412	-0.58652
1.844	0.04311	1.844	-0.37123		1.8472	2.999	1.843	-2.999		1.8419	-52.322	1.8447	47.048		1.8419	0.58156	1.8447	-0.56859
1.8475	0.04311	1.8475	-0.37123		1.8507	2.999	1.8465	-2.999		1.8454	-48.689	1.8482	43.912		1.8454	0.56325	1.8482	-0.54875
1.8509	0.040666	1.8509	-0.3845		1.8541	2.9801	1.85	-2.999		1.8489	-44.176	1.8517	39.282		1.8489	0.54303	1.8517	-0.52777
1.8544	0.040666	1.8544	-0.3845		1.8576	2.9237	1.8534	-2.9752		1.8524	-40.308	1.8552	34.593		1.8524	0.52205	1.8552	-0.50526
1.8579	0.040666	1.8579	-0.3845		1.8611	1.3421	1.8569	-2.9187		1.8559	-34.564	1.8588	30.432		1.8559	0.50031	1.8588	-0.48161
1.8614	0.035954	1.8614	-0.37647		1.8646	1.3176	1.8604	-1.3443		1.8594	-28.733	1.8621	25.011		1.8594	0.47818	1.8621	-0.45834
1.8649	0.035954	1.8649	-0.37647		1.8681	1.2922	1.8639	-1.3198		1.8629	-24.366	1.8656	20.029		1.8629	0.45567	1.8656	-0.43469
1.8684	0.035954	1.8684	-0.37647		1.8716	0.0867	1.8674	-1.2945		1.8663	-21.582	1.8691	16.659		1.8663	0.43278	1.8691	-0.41104
1.8718	0.033336	1.8718	-0.36146		1.8751	0.0888	1.8709	-1.09		1.8698	-17.538	1.8726	12.498		1.8698	0.40913	1.8726	-0.38739
1.8754	0.033336	1.8754	-0.36146		1.8786	0.0928	1.8744	-0.105		1.8733	-12.996	1.8761	8.044		1.8733	0.38548	1.8761	-0.36374
1.8788	0.033336	1.8788	-0.36146		1.8821	-0.6784	1.8779	-0.1089		1.8768	-8.2198	1.8796	4.4396		1.8768	0.36183	1.8796	-0.34047
1.8823	0.033685	1.8823	-0.34348		1.8856	-0.6571	1.8814	0.6773		1.8805	-2.2125	1.8832	-1.3333		1.8805	0.33894	1.8832	-0.3172
1.8858	0.033685	1.8858	-0.34348		1.8891	-0.6345	1.8849	0.656		1.8838	1.9194	1.8866	-5.4945		1.8838	0.31605	1.8866	-0.29469
1.8893	0.033685	1.8893	-0.34348		1.8926	-1.2933	1.8884	0.6334		1.8873	3.707	1.8901	-9.2747		1.8873	0.29393	1.8901	-0.27218
1.8928	0.030718	1.8928	-0.3166		1.8961	-1.2551	1.8919	1.2647		1.8908	7.663	1.8936	-11.941		1.8908	0.2718	1.8936	-0.25044
1.8963	0.030718	1.8963	-0.3166		1.8997	-1.2185	1.8955	1.2266		1.8943	12.44	1.8971	-16.103		1.8943	0.25006	1.8971	-0.22946
1.9	0.03159	1.9	-0.28239		1.9032	-1.9061	1.899	1.19		1.8979	16.278	1.9008	-20.703		1.8979	0.22984	1.9008	-0.20962
1.9034	0.03159	1.9034	-0.28239		1.9067	-1.8565	1.9025	1.8818		1.9014	20.44	1.9042	-23.194		1.9014	0.21077	1.9042	-0.19093
1.9069	0.03159	1.9069	-0.28239		1.9102	-2.144	1.906	1.8323		1.9049	22.842	1.9078	-26.183		1.9049	0.19207	1.9078	-0.17338
1.9104	0.031765	1.9104	-0.24679		1.9136	-2.1242	1.9095	2.1197		1.9084	24.777	1.9111	-28.645		1.9084	0.17491	1.9111	-0.15698
1.9138	0.031765	1.9138	-0.24679		1.9171	-2.075	1.913	2.1224		1.9118	27.766	1.9146	-29.934		1.9118	0.15812	1.9146	-0.14172
1.9173	0.031765	1.9173	-0.24679		1.9206	-2.5528	1.9165	2.0732		1.9153	29.934	1.9181	-32.396		1.9153	0.14286	1.9181	-0.1276
1.9208	0.029671	1.9208	-0.20595		1.924	-2.4997	1.92	2.3878		1.9188	31.634	1.9216	-34.681		1.9188	0.12913	1.9216	-0.11463
1.9243	0.029671	1.9243	-0.20595		1.9276	-2.4505	1.9235	2.5024		1.9223	33.949	1.9251	-36.44		1.9223	0.11654	1.9251	-0.10281
1.9278	0.029671	1.9278	-0.20595		1.9311	-2.7576	1.9269	2.4532		1.926	35.883	1.9286	-38.462		1.926	0.1051	1.9286	-0.092126
1.9312	0.029147	1.9312	-0.16127		1.9346	-2.712	1.9303	2.7413		1.9293	37.465	1.9323	-40.132		1.9293	0.095178	1.9323	-0.082589
1.9347	0.029147	1.9347	-0.16127		1.9381	-2.669	1.9338	2.6957		1.9328	38.315	1.9356	-41.568		1.9328	0.086404	1.9356	-0.073816
1.9382	0.029147	1.9382	-0.16127		1.9416	-2.8416	1.9373	2.6527		1.9363	39.663	1.9391	-42.388		1.9363	0.078775	1.9391	-0.065805
1.9417	0.027751	1.9417	-0.11868		1.9451	-2.8062	1.9408	2.9544		1.9398	40.601	1.9426	-42.916		1.9398	0.07229	1.9426	-0.058938
1.9452	0.027751	1.9452	-0.11868		1.9486	-2.7743	1.9443	2.7749		1.9433	41.187	1.9462	-43.678		1.9433	0.066567	1.9462	-0.052834
1.9488	0.027751	1.9488	-0.11868		1.9521	-2.999	1.9478	2.7429		1.9467	41.978	1.9496	-44.117		1.9467	0.06199	1.9496	-0.047494
1.9523	0.025831	1.9523	-0.077144		1.9556	-2.999	1.9514	2.999		1.9503	42.564	1.9531	-44.293		1.9503	0.057412	1.9531	-0.043297
1.9558	0.025831	1.9558	-0.077144		1.9592	-2.9875	1.9549	2.999		1.9538	42.623	1.9568	-44.176		1.9538	0.053979	1.9568	-0.040246
1.9594	0.025831	1.9594	-0.077144		1.9627	-2.999	1.9584	2.9909		1.9573	42.681	1.9602	-43.883		1.9573	0.050927	1.9602	-0.037957
1.9629	0.024435	1.9629	-0.034383		1.9662	-2.999	1.962	2.999		1.9609	42.007	1.9637	-45.319		1.9609	0.04902	1.9637	-0.037194
1.9664	0.024435	1.9664	-0.034383		1.9696	-2.999	1.9655	2.999		1.9644	43.853	1.9672	-45.846		1.9644	0.048257	1.9672	-0.037957
1.9698	0.024435	1.9698	-0.034383		1.9731	-2.886	1.9689	2.999		1.9679	44.615	1.9707	-45.67		1.9679	0.048638	1.9707	-0.039864
1.9734	0.022166	1.9734	0.0073304		1.9766	-2.9036	1.9724	2.8438		1.9715	44.527	1.9742	-44.645		1.9715	0.050164	1.9742	-0.042916
1.9768	0.022166	1.9768	0.0073304		1.9801	-2.999	1.9759	2.8614		1.9749	43.883	1.9777	-43.267		1.9749	0.052834	1.9777	-0.047494
1.9803	0.021991	1.9803	0.040666		1.9837	-2.7593	1.9794	2.999		1.9784	42.476	1.9812	-42.212		1.9784	0.056649	1.9812	-0.052834
1.9839	0.021991	1.9839	0.040666		1.9872	-2.795	1.983	2.7325		1.9819	40.718	1.9848	-40.689		1.9819	0.06199	1.9848	-0.058938
1.9874	0.021991	1.9874	0.040666		1.9907	-2.999	1.9866	2.7682		1.9855	38.813	1.9882	-39.692		1.9855	0.068093	1.9882	-0.066186
1.9909	0.023911	1.9909	0.065275		1.9942	-2.6247	1.99	2.999		1.9889	37.348	1.9918	-38.403		1.9889	0.075341	1.9918	-0.074197
1.9944	0.023911	1.9944	0.065275		1.9977	-2.6693	1.9935	2.6113		1.9924	35.766	1.9952	-36.44		1.9924	0.083352	1.9952	-0.082589
1.9979	0.023911	1.9979	0.065275		2.0012	-2.8673	1.997	2.6559		1.9959	34.212	1.9987	-34.3		1.9959	0.092508	1.9987	-0.091745
2.0014	0.023213	2.0014	0.083776		2.0047	-2.515	2.0005	2.8543		1.9994	33.07	2.0022	-32.63		1.9994	0.10166	2.0022	-0.10204
2.0049	0.023213	2.0049	0.083776		2.0082	-2.5597	2.004	2.5106		2.0029	31.429	2.0058	-30.608		2.0029	0.11196	2.0058	-0.11273
2.0084	0.023213	2.0084	0.083776		2.0117	-2.7263	2.0075	2.5553		2.0064	29.612	2.0092	-28.586		2.0064	0.12264	2.0092	-0.12417
2.0119	0.021817	2.0119	0.097389		2.0152	-2.5652	2.011	2.7227		2.01	28.44	2.0127	-26.564		2.01	0.13371	2.0127	-0.13676
2.0154	0.021817	2.0154	0.097389		2.0187	-2.6026	2.0145	2.5535		2.0134	30.344	2.0162	-27.736		2.0134	0.14401	2.0162	-0.14897
2.0189	0.021817	2.0189	0.097389		2.0222	-1.9588	2.018	2.5909		2.0169	36.967	2.0197	-33.978		2.0169	0.15087	2.0197	-0.1585
2.0224	0.021991	2.0224	0.10821		2.0257	-1.9635	2.0215	1.9394		2.0204	38.842	2.0232	-39.78		2.0204	0.15316	2.0232	-0.1627
2.0259	0.021991	2.0259	0.10821		2.0291	-0.985	2.025	1.9442		2.0239	38.256	2.0267	-41.509		2.0239	0.1524	2.0267	-0.16232
2.0294	0.021991	2.0294	0.10821		2.0326	-1.4409	2.0284	0.9656		2.0274	36.381	2.0303	-40.659		2.0274	0.15049	2.0303	-0.15927
2.0329	0.022864	2.0329	0.12095		2.0361	-1.4303	2.0319	1.3255		2.0308	35.121	2.0336	-28.029		2.0308	0.14744	2.0336	-0.15354
2.0364	0.022864	2.0364	0.12095		2.0396	-1.4794	2.0354	1.315		2.0344	26.886	2.0371	-21.289		2.0344	0.14248	2.0371	-0.14668
2.0399	0.030543	2.0399	0.13474		2.0431	-2.0271	2.0389	1.3006		2.0378	21.934	2.0406	-15.956		2.0378	0.13561	2.0406	-0.13828
2.0434	0.030543	2.0434	0.13474		2.0466	-1.997	2.0424	1.9544		2.0413	19.56	2.0441	-14.608		2.0413	0.12646	2.0441	-0.12837
2.0469	0.030543	2.0469	0.13474		2.0501	-2.0774	2.0459	1.9243		2.0448	17.099	2.0477	-15.077		2.0448	0.11692	2.0477	-0.11807
2.0504	0.030543	2.0504	0.16092		2.0536	-1.7016	2.0494	2.0047		2.0483	15.487	2.0511	-15.956		2.0483	0.10739	2.0511	-0.10739
2.0539	0.030543	2.0539	0.16092		2.0571	-1.6755	2.0529	1.7777		2.0518	15.253	2.0547	-16.894		2.0518	0.098993	2.0547	-0.097467
2.0574	0.030543	2.0574	0.16092		2.0606	-1.7282	2.0564	1.7517		2.0553	15.399	2.0581	-17.978		2.0553	0.091745	2.0581	-0.088312
2.0609	0.018326	2.0609	0.18012		2.0641	-1.6919	2.0599	1.8115		2.0588	16.19	2.0616	-18.476		2.0588	0.086023	2.0616	-0.080301
2.0644	0.018326	2.0644	0.18012		2.0676	-1.6742	2.0634	1.7663		2.0623	16.835	2.0651	-19.209		2.0623	0.081064	2.0651	-0.073434
2.0679	0.018326	2.0679	0.18012		2.0711	-0.7226	2.0669	1.7486		2.0658	17.714	2.0686	-19.531		2.0658	0.077249	2.0686	-0.068475
2.0714	0.020246	2.0714	0.18884		2.0746	-0.719	2.0704	1.7701		2.0693	18.125	2.0721	-19.267		2.0693	0.074578	2.0721	-0.065805
2.0749	0.020246	2.0749	0.18884		2.0781	-0.7178	2.0739	0.6453		2.0728	18.212	2.0756	-18.916		2.0728	0.072671	2.0756	-0.06466
2.0783	0.020246	2.0783	0.18884		2.0816	-0.1423	2.0774	0.6441		2.0763	18.154	2.0792	-18.857		2.0763	0.071908	2.0792	-0.065042
2.0819	0.023562	2.0819	0.16703		2.085	-0.1427	2.0809	0.1835		2.0798	17.48	2.0826	-18.652		2.0798	0.07229	2.0826	-0.066567
2.0854	0.023562	2.0854	0.16703		2.0885	-0.1439	2.0843	0.1838		2.0834	16.689	2.0861	-18.095		2.0834	0.073053	2.0861	-0.068475
2.0888	0.023562	2.0888	0.16703		2.092	0.0651	2.0878	0.1851		2.0868	16.308	2.0896	-17.128		2.0868	0.07496	2.0896	-0.071527
2.0923	0.021293	2.0923	0.14591		2.0955	0.0648	2.0914	-0.0843		2.0903	15.604	2.0931	-16.103		2.0903	0.077249	2.0931	-0.07496
2.0958	0.021293	2.0958	0.14591		2.099	0.0645	2.0948	-0.084		2.0938	15.077	2.0966	-14.93		2.0938	0.079538	2.0966	-0.078775
2.0993	0.021293	2.0993	0.14591		2.1025	0.1737	2.0983	-0.0837		2.0973	14.462	2.1001	-13.729		2.0973	0.082208	2.1001	-0.082971
2.1028	0.023213	2.1028	0.12357		2.106	0.174	2.1018	-0.1855		2.1008	13.612	2.1037	-12.996		2.1008	0.084878	2.1037	-0.086786
2.1063	0.023213	2.1063	0.12357		2.1095	0.2874	2.1053	-0.1858		2.1042	12.733	2.107	-11.971		2.1042	0.087549	2.107	-0.090982
2.1098	0.023562	2.1098	0.096342		2.113	-0.022	2.1088	-0.1868		2.1078	12.088	2.1105	-10.857		2.1078	0.089837	2.1105	-0.094415
2.1133	0.023562	2.1133	0.096342		2.1165	-0.0228	2.1123	0.0079		2.1112	11.736	2.114	-9.8022		2.1112	0.092126	2.114	-0.09823
2.1168	0.023562	2.1168	0.096342		2.12	0.0598	2.1159	0.0087		2.1147	11.385	2.1175	-8.5714		2.1147	0.094415	2.1175	-0.10166
2.1203	0.025656	2.1203	0.076271		2.1235	0.1735	2.1193	-0.0752		2.1182	11.092	2.121	-7.37		2.1182	0.095941	2.121	-0.1051
2.1237	0.025656	2.1237	0.076271		2.127	0.1742	2.1228	-0.1929		2.1217	10.476	2.1245	-6.6081		2.1217	0.097086	2.1245	-0.10815
2.1272	0.025656	2.1272	0.076271		2.1305	0.2632	2.1263	-0.1936		2.1252	9.9194	2.1281	-5.5824		2.1252	0.098611	2.1281	-0.1112
2.1307	0.023736	2.1307	0.055501		2.134	0.2323	2.1298	-0.2815		2.1288	9.3626	2.1315	-4.9084		2.1288	0.099756	2.1315	-0.11425
2.1342	0.023736	2.1342	0.055501		2.1375	0.2329	2.1333	-0.1864		2.1323	9.1868	2.135	-4.1465		2.1323	0.1009	2.135	-0.11692
2.1378	0.023736	2.1378	0.055501		2.141	0.2748	2.1368	-0.187		2.1357	9.1868	2.1385	-3.1502		2.1357	0.10166	2.1385	-0.11959
2.1413	0.019199	2.1413	0.034907		2.1445	0.2755	2.1403	-0.2744		2.1392	9.1575	2.142	-2.2418		2.1392	0.10243	2.142	-0.12226
2.1448	0.019199	2.1448	0.034907		2.148	0.2753	2.1438	-0.224		2.1427	8.9231	2.1455	-1.685		2.1427	0.10281	2.1455	-0.12493
2.1483	0.019199	2.1483	0.034907		2.1515	0.4892	2.1473	-0.2239		2.1462	8.7179	2.1491	-1.0403		2.1462	0.10319	2.1491	-0.1276
2.1518	0.014486	2.1518	0.0185		2.1549	0.4903	2.1508	-0.4328		2.1497	8.8059	2.1526	-0.54212		2.1497	0.10357	2.1526	-0.13027
2.1552	0.014486	2.1552	0.0185		2.1585	0.4908	2.1543	-0.4339		2.1532	8.8352	2.156	-1.0989		2.1532	0.10395	2.156	-0.1318
2.1587	0.014486	2.1587	0.0185		2.1619	1.2358	2.1578	-0.4344		2.1567	8.8352	2.1595	-2.3004		2.1567	0.10395	2.1595	-0.13218
2.1622	0.013439	2.1622	-0.0036652		2.1654	1.2354	2.1613	-1.2263		2.1602	8.8352	2.163	-3.033		2.1602	0.10395	2.163	-0.1318
2.1656	0.013439	2.1656	-0.0036652		2.1689	1.2336	2.1647	-1.2259		2.1637	9.0989	2.1665	-3.326		2.1637	0.10395	2.1665	-0.13027
2.1691	0.013439	2.1691	-0.0036652		2.1724	1.9374	2.1682	-1.2241		2.1672	9.4212	2.17	-3.5018		2.1672	0.10357	2.17	-0.12875
2.1726	0.013265	2.1726	-0.034732		2.1759	1.9327	2.1717	-1.9724		2.1707	9.8022	2.1735	-3.8535		2.1707	0.10281	2.1735	-0.12646
2.1761	0.013265	2.1761	-0.034732		2.1794	2.1347	2.1752	-1.9677		2.1742	10.271	2.1771	-4.2344		2.1742	0.10204	2.1771	-0.12455
2.1797	0.013614	2.1797	-0.082903		2.1829	1.8372	2.1787	-2.1697		2.1777	10.447	2.1805	-4.4982		2.1777	0.1009	2.1805	-0.12226
2.1831	0.013614	2.1831	-0.082903		2.1864	1.8316	2.1822	-1.7708		2.1811	10.916	2.184	-5.8168		2.1811	0.099756	2.184	-0.11997
2.1866	0.013614	2.1866	-0.082903		2.1899	2.0082	2.1857	-1.7652		2.1848	10.945	2.1874	-7.8388		2.1848	0.09823	2.1874	-0.11692
2.1901	0.01117	2.1901	-0.12584		2.1934	1.9993	2.1892	-1.9404		2.1881	11.062	2.1909	-9.0403		2.1881	0.097467	2.1909	-0.11349
2.1936	0.01117	2.1936	-0.12584		2.1969	1.9914	2.1927	-1.901		2.1916	11.502	2.1944	-9.5385		2.1916	0.096323	2.1944	-0.10967
2.1971	0.01117	2.1971	-0.12584		2.2004	2.1755	2.1962	-1.8931		2.1951	11.941	2.1979	-9.8901		2.1951	0.095178	2.1979	-0.10662
2.2006	0.0029671	2.2006	-0.17052		2.2039	2.3824	2.1997	-2.0725		2.1986	12.381	2.2015	-10.066		2.1986	0.094034	2.2015	-0.10357
2.2041	0.0029671	2.2041	-0.17052		2.2074	2.3756	2.2032	-2.3868		2.2021	12.44	2.205	-10.681		2.2021	0.093271	2.205	-0.10128
2.2076	0.0029671	2.2076	-0.17052		2.2109	2.4465	2.2067	-2.38		2.2056	12.381	2.2084	-11.59		2.2056	0.092126	2.2084	-0.098993
2.2111	0.0069813	2.2111	-0.2166		2.2144	2.4426	2.2102	-2.5673		2.2091	12.205	2.2119	-12.147		2.2091	0.091745	2.2119	-0.097086
2.2146	0.0069813	2.2146	-0.2166		2.2179	2.4396	2.2137	-2.4263		2.2126	11.883	2.2154	-12.762		2.2126	0.091745	2.2154	-0.095178
2.2181	0.0069813	2.2181	-0.2166		2.2214	2.7606	2.2172	-2.4232		2.2161	11.912	2.2189	-13.084		2.2161	0.092126	2.2189	-0.093652
2.2216	0.0064577	2.2216	-0.2632		2.2249	2.7569	2.2207	-2.7611		2.2196	12.029	2.2224	-13.348		2.2196	0.092508	2.2224	-0.092126
2.2251	0.0064577	2.2251	-0.2632		2.2284	2.7552	2.2242	-2.7574		2.2231	12.205	2.226	-13.582		2.2231	0.092508	2.226	-0.090982
2.2286	0.0064577	2.2286	-0.2632		2.2319	2.855	2.2277	-2.7557		2.2266	12.234	2.2294	-13.993		2.2266	0.092889	2.2294	-0.090219
2.2321	0.0029671	2.2321	-0.31206		2.2354	2.8539	2.2312	-2.8405		2.2301	12.205	2.2329	-14.725		2.2301	0.092889	2.2329	-0.089456
2.2356	0.0029671	2.2356	-0.31206		2.2389	2.8511	2.2347	-2.8395		2.2336	12.352	2.2364	-15.223		2.2336	0.092889	2.2364	-0.088312
2.239	0.0029671	2.239	-0.31206		2.2423	2.8268	2.2382	-2.8367		2.2371	12.615	2.2399	-15.663		2.2371	0.092889	2.2399	-0.087167
2.2425	0.002618	2.2425	-0.35971		2.2458	2.8213	2.2416	-2.8274		2.2406	12.908	2.2434	-16.132		2.2406	0.092508	2.2434	-0.085641
2.246	0.002618	2.246	-0.35971		2.2493	2.9885	2.2451	-2.8219		2.2441	13.348	2.2469	-16.659		2.2441	0.091745	2.2469	-0.084115
2.2495	0.0040143	2.2495	-0.40177		2.2528	2.6745	2.2486	-2.8174		2.2476	13.407	2.2505	-17.451		2.2476	0.091363	2.2505	-0.082208
2.253	0.0040143	2.253	-0.40177		2.2563	2.6675	2.2521	-2.6636		2.2511	13.788	2.2539	-18.066		2.2511	0.090219	2.2539	-0.080301
2.2565	0.0040143	2.2565	-0.40177		2.2598	2.7982	2.2557	-2.6567		2.2545	14.168	2.2574	-18.505		2.2545	0.089075	2.2574	-0.078393
2.26	0.00017453	2.26	-0.43546		2.2633	2.6158	2.2591	-2.7852		2.258	14.901	2.2609	-19.062		2.258	0.087549	2.2609	-0.076486
2.2635	0.00017453	2.2635	-0.43546		2.2668	2.6067	2.2626	-2.5968		2.2615	15.604	2.2643	-19.238		2.2615	0.086023	2.2643	-0.074197
2.267	0.00017453	2.267	-0.43546		2.2703	2.6915	2.2661	-2.5878		2.265	15.868	2.2678	-19.56		2.265	0.084115	2.2678	-0.072671
2.2705	-0.0012217	2.2705	-0.45832		2.2738	2.4243	2.2696	-2.6716		2.2685	16.396	2.2713	-19.971		2.2685	0.082208	2.2713	-0.070764
2.274	-0.0012217	2.274	-0.45832		2.2773	2.4169	2.2731	-2.4117		2.272	16.923	2.2749	-20.293		2.272	0.080301	2.2749	-0.069238
2.2775	-0.0012217	2.2775	-0.45832		2.2808	2.2034	2.2766	-2.4042		2.2755	17.158	2.2783	-20.733		2.2755	0.078393	2.2783	-0.068093
2.2811	-0.00069813	2.2811	-0.4777		2.2844	2.1972	2.2801	-2.4767		2.279	17.714	2.2819	-21.319		2.279	0.076867	2.2819	-0.066949
2.2847	-0.00069813	2.2847	-0.4777		2.2878	2.1919	2.2837	-2.1828		2.2826	18.33	2.2854	-21.495		2.2826	0.07496	2.2854	-0.065423
2.2881	-0.00069813	2.2881	-0.4777		2.2913	2.0542	2.2871	-2.1775		2.2861	18.857	2.2888	-22.022		2.2861	0.073434	2.2888	-0.064279
2.2916	-0.005236	2.2916	-0.49026		2.2948	2.0499	2.2906	-2.0403		2.2895	19.473	2.2923	-22.315		2.2895	0.071527	2.2923	-0.063134
2.2951	-0.005236	2.2951	-0.49026		2.2983	2.0448	2.2941	-2.0359		2.293	20.029	2.2958	-22.667		2.293	0.070001	2.2958	-0.06199
2.2986	-0.005236	2.2986	-0.49026		2.3018	1.8775	2.2976	-2.0309		2.2965	20.234	2.2994	-23.37		2.2965	0.068475	2.2994	-0.060845
2.3021	-0.0062832	2.3021	-0.49812		2.3053	1.8729	2.3011	-1.848		2.3	20.733	2.3028	-23.458		2.3	0.066949	2.3028	-0.059319
2.3056	-0.0062832	2.3056	-0.49812		2.3088	1.8676	2.3046	-1.8433		2.3035	21.319	2.3063	-23.956		2.3035	0.065423	2.3063	-0.058175
2.3091	-0.0062832	2.3091	-0.49812		2.3123	1.6751	2.3081	-1.838		2.307	21.993	2.3098	-24.425		2.307	0.063516	2.3098	-0.057031
2.3126	-0.010821	2.3126	-0.50108		2.3158	1.6709	2.3116	-1.6487		2.3105	22.462	2.3133	-24.396		2.3105	0.06199	2.3133	-0.055886
2.3161	-0.010821	2.3161	-0.50108		2.3192	1.6523	2.3151	-1.6444		2.314	22.755	2.3168	-24.835		2.314	0.060464	2.3168	-0.054742
2.3196	-0.014661	2.3196	-0.4969		2.3227	1.4691	2.3185	-1.6409		2.3175	23.106	2.3203	-24.806		2.3175	0.058938	2.3203	-0.053597
2.3231	-0.014661	2.3231	-0.4969		2.3262	1.4665	2.322	-1.452		2.321	23.692	2.3239	-25.07		2.321	0.057412	2.3239	-0.052834
2.3265	-0.014661	2.3265	-0.4969		2.3297	1.4332	2.3255	-1.4494		2.3245	24.073	2.3273	-24.952		2.3245	0.056268	2.3273	-0.052071
2.33	-0.015533	2.33	-0.48887		2.3332	1.3488	2.329	-1.4156		2.328	24.19	2.3308	-25.158		2.328	0.054742	2.3308	-0.05169
2.3335	-0.015533	2.3335	-0.48887		2.3367	1.3475	2.3325	-1.3278		2.3315	24.484	2.3343	-25.392		2.3315	0.053597	2.3343	-0.051308
2.337	-0.015533	2.337	-0.48887		2.3402	1.3029	2.336	-1.3265		2.3349	24.571	2.3378	-25.509		2.3349	0.052453	2.3378	-0.050927
2.3405	-0.018151	2.3405	-0.47752		2.3437	1.1761	2.3395	-1.2803		2.3384	24.777	2.3413	-25.275		2.3384	0.05169	2.3413	-0.050546
2.344	-0.018151	2.344	-0.47752		2.3472	1.1752	2.343	-1.1511		2.3419	24.747	2.3448	-25.216		2.3419	0.051308	2.3448	-0.050546
2.3474	-0.018151	2.3474	-0.47752		2.3507	1.0161	2.3465	-1.1502		2.3454	24.982	2.3484	-25.216		2.3454	0.050546	2.3484	-0.050546
2.351	-0.020246	2.351	-0.46251		2.3542	1.0161	2.35	-1.0917		2.3489	25.245	2.3517	-25.333		2.3489	0.050164	2.3517	-0.050546
2.3545	-0.020246	2.3545	-0.46251		2.3577	1.0161	2.3535	-0.9994		2.3526	25.187	2.3552	-25.304		2.3526	0.050164	2.3552	-0.050927
2.358	-0.020246	2.358	-0.46251		2.3612	0.7989	2.357	-0.9994		2.3559	25.128	2.3587	-25.275		2.3559	0.049783	2.3587	-0.050927
2.3615	-0.020769	2.3615	-0.44523		2.3647	0.7989	2.3605	-0.7763		2.3594	25.099	2.3622	-25.245		2.3594	0.049783	2.3622	-0.050927
2.365	-0.020769	2.365	-0.44523		2.3682	0.7992	2.364	-0.7763		2.3629	25.128	2.3657	-25.216		2.3629	0.049783	2.3657	-0.051308
2.3685	-0.020769	2.3685	-0.44523		2.3717	0.6271	2.3675	-0.7766		2.3664	25.07	2.3692	-25.158		2.3664	0.049783	2.3692	-0.051308
2.372	-0.021991	2.372	-0.42569		2.3753	0.6271	2.371	-0.6034		2.3699	25.011	2.373	-25.04		2.3699	0.049783	2.373	-0.051308
2.3756	-0.021991	2.3756	-0.42569		2.3788	0.6274	2.3746	-0.6034		2.3735	25.011	2.3763	-24.777		2.3735	0.049783	2.3763	-0.05169
2.379	-0.021991	2.379	-0.42569		2.3823	0.4609	2.3781	-0.6036		2.377	24.952	2.3798	-24.542		2.377	0.049783	2.3798	-0.05169
2.3826	-0.022864	2.3826	-0.40335		2.3858	0.4614	2.3816	-0.4415		2.3805	24.777	2.3833	-24.337		2.3805	0.050164	2.3833	-0.052453
2.3861	-0.022864	2.3861	-0.40335		2.3893	0.3743	2.3851	-0.442		2.384	24.571	2.3868	-24.19		2.384	0.050546	2.3868	-0.052834
2.3896	-0.022166	2.3896	-0.38066		2.3928	0.3297	2.3886	-0.4423		2.3875	24.22	2.3903	-23.956		2.3875	0.050927	2.3903	-0.053597
2.393	-0.022166	2.393	-0.38066		2.3963	0.3302	2.3921	-0.3086		2.391	23.956	2.3938	-23.575		2.391	0.05169	2.3938	-0.05436
2.3965	-0.022166	2.3965	-0.38066		2.3997	0.2388	2.3956	-0.3091		2.3945	23.722	2.3974	-23.311		2.3945	0.052453	2.3974	-0.055123
2.4001	-0.022864	2.4001	-0.35692		2.4032	0.2276	2.399	-0.2172		2.3981	23.37	2.4008	-23.018		2.3981	0.053216	2.4008	-0.056268
2.4035	-0.022864	2.4035	-0.35692		2.4067	0.2273	2.4025	-0.2094		2.4015	23.282	2.4043	-22.842		2.4015	0.053979	2.4043	-0.057031
2.407	-0.022864	2.407	-0.35692		2.4102	0.1248	2.406	-0.2091		2.405	22.872	2.4078	-22.462		2.405	0.055123	2.4078	-0.058175
2.4105	-0.023213	2.4105	-0.33318		2.4137	0.125	2.4095	-0.1172		2.4085	22.813	2.4113	-22.344		2.4085	0.055886	2.4113	-0.058938
2.414	-0.023213	2.414	-0.33318		2.4172	0.1246	2.413	-0.1041		2.412	22.462	2.4148	-21.875		2.412	0.056649	2.4148	-0.060082
2.4175	-0.023213	2.4175	-0.33318		2.4207	0.0265	2.4165	-0.1037		2.4154	22.227	2.4184	-21.495		2.4154	0.057794	2.4184	-0.060845
2.421	-0.023562	2.421	-0.30857		2.4242	0.0258	2.42	-0.0035		2.4189	22.11	2.4218	-21.055		2.4189	0.058556	2.4218	-0.06199
2.4245	-0.023562	2.4245	-0.30857		2.4277	0.0259	2.4235	-0.0029		2.4224	21.7	2.4253	-20.879		2.4224	0.059319	2.4253	-0.063134
2.428	-0.023562	2.428	-0.30857		2.4312	-0.0598	2.427	-0.0029		2.4259	21.553	2.4287	-20.527		2.4259	0.060082	2.4287	-0.064279
2.4314	-0.02426	2.4314	-0.28449		2.4347	-0.0606	2.4305	0.0809		2.4294	21.114	2.4322	-20.205		2.4294	0.060845	2.4322	-0.065423
2.4349	-0.02426	2.4349	-0.28449		2.4382	-0.0607	2.434	0.0817		2.4329	20.703	2.4357	-19.824		2.4329	0.06199	2.4357	-0.066567
2.4384	-0.02426	2.4384	-0.28449		2.4417	-0.1252	2.4375	0.0818		2.4364	20.352	2.4392	-19.326		2.4364	0.062753	2.4392	-0.068093
2.4419	-0.024609	2.4419	-0.2604		2.4452	-0.1255	2.441	0.1428		2.4399	20.088	2.4427	-18.916		2.4399	0.063897	2.4427	-0.069238
2.4454	-0.024609	2.4454	-0.2604		2.4487	-0.1264	2.4445	0.1431		2.4434	19.619	2.4463	-18.564		2.4434	0.065042	2.4463	-0.070382
2.4489	-0.024609	2.4489	-0.2604		2.4522	-0.1877	2.448	0.1441		2.4469	19.326	2.4497	-18.154		2.4469	0.066186	2.4497	-0.071908
2.4524	-0.024958	2.4524	-0.23789		2.4557	-0.1888	2.4515	0.2081		2.4505	18.799	2.4532	-17.714		2.4505	0.067712	2.4532	-0.073053
2.4559	-0.024958	2.4559	-0.23789		2.4592	-0.2761	2.455	0.2092		2.4539	18.447	2.4567	-17.275		2.4539	0.068856	2.4567	-0.074578
2.4594	-0.025831	2.4594	-0.21607		2.4627	-0.244	2.4585	0.2098		2.4574	18.125	2.4602	-16.982		2.4574	0.070382	2.4602	-0.075723
2.4629	-0.025831	2.4629	-0.21607		2.4662	-0.2447	2.462	0.2634		2.4609	17.656	2.4637	-16.806		2.4609	0.071527	2.4637	-0.077249
2.4664	-0.025831	2.4664	-0.21607		2.4697	-0.3295	2.4655	0.2641		2.4644	17.363	2.4672	-16.513		2.4644	0.073053	2.4672	-0.078393
2.4699	-0.026354	2.4699	-0.19513		2.4732	-0.3107	2.4691	0.3493		2.4679	17.128	2.4708	-16.22		2.4679	0.074197	2.4708	-0.079538
2.4734	-0.026354	2.4734	-0.19513		2.4767	-0.3112	2.4725	0.3297		2.4714	16.63	2.4742	-15.868		2.4714	0.075341	2.4742	-0.080301
2.4768	-0.026354	2.4768	-0.19513		2.4801	-0.3922	2.4759	0.3302		2.4749	16.425	2.4777	-15.692		2.4749	0.076486	2.4777	-0.081445
2.4803	-0.027053	2.4803	-0.17523		2.4836	-0.3664	2.4795	0.4116		2.4784	16.073	2.4812	-15.399		2.4784	0.07763	2.4812	-0.082208
2.4838	-0.027053	2.4838	-0.17523		2.4871	-0.367	2.4829	0.3884		2.4819	15.692	2.4847	-15.194		2.4819	0.078775	2.4847	-0.082971
2.4873	-0.027053	2.4873	-0.17523		2.4906	-0.3851	2.4864	0.389		2.4854	15.487	2.4882	-14.96		2.4854	0.079919	2.4882	-0.083734
2.4908	-0.027402	2.4908	-0.15603		2.4942	-0.3857	2.4899	0.4674		2.4889	15.077	2.4917	-14.725		2.4889	0.080682	2.4917	-0.084497
2.4945	-0.027402	2.4945	-0.15603		2.4977	-0.3871	2.4935	0.4054		2.4924	14.813	2.4954	-14.549		2.4924	0.081827	2.4954	-0.08526
2.4979	-0.027402	2.4979	-0.15603		2.5012	-0.4361	2.497	0.4067		2.4959	14.52	2.4988	-14.256		2.4959	0.082971	2.4988	-0.085641
2.5014	-0.027925	2.5014	-0.1384		2.5047	-0.4368	2.5005	0.4587		2.4995	14.227	2.5023	-14.256		2.4995	0.083734	2.5023	-0.086404
2.5049	-0.027925	2.5049	-0.1384		2.5082	-0.4373	2.504	0.4594		2.5029	13.905	2.5057	-14.198		2.5029	0.084878	2.5057	-0.086786
2.5084	-0.027925	2.5084	-0.1384		2.5117	-0.4324	2.5075	0.4599		2.5064	13.67	2.5092	-14.139		2.5064	0.085641	2.5092	-0.087167
2.5119	-0.028623	2.5119	-0.12182		2.5152	-0.4336	2.511	0.4536		2.5099	13.524	2.5127	-13.993		2.5099	0.086786	2.5127	-0.087549
2.5154	-0.028623	2.5154	-0.12182		2.5187	-0.434	2.5146	0.4547		2.5134	13.231	2.5162	-13.905		2.5134	0.087549	2.5162	-0.08793
2.5189	-0.028623	2.5189	-0.12182		2.5222	-0.4629	2.518	0.4552		2.5169	13.201	2.5199	-14.022		2.5169	0.088312	2.5199	-0.088312
2.5224	-0.029147	2.5224	-0.10647		2.5257	-0.463	2.5215	0.4862		2.5204	12.938	2.5232	-14.022		2.5204	0.089075	2.5232	-0.088312
2.5259	-0.029147	2.5259	-0.10647		2.5292	-0.5216	2.525	0.4863		2.5239	12.908	2.5267	-13.963		2.5239	0.089456	2.5267	-0.088693
2.5294	-0.029496	2.5294	-0.092328		2.5327	-0.4649	2.5285	0.4866		2.5274	12.879	2.5302	-13.905		2.5274	0.089837	2.5302	-0.088693
2.5329	-0.029496	2.5329	-0.092328		2.5362	-0.465	2.532	0.4857		2.5309	12.821	2.5337	-13.875		2.5309	0.090219	2.5337	-0.088693
2.5364	-0.029496	2.5364	-0.092328		2.5397	-0.5188	2.5355	0.4859		2.5344	12.791	2.5372	-13.846		2.5344	0.0906	2.5372	-0.088693
2.5399	-0.029496	2.5399	-0.079238		2.5432	-0.4994	2.539	0.5397		2.5379	12.674	2.5407	-13.875		2.5379	0.0906	2.5407	-0.089075
2.5435	-0.029496	2.5435	-0.079238		2.5467	-0.4994	2.5425	0.5176		2.5414	12.615	2.5443	-13.905		2.5414	0.090982	2.5443	-0.089075
2.547	-0.029496	2.547	-0.079238		2.5502	-0.5478	2.546	0.5176		2.545	12.527	2.5477	-13.875		2.545	0.090982	2.5477	-0.088693
2.5505	-0.029671	2.5505	-0.06737		2.5536	-0.5153	2.5495	0.566		2.5484	12.469	2.5512	-13.846		2.5484	0.090982	2.5512	-0.088693
2.554	-0.029671	2.554	-0.06737		2.5571	-0.5153	2.5529	0.5326		2.5519	12.498	2.5547	-13.758		2.5519	0.090982	2.5547	-0.088693
2.5575	-0.029671	2.5575	-0.06737		2.5606	-0.4639	2.5564	0.5326		2.5554	12.527	2.5582	-13.788		2.5554	0.090982	2.5582	-0.089075
2.561	-0.029322	2.561	-0.056898		2.5641	-0.4637	2.56	0.5758		2.5589	12.645	2.5617	-13.875		2.5589	0.090982	2.5617	-0.088693
2.5645	-0.029322	2.5645	-0.056898		2.5676	-0.4637	2.5634	0.4801		2.5624	12.733	2.5652	-13.905		2.5624	0.090982	2.5652	-0.088693
2.568	-0.029322	2.568	-0.056898		2.5711	-0.4444	2.5669	0.4801		2.5659	12.703	2.5688	-13.875		2.5659	0.090982	2.5688	-0.088693
2.5714	-0.029671	2.5714	-0.047997		2.5746	-0.4444	2.5704	0.4643		2.5694	12.703	2.5721	-13.875		2.5694	0.090982	2.5721	-0.088693
2.5749	-0.029671	2.5749	-0.047997		2.5781	-0.4444	2.5739	0.4643		2.5728	12.762	2.5756	-13.875		2.5728	0.090982	2.5756	-0.088693
2.5784	-0.029671	2.5784	-0.047997		2.5816	-0.4156	2.5774	0.4643		2.5763	12.821	2.5791	-13.875		2.5763	0.090982	2.5791	-0.088693
2.5819	-0.029671	2.5819	-0.039619		2.5851	-0.4156	2.5809	0.4297		2.5798	12.938	2.5826	-13.875		2.5798	0.0906	2.5826	-0.088693
2.5853	-0.029671	2.5853	-0.039619		2.5886	-0.4155	2.5844	0.4297		2.5833	13.114	2.5861	-13.905		2.5833	0.0906	2.5861	-0.088693
2.5889	-0.029671	2.5889	-0.039619		2.5921	-0.4075	2.5879	0.4296		2.5868	13.319	2.5896	-13.963		2.5868	0.090219	2.5896	-0.088693
2.5924	-0.029496	2.5924	-0.032812		2.5956	-0.4075	2.5914	0.4218		2.5904	13.319	2.5932	-13.963		2.5904	0.089837	2.5932	-0.088693
2.5959	-0.029496	2.5959	-0.032812		2.5991	-0.4323	2.5949	0.4218		2.5938	13.172	2.5966	-13.934		2.5938	0.089837	2.5966	-0.088693
2.5994	-0.029147	2.5994	-0.026878		2.6026	-0.3738	2.5984	0.4217		2.5973	13.143	2.6001	-13.905		2.5973	0.089456	2.6001	-0.088693
2.6029	-0.029147	2.6029	-0.026878		2.6061	-0.3737	2.6019	0.3831		2.6008	13.143	2.6036	-13.934		2.6008	0.089456	2.6036	-0.088693
2.6064	-0.029147	2.6064	-0.026878		2.6096	-0.3927	2.6054	0.383		2.6043	13.172	2.6071	-13.934		2.6043	0.089075	2.6071	-0.088693
2.6099	-0.028798	2.6099	-0.022166		2.6131	-0.3637	2.6089	0.4018		2.6078	13.172	2.6107	-13.934		2.6078	0.089075	2.6107	-0.088693
2.6134	-0.028798	2.6134	-0.022166		2.6166	-0.3637	2.6124	0.3721		2.6113	13.114	2.6141	-13.963		2.6113	0.089075	2.6141	-0.088693
2.6169	-0.028798	2.6169	-0.022166		2.6201	-0.3758	2.6159	0.3721		2.6148	13.172	2.6177	-13.934		2.6148	0.089075	2.6177	-0.088693
2.6204	-0.028623	2.6204	-0.019373		2.6236	-0.34	2.6194	0.3841		2.6183	13.26	2.6211	-13.934		2.6183	0.089075	2.6211	-0.088693
2.6239	-0.028623	2.6239	-0.019373		2.6271	-0.34	2.6229	0.3559		2.6218	13.319	2.6246	-13.905		2.6218	0.089075	2.6246	-0.088693
2.6274	-0.028623	2.6274	-0.019373		2.6305	-0.2776	2.6264	0.3559		2.6253	13.319	2.6281	-13.934		2.6253	0.089075	2.6281	-0.088693
2.6309	-0.028798	2.6309	-0.01693		2.634	-0.2776	2.6298	0.3656		2.6288	13.319	2.6316	-13.875		2.6288	0.089075	2.6316	-0.088693
2.6343	-0.028798	2.6343	-0.01693		2.6375	-0.2776	2.6333	0.2896		2.6323	13.289	2.6351	-13.817		2.6323	0.089075	2.6351	-0.088693
2.6378	-0.028798	2.6378	-0.01693		2.6412	0.4778	2.6368	0.2896		2.6358	13.289	2.6386	-13.905		2.6358	0.089075	2.6386	-0.088693
2.6413	-0.028274	2.6413	-0.015882		2.6445	0.4725	2.6404	-0.466		2.6393	13.231	2.6422	-13.905		2.6393	0.089075	2.6422	-0.088693
2.6448	-0.028274	2.6448	-0.015882		2.648	0.4766	2.6438	-0.4606		2.6428	13.26	2.6456	-13.905		2.6428	0.089075	2.6456	-0.088693
2.6483	-0.028274	2.6483	-0.015882		2.6515	0.5161	2.6473	-0.4647		2.6463	13.26	2.6491	-13.934		2.6463	0.089075	2.6491	-0.088693
2.6518	-0.027751	2.6518	-0.015882		2.655	0.5163	2.6508	-0.5056		2.6498	13.319	2.6525	-13.905		2.6498	0.089075	2.6525	-0.088693
2.6553	-0.027751	2.6553	-0.015882		2.6585	0.5204	2.6543	-0.5097		2.6532	13.319	2.656	-13.905		2.6532	0.089075	2.656	-0.088693
2.6588	-0.027751	2.6588	-0.015882		2.662	0.4629	2.6578	-0.51		2.6567	13.26	2.6595	-13.875		2.6567	0.089075	2.6595	-0.088693
2.6623	-0.027053	2.6623	-0.01693		2.6655	0.4625	2.6648	-0.4518		2.6602	13.26	2.663	-13.875		2.6602	0.089075	2.663	-0.088693
2.6658	-0.027053	2.6658	-0.01693		2.669	0.4723	2.6683	-0.4617		2.6637	13.289	2.6667	-13.905		2.6637	0.089075	2.6667	-0.088693
2.6693	-0.026704	2.6693	-0.017628		2.6715	0.3824	2.6718	-0.3669		2.6672	13.289	2.67	-13.875		2.6672	0.089075	2.67	-0.088693
2.6718	-0.026704	2.6718	-0.017628		2.675	0.3884	2.6743	-0.3772		2.6708	13.289	2.6725	-13.934		2.6708	0.089075	2.6725	-0.088693
2.6752	-0.026704	2.6752	-0.017628		2.6785	0.3949	2.6778	-0.3789		2.6732	13.289	2.676	-13.905		2.6732	0.089075	2.676	-0.088693
2.6787	-0.02618	2.6787	-0.017279		2.682	0.3379	2.6813	-0.3272		2.6767	13.289	2.6795	-13.934		2.6767	0.089075	2.6795	-0.088693
2.6822	-0.02618	2.6822	-0.017279		2.6855	0.3435	2.6848	-0.3328		2.6802	13.289	2.683	-13.963		2.6802	0.089075	2.683	-0.088693
2.6857	-0.02618	2.6857	-0.017279		2.689	0.34	2.6883	-0.3295		2.6837	13.289	2.6865	-13.963		2.6837	0.089075	2.6865	-0.088693
2.6892	-0.025831	2.6892	-0.015533		2.6925	0.2132	2.6918	-0.1994		2.6872	13.289	2.6901	-13.934		2.6872	0.089075	2.6901	-0.088693
2.6927	-0.025831	2.6927	-0.015533		2.696	0.2276	2.6953	-0.2138		2.6907	13.319	2.6935	-13.934		2.6907	0.089075	2.6935	-0.088693
2.6962	-0.025831	2.6962	-0.015533		2.6995	0.158	2.6988	-0.1975		2.6942	13.319	2.697	-13.905		2.6942	0.089075	2.697	-0.088693
2.6997	-0.025482	2.6997	-0.012043		2.703	0.1699	2.7023	-0.152		2.6977	13.289	2.7005	-13.934		2.6977	0.089075	2.7005	-0.088693
2.7032	-0.025482	2.7032	-0.012043		2.7065	0.1699	2.7058	-0.1592		2.7013	13.26	2.704	-13.934		2.7013	0.089075	2.704	-0.088693
2.7066	-0.025482	2.7066	-0.012043		2.71	0.0042	2.7093	0.0076		2.7047	13.289	2.7075	-13.934		2.7047	0.089075	2.7075	-0.088693
2.7101	-0.024958	2.7101	-0.007854		2.7134	0.0088	2.7127	0.003		2.7082	13.289	2.711	-13.934		2.7082	0.089075	2.711	-0.088693
2.7136	-0.024958	2.7136	-0.007854		2.7169	0.0271	2.7163	-0.0105		2.7117	13.231	2.7146	-13.905		2.7117	0.089075	2.7146	-0.088693
2.7171	-0.024958	2.7171	-0.007854		2.7204	-0.0441	2.7197	0.0544		2.7152	13.231	2.718	-13.817		2.7152	0.089075	2.718	-0.088693
2.7206	-0.024609	2.7206	-0.0027925		2.7239	-0.0343	2.7232	0.0446		2.7187	13.26	2.7215	-13.875		2.7187	0.089075	2.7215	-0.088693
2.7241	-0.024609	2.7241	-0.0027925		2.7274	-0.0252	2.7267	0.0446		2.7222	13.26	2.725	-13.846		2.7222	0.089075	2.725	-0.088693
2.7276	-0.024609	2.7276	-0.0027925		2.7309	-0.1104	2.7302	0.1219		2.7257	13.26	2.7285	-13.817		2.7257	0.089075	2.7285	-0.088693
2.7311	-0.024435	2.7311	0.0031416		2.7344	-0.1056	2.7337	0.1171		2.7292	13.231	2.7319	-13.817		2.7292	0.089075	2.7319	-0.088693
2.7346	-0.024435	2.7346	0.0031416		2.7379	-0.1419	2.7372	0.1532		2.7326	13.231	2.7354	-13.905		2.7326	0.089075	2.7354	-0.088693
2.7381	-0.02426	2.7381	0.0092502		2.7414	-0.1826	2.7407	0.196		2.7361	13.231	2.7391	-13.934		2.7361	0.089075	2.7391	-0.088693
2.7416	-0.02426	2.7416	0.0092502		2.7449	-0.1752	2.7442	0.1887		2.7396	13.231	2.7424	-13.934		2.7396	0.089075	2.7424	-0.088693
2.7451	-0.02426	2.7451	0.0092502		2.7484	-0.2251	2.7477	0.2386		2.7431	13.231	2.7459	-13.934		2.7431	0.089075	2.7459	-0.088693
2.7486	-0.02426	2.7486	0.016057		2.7519	-0.2163	2.7512	0.2281		2.7467	13.26	2.7494	-13.875		2.7467	0.089075	2.7494	-0.088693
2.7521	-0.02426	2.7521	0.016057		2.7554	-0.2116	2.7547	0.2233		2.7501	13.26	2.7529	-13.934		2.7501	0.089075	2.7529	-0.088693
2.7556	-0.02426	2.7556	0.016057		2.7589	-0.255	2.7582	0.2724		2.7536	13.231	2.7564	-13.934		2.7536	0.089075	2.7564	-0.088693
2.7591	-0.023911	2.7591	0.022689		2.7624	-0.255	2.7617	0.2659		2.7571	13.231	2.7599	-13.934		2.7571	0.089075	2.7599	-0.088693
2.7626	-0.023911	2.7626	0.022689		2.7659	-0.2516	2.7652	0.2625		2.7606	13.231	2.7635	-13.934		2.7606	0.089075	2.7635	-0.088693
2.7661	-0.023911	2.7661	0.022689		2.7694	-0.3131	2.7687	0.3245		2.7641	13.26	2.7669	-13.963		2.7641	0.089075	2.7669	-0.088693
2.7696	-0.023911	2.7696	0.029496		2.7729	-0.3085	2.7722	0.3245		2.7676	13.26	2.7704	-13.993		2.7676	0.089075	2.7704	-0.088693
2.7731	-0.023911	2.7731	0.029496		2.7764	-0.3149	2.7757	0.3199		2.7711	13.26	2.7739	-13.993		2.7711	0.089075	2.7739	-0.088693
2.7766	-0.023911	2.7766	0.029496		2.7799	-0.3235	2.7792	0.3774		2.7746	13.26	2.7774	-13.905		2.7746	0.089075	2.7774	-0.088693
2.7801	-0.023562	2.7801	0.036303		2.7833	-0.3228	2.7827	0.3365		2.7781	13.231	2.7809	-13.905		2.7781	0.089075	2.7809	-0.088693
2.7836	-0.023562	2.7836	0.036303		2.7868	-0.3266	2.7862	0.3358		2.7816	13.26	2.7844	-13.963		2.7816	0.089075	2.7844	-0.088693
2.787	-0.023562	2.787	0.036303		2.7903	-0.37	2.7896	0.3814		2.7851	13.231	2.788	-13.934		2.7851	0.089075	2.788	-0.088693
2.7906	-0.023213	2.7906	0.042586		2.7938	-0.3655	2.7931	0.377		2.7886	13.26	2.7914	-13.905		2.7886	0.089075	2.7914	-0.088693
2.794	-0.023213	2.794	0.042586		2.7973	-0.3749	2.7966	0.3864		2.7921	13.289	2.7949	-13.934		2.7921	0.089075	2.7949	-0.088693
2.7976	-0.023213	2.7976	0.042586		2.8008	-0.3927	2.8001	0.3977		2.7956	13.289	2.7984	-13.963		2.7956	0.089075	2.7984	-0.088693
2.801	-0.023213	2.801	0.048695		2.8043	-0.3883	2.8036	0.3988		2.7991	13.26	2.8019	-13.963		2.7991	0.089075	2.8019	-0.088693
2.8046	-0.023213	2.8046	0.048695		2.8078	-0.441	2.8071	0.4514		2.8026	13.231	2.8053	-13.905		2.8026	0.089075	2.8053	-0.088693
2.8082	-0.022864	2.8082	0.054454		2.8113	-0.3964	2.8106	0.4071		2.8061	13.231	2.8089	-13.934		2.8061	0.089075	2.8089	-0.088693
2.8116	-0.022864	2.8116	0.054454		2.8148	-0.3921	2.8141	0.4028		2.8096	13.26	2.8124	-13.934		2.8096	0.089075	2.8124	-0.088693
2.8151	-0.022864	2.8151	0.054454		2.8183	-0.4442	2.8177	0.459		2.8131	13.289	2.8158	-13.934		2.8131	0.089075	2.8158	-0.088693
2.8186	-0.022689	2.8186	0.059865		2.8218	-0.4223	2.8211	0.4309		2.8165	13.289	2.8193	-13.963		2.8165	0.089075	2.8193	-0.088693
2.8221	-0.022689	2.8221	0.059865		2.8253	-0.4254	2.8246	0.4268		2.82	13.26	2.8229	-13.963		2.82	0.089075	2.8229	-0.088693
2.8256	-0.022689	2.8256	0.059865		2.8288	-0.4189	2.8281	0.4713		2.8235	13.289	2.8263	-13.934		2.8235	0.089075	2.8263	-0.088693
2.8291	-0.021991	2.8291	0.064577		2.8323	-0.427	2.8316	0.433		2.827	13.289	2.8298	-13.963		2.827	0.089075	2.8298	-0.088693
2.8326	-0.021991	2.8326	0.064577		2.8358	-0.423	2.8351	0.429		2.8305	13.26	2.8333	-13.963		2.8305	0.089075	2.8333	-0.088693
2.8361	-0.021991	2.8361	0.064577		2.8393	-0.3666	2.8386	0.4763		2.834	13.26	2.8369	-13.905		2.834	0.089075	2.8369	-0.088693
2.8396	-0.021468	2.8396	0.068591		2.8428	-0.3764	2.8421	0.3835		2.8375	13.26	2.8403	-13.905		2.8375	0.089075	2.8403	-0.088693
2.843	-0.021468	2.843	0.068591		2.8463	-0.3823	2.8456	0.3893		2.841	13.231	2.8438	-13.875		2.841	0.089075	2.8438	-0.088693
2.8466	-0.021468	2.8466	0.068591		2.8498	-0.3554	2.8491	0.3508		2.8445	13.26	2.8473	-13.934		2.8445	0.089075	2.8473	-0.088693
2.8501	-0.021118	2.8501	0.071908		2.8533	-0.3554	2.8526	0.3606		2.8481	13.26	2.8508	-13.905		2.8481	0.089075	2.8508	-0.088693
2.8536	-0.021118	2.8536	0.071908		2.8568	-0.3606	2.8561	0.3659		2.8515	13.26	2.8543	-13.905		2.8515	0.089075	2.8543	-0.088693
2.8571	-0.021118	2.8571	0.071908		2.8603	-0.3497	2.8596	0.3567		2.855	13.231	2.8578	-13.934		2.855	0.089075	2.8578	-0.088693
2.8606	-0.02042	2.8606	0.074176		2.8637	-0.3656	2.8631	0.3763		2.8585	13.26	2.8614	-13.934		2.8585	0.089075	2.8614	-0.088693
2.8641	-0.02042	2.8641	0.074176		2.8672	-0.375	2.8665	0.382		2.862	13.26	2.8648	-13.905		2.862	0.089075	2.8648	-0.088693
2.8676	-0.02042	2.8676	0.074176		2.8707	-0.3262	2.87	0.33		2.8655	13.26	2.8684	-13.875		2.8655	0.089075	2.8684	-0.088693
2.8711	-0.019897	2.8711	0.076271		2.8742	-0.3315	2.8735	0.33		2.869	13.26	2.8718	-13.846		2.869	0.089075	2.8718	-0.088693
2.8745	-0.019897	2.8745	0.076271		2.8777	-0.342	2.877	0.3353		2.8725	13.26	2.8753	-13.817		2.8725	0.089075	2.8753	-0.088693
2.878	-0.019199	2.878	0.077667		2.8813	-0.2953	2.8806	0.2976		2.876	13.26	2.8788	-13.846		2.876	0.089075	2.8788	-0.088693
2.8816	-0.019199	2.8816	0.077667		2.8848	-0.308	2.8841	0.3103		2.8796	13.231	2.8824	-13.875		2.8796	0.089075	2.8824	-0.088693
2.8851	-0.019199	2.8851	0.077667		2.8883	-0.3206	2.8876	0.3224		2.8831	13.231	2.8859	-13.905		2.8831	0.089075	2.8859	-0.088693
2.8886	-0.0185	2.8886	0.078191		2.8918	-0.2931	2.8911	0.2961		2.8866	13.26	2.8893	-13.934		2.8866	0.089075	2.8893	-0.088693
2.8921	-0.0185	2.8921	0.078191		2.8953	-0.2978	2.8946	0.3008		2.89	13.26	2.8928	-13.905		2.89	0.089075	2.8928	-0.088693
2.8956	-0.0185	2.8956	0.078191		2.8988	-0.2989	2.8981	0.3016		2.8937	13.319	2.8963	-13.875		2.8937	0.089075	2.8963	-0.088693
2.8991	-0.017802	2.8991	0.078191		2.9023	-0.2789	2.9016	0.28		2.897	13.289	2.8998	-13.875		2.897	0.089075	2.8998	-0.088693
2.9026	-0.017802	2.9026	0.078191		2.9058	-0.2909	2.9051	0.292		2.9005	13.289	2.9033	-13.905		2.9005	0.089075	2.9033	-0.088693
2.9061	-0.017802	2.9061	0.078191		2.9093	-0.2317	2.9086	0.297		2.904	13.289	2.9068	-13.905		2.904	0.089075	2.9068	-0.088693
2.9096	-0.017104	2.9096	0.077842		2.9128	-0.2366	2.9121	0.2408		2.9075	13.289	2.9104	-13.934		2.9075	0.089075	2.9104	-0.088693
2.9131	-0.017104	2.9131	0.077842		2.9163	-0.2416	2.9156	0.2457		2.911	13.289	2.9139	-13.817		2.911	0.089075	2.9139	-0.088693
2.9166	-0.017104	2.9166	0.077842		2.9198	-0.1957	2.9191	0.1997		2.9145	13.26	2.9173	-13.875		2.9145	0.089075	2.9173	-0.088693
2.9201	-0.016581	2.9201	0.077144		2.9233	-0.2115	2.9226	0.1965		2.918	13.289	2.9208	-13.934		2.918	0.089075	2.9208	-0.088693
2.9236	-0.016581	2.9236	0.077144		2.9268	-0.2083	2.9261	0.2092		2.9215	13.289	2.9243	-13.963		2.9215	0.089075	2.9243	-0.088693
2.9271	-0.016581	2.9271	0.077144		2.9303	-0.1943	2.9296	0.1941		2.925	13.319	2.9278	-13.963		2.925	0.089075	2.9278	-0.088693
2.9306	-0.015882	2.9306	0.075922		2.9338	-0.2019	2.9331	0.2017		2.9285	13.319	2.9313	-13.905		2.9285	0.089075	2.9313	-0.088693
2.9341	-0.015882	2.9341	0.075922		2.9373	-0.2061	2.9366	0.2059		2.932	13.289	2.9349	-13.934		2.932	0.089075	2.9349	-0.088693
2.9376	-0.015882	2.9376	0.075922		2.9408	-0.174	2.94	0.1748		2.9355	13.26	2.9383	-13.934		2.9355	0.089075	2.9383	-0.088693
2.9411	-0.01501	2.9411	0.074526		2.9444	-0.188	2.9435	0.1889		2.939	13.26	2.9418	-13.905		2.939	0.089075	2.9418	-0.088693
2.9445	-0.01501	2.9445	0.074526		2.9477	-0.1788	2.947	0.186		2.9425	13.26	2.9453	-13.934		2.9425	0.089075	2.9453	-0.088693
2.9479	-0.014486	2.9479	0.072955		2.9512	-0.1525	2.9505	0.1542		2.946	13.26	2.9488	-13.963		2.946	0.089075	2.9488	-0.088693
2.9514	-0.014486	2.9514	0.072955		2.9547	-0.1594	2.954	0.161		2.9496	13.26	2.9523	-13.963		2.9496	0.089075	2.9523	-0.088693
2.9549	-0.014486	2.9549	0.072955		2.9582	-0.1476	2.9575	0.1488		2.953	13.26	2.9558	-13.963		2.953	0.089075	2.9558	-0.088693
2.9584	-0.013788	2.9584	0.071035		2.9617	-0.1264	2.961	0.1242		2.9565	13.289	2.9593	-13.963		2.9565	0.089075	2.9593	-0.088693
2.9619	-0.013788	2.9619	0.071035		2.9652	-0.1342	2.9646	0.1349		2.96	13.26	2.9627	-13.905		2.96	0.089075	2.9627	-0.088693
2.9654	-0.013788	2.9654	0.071035		2.9687	-0.1202	2.968	0.1175		2.9635	13.26	2.9662	-13.905		2.9635	0.089075	2.9662	-0.088693
2.9689	-0.012915	2.9689	0.068591		2.9722	-0.1228	2.9715	0.1156		2.967	13.289	2.9698	-13.934		2.967	0.089075	2.9698	-0.088693
2.9724	-0.012915	2.9724	0.068591		2.9757	-0.1201	2.975	0.1203		2.9705	13.289	2.9732	-13.934		2.9705	0.089075	2.9732	-0.088693
2.9759	-0.012915	2.9759	0.068591		2.9792	-0.0885	2.9785	0.1032		2.9739	13.289	2.9767	-13.905		2.9739	0.089075	2.9767	-0.088693
2.9794	-0.012043	2.9794	0.066497		2.9827	-0.0858	2.982	0.0832		2.9774	13.26	2.9802	-13.934		2.9774	0.089075	2.9802	-0.088693
2.9829	-0.012043	2.9829	0.066497		2.9862	-0.0916	2.9855	0.089		2.9809	13.26	2.9838	-13.934		2.9809	0.089075	2.9838	-0.088693
2.9864	-0.012043	2.9864	0.066497		2.9897	-0.0841	2.989	0.0829		2.9844	13.26	2.9872	-13.934		2.9844	0.089075	2.9872	-0.088693
2.9899	-0.01117	2.9899	0.064054		2.9932	-0.0853	2.9925	0.084		2.9879	13.26	2.9907	-13.934		2.9879	0.089075	2.9907	-0.088693
2.9934	-0.01117	2.9934	0.064054		2.9967	-0.0864	2.996	0.0813		2.9914	13.26	2.9942	-13.905		2.9914	0.089075	2.9942	-0.088693
2.9969	-0.01117	2.9969	0.064054		3.0002	-0.0545	2.9995	0.0496		2.995	13.26	2.9977	-13.905		2.995	0.089075	2.9977	-0.088693
3.0004	-0.010297	3.0004	0.061785		3.0037	-0.0557	3.003	0.0507		2.9984	13.289	3.0012	-13.846		2.9984	0.089075	3.0012	-0.088693
3.0039	-0.010297	3.0039	0.061785		3.0072	-0.053	3.0065	0.0481		3.0019	13.26	3.0047	-13.963		3.0019	0.089075	3.0047	-0.088693
3.0074	-0.010297	3.0074	0.061785		3.0107	-0.059	3.01	0.0539		3.0054	13.289	3.0083	-13.963		3.0054	0.089075	3.0083	-0.088693
3.0109	-0.0094248	3.0109	0.059516		3.0142	-0.0593	3.0135	0.0543		3.0089	13.26	3.0117	-13.934		3.0089	0.089075	3.0117	-0.088693
3.0144	-0.0094248	3.0144	0.059516		3.0177	-0.0415	3.017	0.055		3.0124	13.289	3.0153	-13.934		3.0124	0.089075	3.0153	-0.088693
3.0179	-0.0085521	3.0179	0.057247		3.0212	-0.053	3.0204	0.0475		3.0159	13.289	3.0187	-13.934		3.0159	0.089075	3.0187	-0.088693
3.0214	-0.0085521	3.0214	0.057247		3.0246	-0.053	3.0239	0.0479		3.0194	13.319	3.0222	-13.934		3.0194	0.089075	3.0222	-0.088693
3.0248	-0.0085521	3.0248	0.057247		3.0281	-0.0336	3.0274	0.028		3.0229	13.289	3.0257	-13.934		3.0229	0.089075	3.0257	-0.088693
3.0283	-0.0075049	3.0283	0.055152		3.0316	-0.0435	3.0309	0.0381		3.0264	13.319	3.0292	-13.875		3.0264	0.089075	3.0292	-0.088693
3.0318	-0.0075049	3.0318	0.055152		3.0351	-0.046	3.0344	0.0406		3.0299	13.289	3.0328	-13.846		3.0299	0.089075	3.0328	-0.088693
3.0353	-0.0075049	3.0353	0.055152		3.0386	-0.0307	3.0379	0.0248		3.0334	13.289	3.0362	-13.905		3.0334	0.089075	3.0362	-0.088693
3.0388	-0.0068068	3.0388	0.053233		3.0421	-0.0689	3.0414	0.0651		3.0369	13.26	3.0397	-13.963		3.0369	0.089075	3.0397	-0.088693
3.0423	-0.0068068	3.0423	0.053233		3.0456	-0.0689	3.0449	0.0651		3.0404	13.289	3.0431	-13.934		3.0404	0.089075	3.0431	-0.088693
3.0459	-0.0068068	3.0459	0.053233		3.0491	-0.0491	3.0484	0.0499		3.0438	13.289	3.0466	-13.905		3.0438	0.089075	3.0466	-0.088693
3.0493	-0.0061087	3.0493	0.051662		3.0526	-0.0512	3.0519	0.045		3.0473	13.289	3.0501	-13.905		3.0473	0.089075	3.0501	-0.088693
3.0528	-0.0061087	3.0528	0.051662		3.0561	-0.0534	3.0554	0.0471		3.0509	13.26	3.0536	-13.934		3.0509	0.089075	3.0536	-0.088693
3.0563	-0.0061087	3.0563	0.051662		3.0596	-0.0826	3.0589	0.077		3.0543	13.289	3.0572	-13.905		3.0543	0.089075	3.0572	-0.088693
3.0598	-0.005236	3.0598	0.050091		3.0631	-0.0822	3.0624	0.0766		3.0578	13.26	3.0606	-13.905		3.0578	0.089075	3.0606	-0.088693
3.0633	-0.005236	3.0633	0.050091		3.0666	-0.0822	3.0659	0.0766		3.0613	13.26	3.0641	-13.934		3.0613	0.089075	3.0641	-0.088693
3.0668	-0.005236	3.0668	0.050091		3.0701	-0.0689	3.0694	0.0563		3.0648	13.26	3.0676	-13.875		3.0648	0.089075	3.0676	-0.088693
3.0704	-0.0043633	3.0704	0.048869		3.0736	-0.0665	3.0729	0.0581		3.0683	13.26	3.0712	-13.905		3.0683	0.089075	3.0712	-0.088693
3.0739	-0.0043633	3.0739	0.048869		3.0771	-0.0656	3.0764	0.0598		3.0718	13.289	3.0746	-13.905		3.0718	0.089075	3.0746	-0.088693
3.0774	-0.0043633	3.0774	0.048869		3.0806	-0.0731	3.0799	0.0676		3.0753	13.289	3.0781	-13.934		3.0753	0.089075	3.0781	-0.088693
3.0809	-0.0034907	3.0809	0.047822		3.0841	-0.0719	3.0834	0.0664		3.0788	13.289	3.0817	-13.934		3.0788	0.089075	3.0817	-0.088693
3.0844	-0.0034907	3.0844	0.047822		3.0876	-0.0614	3.0869	0.0558		3.0823	13.289	3.0851	-13.934		3.0823	0.089075	3.0851	-0.088693
3.0879	-0.0029671	3.0879	0.046775		3.0911	-0.0899	3.0904	0.0844		3.0858	13.26	3.0886	-13.875		3.0858	0.089075	3.0886	-0.088693
3.0913	-0.0029671	3.0913	0.046775		3.0946	-0.0883	3.0939	0.082		3.0893	13.26	3.0921	-13.905		3.0893	0.089075	3.0921	-0.088693
3.0949	-0.0029671	3.0949	0.046775		3.0981	-0.0812	3.0974	0.0754		3.0928	13.289	3.0956	-13.905		3.0928	0.089075	3.0956	-0.088693
3.0984	-0.0022689	3.0984	0.046251		3.1015	-0.0853	3.1008	0.079		3.0964	13.289	3.0991	-13.934		3.0964	0.089075	3.0991	-0.088693
3.1019	-0.0022689	3.1019	0.046251		3.105	-0.0836	3.1043	0.0773		3.0998	13.26	3.1026	-13.934		3.0998	0.089075	3.1026	-0.088693
3.1054	-0.0022689	3.1054	0.046251		3.1085	-0.1054	3.1078	0.071		3.1033	13.289	3.1061	-13.875		3.1033	0.089075	3.1061	-0.088693
3.1089	-0.0017453	3.1089	0.045728		3.112	-0.1071	3.1113	0.1011		3.1068	13.26	3.1096	-13.875		3.1068	0.089075	3.1096	-0.088693
3.1123	-0.0017453	3.1123	0.045728		3.1155	-0.1059	3.1148	0.0999		3.1103	13.289	3.1131	-13.934		3.1103	0.089075	3.1131	-0.088693
3.1158	-0.0017453	3.1158	0.045728		3.119	-0.1188	3.1183	0.1073		3.1138	13.289	3.1167	-13.934		3.1138	0.089075	3.1167	-0.088693
3.1193	-0.00087266	3.1193	0.045902		3.1225	-0.1164	3.1218	0.1086		3.1173	13.289	3.1201	-13.934		3.1173	0.089075	3.1201	-0.088693
3.1228	-0.00087266	3.1228	0.045902		3.126	-0.1176	3.1253	0.1074		3.1207	13.289	3.1235	-13.905		3.1207	0.089075	3.1235	-0.088693
3.1263	-0.00087266	3.1263	0.045902		3.1295	-0.1157	3.1288	0.1087		3.1242	13.26	3.127	-13.875		3.1242	0.089075	3.127	-0.088693
3.1298	0	3.1298	0.045728		3.133	-0.1158	3.1323	0.1112		3.1277	13.26	3.1306	-13.905		3.1277	0.089075	3.1306	-0.088693
3.1333	0	3.1333	0.045728		3.1365	-0.1171	3.1358	0.1101		3.1312	13.231	3.134	-13.905		3.1312	0.089075	3.134	-0.088693
3.1368	0	3.1368	0.045728		3.14	-0.145	3.1393	0.1348		3.1347	13.231	3.1375	-13.905		3.1347	0.089075	3.1375	-0.088693
3.1403	0.0005236	3.1403	0.045728		3.1435	-0.1443	3.1428	0.1323		3.1382	13.231	3.141	-13.934		3.1382	0.089075	3.141	-0.088693
3.1438	0.0005236	3.1438	0.045728		3.1471	-0.1443	3.1463	0.134		3.1417	13.231	3.1445	-13.905		3.1417	0.089075	3.1445	-0.088693
3.1472	0.0005236	3.1472	0.046077		3.1505	-0.164	3.1498	0.1574		3.1452	13.26	3.148	-13.875		3.1452	0.089075	3.148	-0.088693
3.1508	0.0013963	3.1508	0.046077		3.154	-0.166	3.1533	0.1593		3.1487	13.231	3.1515	-13.875		3.1487	0.089075	3.1515	-0.088693
3.1543	0.0013963	3.1543	0.046077		3.1575	-0.1726	3.1568	0.1657		3.1523	13.26	3.1551	-13.905		3.1523	0.089075	3.1551	-0.088693
3.1578	0.0017453	3.1578	0.0466		3.161	-0.1708	3.1603	0.1628		3.1557	13.289	3.1585	-13.934		3.1557	0.089075	3.1585	-0.088693
3.1613	0.0017453	3.1613	0.0466		3.1645	-0.1715	3.1638	0.1635		3.1592	13.319	3.162	-13.905		3.1592	0.089075	3.162	-0.088693
3.1648	0.0017453	3.1648	0.0466		3.168	-0.1791	3.1673	0.1706		3.1627	13.289	3.1655	-13.875		3.1627	0.089075	3.1655	-0.088693
3.1683	0.002618	3.1683	0.047473		3.1715	-0.1544	3.1708	0.1417		3.1662	13.319	3.169	-13.875		3.1662	0.089075	3.169	-0.088693
3.1718	0.002618	3.1718	0.047473		3.1749	-0.1595	3.1743	0.1468		3.1697	13.289	3.1726	-13.875		3.1697	0.089075	3.1726	-0.088693
3.1753	0.002618	3.1753	0.047473		3.1785	-0.158	3.1777	0.1519		3.1732	13.289	3.176	-13.875		3.1732	0.089075	3.176	-0.088693
3.1788	0.0034907	3.1788	0.047647		3.1819	-0.1626	3.1812	0.1525		3.1767	13.26	3.1796	-13.846		3.1767	0.089075	3.1796	-0.088693
3.1822	0.0034907	3.1822	0.047647		3.1854	-0.1647	3.1847	0.1546		3.1802	13.26	3.183	-13.875		3.1802	0.089075	3.183	-0.088693
3.1857	0.0034907	3.1857	0.047647		3.1889	-0.154	3.1882	0.1449		3.1837	13.231	3.1865	-13.875		3.1837	0.089075	3.1865	-0.088693
3.1892	0.0040143	3.1892	0.048171		3.1924	-0.163	3.1917	0.1449		3.1872	13.26	3.19	-13.875		3.1872	0.089075	3.19	-0.088693
3.1927	0.0040143	3.1927	0.048171		3.1959	-0.1608	3.1952	0.1517		3.1907	13.26	3.1935	-13.846		3.1907	0.089075	3.1935	-0.088693
3.1962	0.0040143	3.1962	0.048171		3.1994	-0.1672	3.1987	0.1575		3.1942	13.26	3.1969	-13.905		3.1942	0.089075	3.1969	-0.088693
3.1997	0.0047124	3.1997	0.048171		3.203	-0.1715	3.2022	0.1618		3.1976	13.289	3.2004	-13.905		3.1976	0.089075	3.2004	-0.088693
3.2031	0.0047124	3.2031	0.048171		3.2064	-0.1737	3.2057	0.164		3.2011	13.289	3.2041	-13.875		3.2011	0.089075	3.2041	-0.088693
3.2066	0.0047124	3.2066	0.048171		3.2099	-0.1906	3.2092	0.1849		3.2046	13.289	3.2074	-13.875		3.2046	0.089075	3.2074	-0.088693
3.2101	0.005236	3.2101	0.048171		3.2134	-0.1906	3.2127	0.1849		3.2083	13.289	3.2109	-13.875		3.2083	0.089075	3.2109	-0.088693
3.2136	0.005236	3.2136	0.048171		3.2169	-0.1958	3.2162	0.1829		3.2116	13.26	3.2144	-13.846		3.2116	0.089075	3.2144	-0.088693
3.2171	0.005236	3.2171	0.048171		3.2204	-0.1708	3.2197	0.1596		3.2151	13.231	3.2179	-13.875		3.2151	0.089075	3.2179	-0.088693
3.2206	0.0055851	3.2206	0.04852		3.2239	-0.1727	3.2233	0.1635		3.2186	13.26	3.2214	-13.934		3.2186	0.089075	3.2214	-0.088693
3.2241	0.0055851	3.2241	0.04852		3.2274	-0.1788	3.2267	0.1673		3.2221	13.26	3.2249	-13.905		3.2221	0.089075	3.2249	-0.088693
3.2276	0.0062832	3.2276	0.048695		3.2309	-0.1495	3.2302	0.1385		3.2256	13.289	3.2286	-13.934		3.2256	0.089075	3.2286	-0.088693
3.2311	0.0062832	3.2311	0.048695		3.2344	-0.1476	3.2337	0.1385		3.2291	13.289	3.2319	-13.905		3.2291	0.089075	3.2319	-0.088693
3.2346	0.0062832	3.2346	0.048695		3.2379	-0.1528	3.2372	0.1415		3.2326	13.289	3.2354	-13.934		3.2326	0.089075	3.2354	-0.088693
3.2381	0.0068068	3.2381	0.048346		3.2414	-0.1581	3.2407	0.144		3.2361	13.289	3.2389	-13.905		3.2361	0.089075	3.2389	-0.088693
3.2416	0.0068068	3.2416	0.048346		3.2449	-0.1562	3.2442	0.1469		3.2396	13.26	3.2424	-13.934		3.2396	0.089075	3.2424	-0.088693
3.2451	0.0068068	3.2451	0.048346		3.2484	-0.1578	3.2477	0.1482		3.2431	13.26	3.2459	-13.875		3.2431	0.089075	3.2459	-0.088693
3.2486	0.0073304	3.2486	0.048171		3.2519	-0.1514	3.2512	0.142		3.2466	13.26	3.2494	-13.846		3.2466	0.089075	3.2494	-0.088693
3.2521	0.0073304	3.2521	0.048171		3.2554	-0.1496	3.2547	0.1402		3.2501	13.26	3.253	-13.905		3.2501	0.089075	3.253	-0.088693
3.2556	0.0073304	3.2556	0.048171		3.2588	-0.1641	3.2581	0.146		3.2537	13.289	3.2564	-13.934		3.2537	0.089075	3.2564	-0.088693
3.2591	0.0075049	3.2591	0.047822		3.2623	-0.1661	3.2616	0.157		3.2571	13.289	3.2599	-13.875		3.2571	0.089075	3.2599	-0.088693
3.2625	0.0075049	3.2625	0.047822		3.2658	-0.1686	3.2651	0.1552		3.2606	13.26	3.2634	-13.875		3.2606	0.089075	3.2634	-0.088693
3.266	0.0075049	3.266	0.047822		3.2693	-0.1772	3.2686	0.1694		3.2641	13.26	3.2669	-13.875		3.2641	0.089075	3.2669	-0.088693
3.2695	0.0080285	3.2695	0.047473		3.2729	-0.1789	3.2722	0.1711		3.2676	13.289	3.2705	-13.905		3.2676	0.089075	3.2705	-0.088693
3.2731	0.0080285	3.2731	0.047473		3.2764	-0.1772	3.2757	0.1694		3.2712	13.26	3.2741	-13.905		3.2712	0.089075	3.2741	-0.088693
3.2766	0.0080285	3.2766	0.047473		3.2798	-0.1934	3.2791	0.186		3.2747	13.289	3.2775	-13.934		3.2747	0.089075	3.2775	-0.088693
3.28	0.008203	3.28	0.047298		3.2833	-0.1973	3.2826	0.1881		3.278	13.289	3.2808	-13.875		3.278	0.089075	3.2808	-0.088693
3.2835	0.008203	3.2835	0.047298		3.2868	-0.1995	3.2861	0.1903		3.2815	13.289	3.2843	-13.934		3.2815	0.089075	3.2843	-0.088693
3.287	0.008203	3.287	0.047298		3.2903	-0.1687	3.2896	0.154		3.285	13.289	3.2878	-13.963		3.285	0.089075	3.2878	-0.088693
3.2905	0.0085521	3.2905	0.047298		3.2938	-0.1687	3.2931	0.1579		3.2885	13.26	3.2913	-13.905		3.2885	0.089075	3.2913	-0.088693
3.294	0.0085521	3.294	0.047298		3.2973	-0.1646	3.2966	0.1563		3.292	13.289	3.2948	-13.934		3.292	0.089075	3.2948	-0.088693
3.2975	0.0090757	3.2975	0.046949		3.3008	-0.1413	3.3001	0.1322		3.2955	13.26	3.2983	-13.934		3.2955	0.089075	3.2983	-0.088693
3.301	0.0090757	3.301	0.046949		3.3043	-0.1464	3.3036	0.1373		3.299	13.26	3.3019	-13.934		3.299	0.089075	3.3019	-0.088693
3.3045	0.0090757	3.3045	0.046949		3.3078	-0.1443	3.3071	0.135		3.3025	13.26	3.3053	-13.875		3.3025	0.089075	3.3053	-0.088693
3.308	0.0094248	3.308	0.046251		3.3113	-0.1371	3.3106	0.1267		3.306	13.26	3.3088	-13.905		3.306	0.089075	3.3088	-0.088693
3.3115	0.0094248	3.3115	0.046251		3.3148	-0.1371	3.3141	0.1267		3.3096	13.26	3.3123	-13.934		3.3096	0.089075	3.3123	-0.088693
3.315	0.0094248	3.315	0.046251		3.3183	-0.1275	3.3176	0.1169		3.313	13.26	3.3158	-13.905		3.313	0.089075	3.3158	-0.088693
3.3185	0.0099484	3.3185	0.045204		3.3218	-0.1275	3.3211	0.1161		3.3165	13.26	3.3193	-13.905		3.3165	0.089075	3.3193	-0.088693
3.322	0.0099484	3.322	0.045204		3.3253	-0.1322	3.3246	0.1208		3.32	13.289	3.3228	-13.934		3.32	0.089075	3.3228	-0.088693
3.3255	0.0099484	3.3255	0.045204		3.3288	-0.1352	3.3281	0.1158		3.3235	13.289	3.3264	-13.905		3.3235	0.089075	3.3264	-0.088693
3.329	0.010297	3.329	0.044331		3.3323	-0.1385	3.3316	0.1255		3.327	13.231	3.3299	-13.846		3.327	0.089075	3.3299	-0.088693
3.3325	0.010297	3.3325	0.044331		3.3358	-0.1371	3.3351	0.1255		3.3305	13.26	3.3333	-13.875		3.3305	0.089075	3.3333	-0.088693
3.3361	0.010297	3.3361	0.044331		3.3392	-0.1447	3.3385	0.1229		3.334	13.26	3.3368	-13.934		3.334	0.089075	3.3368	-0.088693
3.3396	0.010996	3.3396	0.043459		3.3427	-0.1433	3.342	0.1296		3.3375	13.231	3.3403	-13.905		3.3375	0.089075	3.3403	-0.088693
3.3431	0.010996	3.3431	0.043459		3.3462	-0.1458	3.3455	0.1334		3.341	13.26	3.3438	-13.905		3.341	0.089075	3.3438	-0.088693
3.3466	0.010996	3.3466	0.043459		3.3497	-0.1688	3.349	0.1585		3.3445	13.289	3.3473	-13.905		3.3445	0.089075	3.3473	-0.088693
3.3501	0.011519	3.3501	0.042586		3.3532	-0.1708	3.3525	0.1605		3.348	13.289	3.3509	-13.934		3.348	0.089075	3.3509	-0.088693
3.3535	0.011519	3.3535	0.042586		3.3567	-0.1695	3.356	0.1592		3.3515	13.289	3.3542	-13.963		3.3515	0.089075	3.3542	-0.088693
3.357	0.011519	3.357	0.042586		3.3603	-0.1934	3.3595	0.1793		3.355	13.289	3.3577	-13.905		3.355	0.089075	3.3577	-0.088693
3.3604	0.011868	3.3604	0.041888		3.3637	-0.1946	3.363	0.178		3.3584	13.289	3.3612	-13.875		3.3584	0.089075	3.3612	-0.088693
3.364	0.011868	3.364	0.041888		3.3672	-0.1917	3.3665	0.1793		3.3619	13.26	3.3647	-13.934		3.3619	0.089075	3.3647	-0.088693
3.3675	0.012392	3.3675	0.041713		3.3707	-0.1974	3.37	0.1822		3.3655	13.26	3.3682	-13.905		3.3655	0.089075	3.3682	-0.088693
3.371	0.012392	3.371	0.041713		3.3742	-0.1987	3.3735	0.1835		3.3689	13.289	3.3717	-13.905		3.3689	0.089075	3.3717	-0.088693
3.3745	0.012392	3.3745	0.041713		3.3777	-0.1966	3.377	0.181		3.3724	13.289	3.3753	-13.934		3.3724	0.089075	3.3753	-0.088693
3.378	0.01309	3.378	0.041539		3.3812	-0.1942	3.3806	0.1809		3.3759	13.26	3.3787	-13.963		3.3759	0.089075	3.3787	-0.088693
3.3815	0.01309	3.3815	0.041539		3.3847	-0.1984	3.384	0.184		3.3794	13.26	3.3822	-13.963		3.3794	0.089075	3.3822	-0.088693
3.385	0.01309	3.385	0.041539		3.3882	-0.2	3.3875	0.1801		3.3829	13.231	3.3857	-13.993		3.3829	0.089075	3.3857	-0.088693
3.3885	0.013788	3.3885	0.04119		3.3918	-0.1582	3.3911	0.1439		3.3864	13.26	3.3893	-13.993		3.3864	0.089075	3.3893	-0.088693
3.3921	0.013788	3.3921	0.04119		3.3953	-0.1633	3.3946	0.148		3.39	13.26	3.3928	-13.963		3.39	0.089075	3.3928	-0.088693
3.3956	0.013788	3.3956	0.04119		3.3988	-0.0983	3.3981	0.1393		3.3935	13.26	3.3963	-13.963		3.3935	0.089075	3.3963	-0.088693
3.3991	0.014486	3.3991	0.040317		3.4023	-0.1087	3.4016	0.0927		3.397	13.26	3.3999	-13.934		3.397	0.089075	3.3999	-0.088693
3.4026	0.014486	3.4026	0.040317		3.4093	-0.1094	3.4051	0.0978		3.4005	13.231	3.4033	-13.934		3.4005	0.089075	3.4033	-0.088693
3.406	0.014486	3.406	0.040317		3.4128	-0.1131	3.4086	0.0934		3.404	13.289	3.4068	-13.963		3.404	0.089075	3.4068	-0.088693
3.4096	0.015184	3.4096	0.038921		3.4162	-0.1131	3.4121	0.0924		3.4075	13.289	3.4103	-13.934		3.4075	0.089075	3.4103	-0.088693
3.4131	0.015184	3.4131	0.038921		3.4197	-0.1328	3.4155	0.0971		3.4111	13.289	3.4138	-13.934		3.4111	0.089075	3.4138	-0.088693
3.4165	0.015184	3.4165	0.038921		3.4232	-0.1318	3.419	0.116		3.4145	13.289	3.4173	-13.905		3.4145	0.089075	3.4173	-0.088693
3.42	0.015708	3.42	0.037525		3.4267	-0.1381	3.4225	0.1151		3.418	13.289	3.4208	-13.875		3.418	0.089075	3.4208	-0.088693
3.4235	0.015708	3.4235	0.037525		3.4302	-0.1554	3.4261	0.1223		3.4215	13.26	3.4244	-13.934		3.4215	0.089075	3.4244	-0.088693
3.427	0.015708	3.427	0.037525		3.4337	-0.1574	3.4295	0.137		3.425	13.26	3.4278	-13.934		3.425	0.089075	3.4278	-0.088693
3.4305	0.016406	3.4305	0.036303		3.4372	-0.1531	3.433	0.1391		3.4285	13.26	3.4313	-13.963		3.4285	0.089075	3.4313	-0.088693
3.434	0.016406	3.434	0.036303		3.4407	-0.155	3.4365	0.1329		3.4319	13.289	3.4348	-13.934		3.4319	0.089075	3.4348	-0.088693
3.4375	0.017279	3.4375	0.035605		3.4442	-0.1542	3.44	0.1361		3.4354	13.26	3.4382	-13.934		3.4354	0.089075	3.4382	-0.088693
3.441	0.017279	3.441	0.035605		3.4477	-0.1539	3.4435	0.1352		3.4389	13.289	3.4417	-13.934		3.4389	0.089075	3.4417	-0.088693
3.4445	0.017279	3.4445	0.035605		3.4512	-0.1495	3.447	0.1346		3.4424	13.26	3.4452	-13.905		3.4424	0.089075	3.4452	-0.088693
3.448	0.017977	3.448	0.034907		3.4547	-0.152	3.4505	0.1301		3.4459	13.289	3.4488	-13.934		3.4459	0.089075	3.4488	-0.088693
3.4514	0.017977	3.4514	0.034907		3.4582	-0.1475	3.454	0.1326		3.4494	13.231	3.4522	-13.963		3.4494	0.089075	3.4522	-0.088693
3.455	0.017977	3.455	0.034907		3.4617	-0.1387	3.4575	0.1277		3.4529	13.26	3.4557	-13.905		3.4529	0.089075	3.4557	-0.088693
3.4585	0.01885	3.4585	0.034034		3.4652	-0.1379	3.461	0.119		3.4565	13.231	3.4592	-13.934		3.4565	0.089075	3.4592	-0.088693
3.462	0.01885	3.462	0.034034		3.4687	-0.1679	3.4645	0.1182		3.4599	13.26	3.4627	-13.934		3.4599	0.089075	3.4627	-0.088693
3.4655	0.01885	3.4655	0.034034		3.4722	-0.1696	3.468	0.1153		3.4634	13.231	3.4662	-13.905		3.4634	0.089075	3.4662	-0.088693
3.4689	0.019548	3.4689	0.033161		3.4757	-0.1718	3.4715	0.1499		3.4669	13.231	3.4697	-13.905		3.4669	0.089075	3.4697	-0.088693
3.4724	0.019548	3.4724	0.033161		3.4792	-0.1923	3.475	0.1512		3.4704	13.26	3.4733	-13.905		3.4704	0.089075	3.4733	-0.088693
3.4759	0.019548	3.4759	0.033161		3.4827	-0.1914	3.4785	0.17		3.4739	13.231	3.4767	-13.934		3.4739	0.089075	3.4767	-0.088693
3.4794	0.020246	3.4794	0.032463		3.4862	-0.1949	3.482	0.17		3.4774	13.26	3.4802	-13.934		3.4774	0.089075	3.4802	-0.088693
3.4829	0.020246	3.4829	0.032463		3.4896	-0.1998	3.4855	0.1691		3.4809	13.231	3.4837	-13.934		3.4809	0.089075	3.4837	-0.088693
3.4864	0.020246	3.4864	0.032463		3.4931	-0.2012	3.489	0.1782		3.4844	13.231	3.4872	-13.934		3.4844	0.089075	3.4872	-0.088693
3.4899	0.021293	3.4899	0.032114		3.4966	-0.2042	3.4925	0.1796		3.4879	13.26	3.4907	-13.905		3.4879	0.089075	3.4907	-0.088693
3.4934	0.021293	3.4934	0.032114		3.5001	-0.193	3.4959	0.1825		3.4914	13.26	3.4942	-13.875		3.4914	0.089075	3.4942	-0.088693
3.4969	0.021293	3.4969	0.032114		3.5036	-0.1923	3.4994	0.1714		3.4949	13.26	3.4978	-13.875		3.4949	0.089075	3.4978	-0.088693
3.5003	0.022166	3.5003	0.032114		3.5071	-0.1967	3.5029	0.1707		3.4984	13.289	3.5012	-13.934		3.4984	0.089075	3.5012	-0.088693
3.5038	0.022166	3.5038	0.032114		3.5106	-0.1816	3.5064	0.1747		3.502	13.26	3.5047	-13.934		3.502	0.089075	3.5047	-0.088693
3.5073	0.022864	3.5073	0.031765		3.5141	-0.181	3.5099	0.1587		3.5054	13.289	3.5082	-13.934		3.5054	0.089075	3.5082	-0.088693
3.5108	0.022864	3.5108	0.031765		3.5176	-0.1817	3.5134	0.1616		3.5089	13.26	3.5117	-13.875		3.5089	0.089075	3.5117	-0.088693
3.5143	0.022864	3.5143	0.031765		3.5211	-0.1773	3.5169	0.162		3.5124	13.289	3.5151	-13.905		3.5124	0.089075	3.5151	-0.088693
3.5178	0.023213	3.5178	0.031416		3.5246	-0.1767	3.5204	0.1584		3.5158	13.289	3.5186	-13.905		3.5158	0.089075	3.5186	-0.088693
3.5213	0.023213	3.5213	0.031416		3.5281	-0.1584	3.5239	0.1579		3.5193	13.289	3.5223	-13.905		3.5193	0.089075	3.5223	-0.088693
3.5248	0.023213	3.5248	0.031416		3.5316	-0.1635	3.5274	0.1621		3.5228	13.319	3.5256	-13.934		3.5228	0.089075	3.5256	-0.088693
3.5283	0.023736	3.5283	0.030718		3.5351	-0.1686	3.5309	0.1452		3.5263	13.289	3.5291	-13.934		3.5263	0.089075	3.5291	-0.088693
3.5318	0.023736	3.5318	0.030718		3.5386	-0.132	3.5344	0.1447		3.5298	13.26	3.5326	-13.905		3.5298	0.089075	3.5326	-0.088693
3.5353	0.023736	3.5353	0.030718		3.5421	-0.1375	3.5379	0.1143		3.5333	13.26	3.5361	-13.875		3.5333	0.089075	3.5361	-0.088693
3.5388	0.024086	3.5388	0.029845		3.5456	-0.1427	3.5414	0.1194		3.5368	13.289	3.5396	-13.875		3.5368	0.089075	3.5396	-0.088693
3.5423	0.024086	3.5423	0.029845		3.5491	-0.112	3.5449	0.1246		3.5403	13.26	3.5431	-13.875		3.5403	0.089075	3.5431	-0.088693
3.5458	0.024086	3.5458	0.029845		3.5527	-0.1227	3.5484	0.0926		3.5438	13.26	3.5467	-13.905		3.5438	0.089075	3.5467	-0.088693
3.5493	0.024435	3.5493	0.028623		3.5561	-0.1275	3.5519	0.1033		3.5473	13.26	3.5501	-13.905		3.5473	0.089075	3.5501	-0.088693
3.5528	0.024435	3.5528	0.028623		3.5596	-0.1117	3.5554	0.108		3.5508	13.26	3.5536	-13.934		3.5508	0.089075	3.5536	-0.088693
3.5563	0.024435	3.5563	0.028623		3.5631	-0.1117	3.5589	0.0877		3.5543	13.26	3.5571	-13.905		3.5543	0.089075	3.5571	-0.088693
3.5598	0.024958	3.5598	0.027402		3.5666	-0.1161	3.5624	0.0924		3.5578	13.289	3.5606	-13.817		3.5578	0.089075	3.5606	-0.088693
3.5633	0.024958	3.5633	0.027402		3.57	-0.1008	3.5659	0.0968		3.5613	13.26	3.5641	-13.905		3.5613	0.089075	3.5641	-0.088693
3.5668	0.025307	3.5668	0.025831		3.5735	-0.1099	3.5693	0.0811		3.5648	13.289	3.5676	-13.905		3.5648	0.089075	3.5676	-0.088693
3.5703	0.025307	3.5703	0.025831		3.577	-0.1021	3.5729	0.0905		3.5683	13.289	3.5712	-13.905		3.5683	0.089075	3.5712	-0.088693
3.5737	0.025307	3.5737	0.025831		3.5805	-0.1096	3.5763	0.0822		3.5718	13.26	3.5746	-13.875		3.5718	0.089075	3.5746	-0.088693
3.5772	0.025831	3.5772	0.02426		3.584	-0.1133	3.5798	0.0888		3.5753	13.26	3.5781	-13.875		3.5753	0.089075	3.5781	-0.088693
3.5807	0.025831	3.5807	0.02426		3.5875	-0.1012	3.5833	0.0888		3.5788	13.26	3.5816	-13.875		3.5788	0.089075	3.5816	-0.088693
3.5842	0.025831	3.5842	0.02426		3.591	-0.1031	3.5868	0.0801		3.5823	13.26	3.5851	-13.846		3.5823	0.089075	3.5851	-0.088693
3.5877	0.026354	3.5877	0.022689		3.5945	-0.1102	3.5903	0.0816		3.5857	13.26	3.5885	-13.934		3.5857	0.089075	3.5885	-0.088693
3.5912	0.026354	3.5912	0.022689		3.598	-0.1102	3.5938	0.0887		3.5892	13.26	3.592	-13.905		3.5892	0.089075	3.592	-0.088693
3.5947	0.026354	3.5947	0.022689		3.6015	-0.1134	3.5973	0.0806		3.5927	13.289	3.5956	-13.934		3.5927	0.089075	3.5956	-0.088693
3.5982	0.026878	3.5982	0.021468		3.605	-0.1163	3.6008	0.0899		3.5962	13.289	3.599	-13.934		3.5962	0.089075	3.599	-0.088693
3.6017	0.026878	3.6017	0.021468		3.6085	-0.1161	3.6043	0.0928		3.5997	13.289	3.6025	-13.934		3.5997	0.089075	3.6025	-0.088693
3.6053	0.026878	3.6053	0.021468		3.612	-0.116	3.6078	0.0907		3.6034	13.289	3.606	-13.934		3.6034	0.089075	3.606	-0.088693
3.6088	0.027751	3.6088	0.020071		3.6155	-0.1214	3.6113	0.0905		3.6067	13.26	3.6095	-13.905		3.6067	0.089075	3.6095	-0.088693
3.6123	0.027751	3.6123	0.020071		3.619	-0.1248	3.6148	0.0959		3.6102	13.26	3.613	-13.905		3.6102	0.089075	3.613	-0.088693
3.6158	0.027751	3.6158	0.020071		3.6225	-0.1272	3.6183	0.0981		3.6137	13.26	3.6165	-13.846		3.6137	0.089075	3.6165	-0.088693
3.6193	0.028623	3.6193	0.01885		3.626	-0.1293	3.6218	0.1006		3.6172	13.26	3.6201	-13.905		3.6172	0.089075	3.6201	-0.088693
3.6228	0.028623	3.6228	0.01885		3.6295	-0.1345	3.6253	0.1026		3.6207	13.26	3.6236	-13.934		3.6207	0.089075	3.6236	-0.088693
3.6263	0.028623	3.6263	0.01885		3.633	-0.1388	3.6288	0.1075		3.6242	13.26	3.627	-13.934		3.6242	0.089075	3.627	-0.088693
3.6298	0.029496	3.6298	0.017628		3.6365	-0.1387	3.6323	0.1074		3.6277	13.26	3.6305	-13.934		3.6277	0.089075	3.6305	-0.088693
3.6333	0.029496	3.6333	0.017628		3.64	-0.142	3.6358	0.1117		3.6312	13.289	3.634	-13.934		3.6312	0.089075	3.634	-0.088693
3.6368	0.030369	3.6368	0.016581		3.6435	-0.1446	3.6393	0.1148		3.6347	13.26	3.6375	-13.875		3.6347	0.089075	3.6375	-0.088693
3.6403	0.030369	3.6403	0.016581		3.6469	-0.1399	3.6428	0.1174		3.6382	13.289	3.641	-13.905		3.6382	0.089075	3.641	-0.088693
3.6438	0.030369	3.6438	0.016581		3.6504	-0.1494	3.6463	0.1122		3.6417	13.289	3.6446	-13.905		3.6417	0.089075	3.6446	-0.088693
3.6473	0.031241	3.6473	0.015708		3.6539	-0.1536	3.6497	0.1219		3.6452	13.26	3.648	-13.934		3.6452	0.089075	3.648	-0.088693
3.6508	0.031241	3.6508	0.015708		3.6574	-0.1504	3.6532	0.1262		3.6488	13.26	3.6515	-13.905		3.6488	0.089075	3.6515	-0.088693
3.6542	0.031241	3.6542	0.015708		3.6609	-0.1581	3.6567	0.1203		3.6522	13.26	3.655	-13.905		3.6522	0.089075	3.655	-0.088693
3.6577	0.032114	3.6577	0.01501		3.6644	-0.1606	3.6602	0.1305		3.6557	13.289	3.6585	-13.905		3.6557	0.089075	3.6585	-0.088693
3.6612	0.032114	3.6612	0.01501		3.6679	-0.1581	3.6637	0.1331		3.6592	13.289	3.662	-13.905		3.6592	0.089075	3.662	-0.088693
3.6647	0.032114	3.6647	0.01501		3.6714	-0.1673	3.6672	0.1301		3.6627	13.289	3.6655	-13.934		3.6627	0.089075	3.6655	-0.088693
3.6682	0.032812	3.6682	0.014486		3.6749	-0.1721	3.6707	0.1402		3.6662	13.289	3.6691	-13.963		3.6662	0.089075	3.6691	-0.088693
3.6717	0.032812	3.6717	0.014486		3.6784	-0.1848	3.6742	0.1449		3.6696	13.26	3.6724	-13.875		3.6696	0.089075	3.6724	-0.088693
3.6752	0.032812	3.6752	0.014486		3.6819	-0.1874	3.6777	0.1428		3.6731	13.289	3.6759	-13.875		3.6731	0.089075	3.6759	-0.088693
3.6787	0.033336	3.6787	0.014137		3.6854	-0.1875	3.6812	0.1595		3.6766	13.289	3.6794	-13.875		3.6766	0.089075	3.6794	-0.088693
3.6822	0.033336	3.6822	0.014137		3.6889	-0.1927	3.6847	0.162		3.6801	13.289	3.6829	-13.846		3.6801	0.089075	3.6829	-0.088693
3.6857	0.033336	3.6857	0.014137		3.6924	-0.1949	3.6882	0.1683		3.6836	13.26	3.6864	-13.875		3.6836	0.089075	3.6864	-0.088693
3.6892	0.033859	3.6892	0.013788		3.6959	-0.1951	3.6917	0.1705		3.6871	13.26	3.6899	-13.905		3.6871	0.089075	3.6899	-0.088693
3.6927	0.033859	3.6927	0.013788		3.6994	-0.2016	3.6952	0.1706		3.6906	13.26	3.6935	-13.905		3.6906	0.089075	3.6935	-0.088693
3.6962	0.033859	3.6962	0.013788		3.7029	-0.2043	3.6987	0.1782		3.6941	13.26	3.6969	-13.934		3.6941	0.089075	3.6969	-0.088693
3.6996	0.034208	3.6996	0.013439		3.7064	-0.2057	3.7022	0.1809		3.6976	13.26	3.7004	-13.905		3.6976	0.089075	3.7004	-0.088693
3.7032	0.034208	3.7032	0.013439		3.7099	-0.2117	3.7057	0.181		3.7011	13.26	3.7039	-13.934		3.7011	0.089075	3.7039	-0.088693
3.7067	0.034208	3.7067	0.013439		3.7134	-0.2145	3.7092	0.189		3.7046	13.26	3.7074	-13.934		3.7046	0.089075	3.7074	-0.088693
3.7102	0.034558	3.7102	0.013265		3.7169	-0.2138	3.7127	0.1917		3.7081	13.289	3.7109	-13.963		3.7081	0.089075	3.7109	-0.088693
3.7137	0.034558	3.7137	0.013265		3.7204	-0.2296	3.7162	0.1918		3.7116	13.26	3.7144	-13.963		3.7116	0.089075	3.7144	-0.088693
3.7172	0.034732	3.7172	0.01309		3.7239	-0.2317	3.7197	0.2074		3.7151	13.289	3.718	-13.934		3.7151	0.089075	3.718	-0.088693
3.7207	0.034732	3.7207	0.01309		3.7273	-0.2401	3.7232	0.2097		3.7186	13.26	3.7214	-13.905		3.7186	0.089075	3.7214	-0.088693
3.7242	0.034732	3.7242	0.01309		3.7308	-0.2424	3.7266	0.2122		3.7221	13.231	3.7249	-13.875		3.7221	0.089075	3.7249	-0.088693
3.7276	0.034907	3.7276	0.013265		3.7343	-0.2424	3.7301	0.2187		3.7256	13.231	3.7284	-13.875		3.7256	0.089075	3.7284	-0.088693
3.7311	0.034907	3.7311	0.013265		3.7378	-0.2448	3.7336	0.221		3.7291	13.231	3.7319	-13.905		3.7291	0.089075	3.7319	-0.088693
3.7346	0.034907	3.7346	0.013265		3.7413	-0.2612	3.7371	0.2234		3.7326	13.26	3.7354	-13.934		3.7326	0.089075	3.7354	-0.088693
3.738	0.034907	3.738	0.013439		3.7448	-0.2633	3.7406	0.2404		3.7361	13.231	3.7389	-13.934		3.7361	0.089075	3.7389	-0.088693
3.7415	0.034907	3.7415	0.013439		3.7483	-0.2811	3.7441	0.2425		3.7396	13.26	3.7425	-13.905		3.7396	0.089075	3.7425	-0.088693
3.7451	0.034907	3.7451	0.013439		3.7518	-0.2839	3.7476	0.2482		3.7431	13.231	3.7459	-13.905		3.7431	0.089075	3.7459	-0.088693
3.7485	0.034907	3.7485	0.013788		3.7553	-0.2839	3.7511	0.2636		3.7466	13.289	3.7493	-13.934		3.7466	0.089075	3.7493	-0.088693
3.752	0.034907	3.752	0.013788		3.7588	-0.2841	3.7546	0.2636		3.7502	13.289	3.7528	-13.905		3.7502	0.089075	3.7528	-0.088693
3.7555	0.034907	3.7555	0.013788		3.7623	-0.29	3.7581	0.264		3.7535	13.289	3.7563	-13.875		3.7535	0.089075	3.7563	-0.088693
3.759	0.034732	3.759	0.014312		3.7658	-0.2933	3.7616	0.2699		3.757	13.289	3.7598	-13.875		3.757	0.089075	3.7598	-0.088693
3.7625	0.034732	3.7625	0.014312		3.7693	-0.2886	3.7652	0.2728		3.7605	13.289	3.7633	-13.905		3.7605	0.089075	3.7633	-0.088693
3.766	0.034732	3.766	0.014312		3.7728	-0.2924	3.7686	0.2687		3.764	13.289	3.7669	-13.905		3.764	0.089075	3.7669	-0.088693
3.7695	0.034732	3.7695	0.014835		3.7763	-0.2928	3.7721	0.2725		3.7675	13.289	3.7704	-13.875		3.7675	0.089075	3.7704	-0.088693
3.773	0.034732	3.773	0.014835		3.7799	-0.2841	3.7756	0.2725		3.7711	13.289	3.7738	-13.905		3.7711	0.089075	3.7738	-0.088693
3.7765	0.034732	3.7765	0.014835		3.7834	-0.2845	3.7792	0.2576		3.7745	13.26	3.7773	-13.934		3.7745	0.089075	3.7773	-0.088693
3.7801	0.034732	3.7801	0.015184		3.7869	-0.2906	3.7827	0.2653		3.778	13.289	3.7809	-13.905		3.778	0.089075	3.7809	-0.088693
3.7836	0.034732	3.7836	0.015184		3.7904	-0.271	3.7862	0.2714		3.7816	13.26	3.7844	-13.934		3.7816	0.089075	3.7844	-0.088693
3.7871	0.034558	3.7871	0.015359		3.7939	-0.2758	3.7897	0.2521		3.7851	13.289	3.7879	-13.963		3.7851	0.089075	3.7879	-0.088693
3.7906	0.034558	3.7906	0.015359		3.7974	-0.2757	3.7932	0.2569		3.7886	13.289	3.7915	-13.905		3.7886	0.089075	3.7915	-0.088693
3.7941	0.034558	3.7941	0.015359		3.8009	-0.2742	3.7967	0.2569		3.7921	13.289	3.7949	-13.905		3.7921	0.089075	3.7949	-0.088693
3.7976	0.034383	3.7976	0.015359		3.8043	-0.2799	3.8002	0.2556		3.7957	13.289	3.7984	-13.905		3.7957	0.089075	3.7984	-0.088693
3.8011	0.034383	3.8011	0.015359		3.8078	-0.2775	3.8036	0.2562		3.7991	13.289	3.8019	-13.846		3.7991	0.089075	3.8019	-0.088693
3.8046	0.034383	3.8046	0.015359		3.8113	-0.2534	3.8071	0.259		3.8026	13.289	3.8054	-13.905		3.8026	0.089075	3.8054	-0.088693
3.808	0.034208	3.808	0.014835		3.8148	-0.2589	3.8107	0.2352		3.8061	13.289	3.8089	-13.963		3.8061	0.089075	3.8089	-0.088693
3.8115	0.034208	3.8115	0.014835		3.8183	-0.2034	3.8141	0.2414		3.8096	13.289	3.8124	-13.934		3.8096	0.089075	3.8124	-0.088693
3.815	0.034208	3.815	0.014835		3.8218	-0.2042	3.8176	0.2419		3.8131	13.289	3.816	-13.993		3.8131	0.089075	3.816	-0.088693
3.8185	0.034034	3.8185	0.014137		3.8253	-0.2165	3.8211	0.1876		3.8166	13.289	3.8194	-13.993		3.8166	0.089075	3.8194	-0.088693
3.822	0.034034	3.822	0.014137		3.8288	-0.1767	3.8246	0.2007		3.8201	13.26	3.8228	-13.934		3.8201	0.089075	3.8228	-0.088693
3.8255	0.034034	3.8255	0.014137		3.8323	-0.1776	3.8281	0.1557		3.8235	13.26	3.8263	-13.934		3.8235	0.089075	3.8263	-0.088693
3.829	0.03351	3.829	0.01309		3.8358	-0.1835	3.8316	0.1629		3.827	13.26	3.8298	-13.934		3.827	0.089075	3.8298	-0.088693
3.8325	0.03351	3.8325	0.01309		3.8393	-0.1418	3.8351	0.1689		3.8305	13.26	3.8333	-13.905		3.8305	0.089075	3.8333	-0.088693
3.8361	0.03351	3.8361	0.01309		3.8428	-0.1428	3.8386	0.1278		3.834	13.26	3.8368	-13.934		3.834	0.089075	3.8368	-0.088693
3.8395	0.033161	3.8395	0.011519		3.8463	-0.1551	3.8421	0.1287		3.8375	13.231	3.8404	-13.934		3.8375	0.089075	3.8404	-0.088693
3.843	0.033161	3.843	0.011519		3.8498	-0.1225	3.8456	0.1411		3.8411	13.26	3.8438	-13.905		3.8411	0.089075	3.8438	-0.088693
3.8465	0.033161	3.8465	0.011519		3.8533	-0.129	3.8491	0.1085		3.8445	13.26	3.8473	-13.905		3.8445	0.089075	3.8473	-0.088693
3.85	0.032638	3.85	0.0094248		3.8568	-0.1103	3.8526	0.1095		3.848	13.26	3.8508	-13.905		3.848	0.089075	3.8508	-0.088693
3.8535	0.032638	3.8535	0.0094248		3.8603	-0.1054	3.8562	0.0955		3.8515	13.26	3.8543	-13.817		3.8515	0.089075	3.8543	-0.088693
3.857	0.032289	3.857	0.0069813		3.8638	-0.1063	3.8596	0.0913		3.855	13.289	3.8578	-13.817		3.855	0.089075	3.8578	-0.088693
3.8605	0.032289	3.8605	0.0069813		3.8673	-0.0948	3.8631	0.0922		3.8585	13.26	3.8613	-13.846		3.8585	0.089075	3.8613	-0.088693
3.864	0.032289	3.864	0.0069813		3.8708	-0.1046	3.8666	0.08		3.862	13.289	3.8649	-13.905		3.862	0.089075	3.8649	-0.088693
3.8676	0.031765	3.8676	0.0045379		3.8743	-0.1081	3.8701	0.0903		3.8655	13.26	3.8683	-13.934		3.8655	0.089075	3.8683	-0.088693
3.8711	0.031765	3.8711	0.0045379		3.8778	-0.0908	3.8736	0.0938		3.869	13.26	3.8718	-13.905		3.869	0.089075	3.8718	-0.088693
3.8746	0.031765	3.8746	0.0045379		3.8812	-0.1223	3.8771	0.0749		3.8725	13.26	3.8753	-13.934		3.8725	0.089075	3.8753	-0.088693
3.8781	0.031416	3.8781	0.0020944		3.8847	-0.1233	3.8806	0.1082		3.876	13.289	3.8788	-13.934		3.876	0.089075	3.8788	-0.088693
3.8815	0.031416	3.8815	0.0020944		3.8882	-0.1549	3.8841	0.1092		3.8795	13.289	3.8823	-13.963		3.8795	0.089075	3.8823	-0.088693
3.8851	0.031416	3.8851	0.0020944		3.8917	-0.1557	3.8875	0.0973		3.883	13.289	3.8858	-13.905		3.883	0.089075	3.8858	-0.088693
3.8886	0.031067	3.8886	0.00017453		3.8952	-0.158	3.891	0.1403		3.8866	13.26	3.8894	-13.934		3.8866	0.089075	3.8894	-0.088693
3.8921	0.031067	3.8921	0.00017453		3.8987	-0.1376	3.8945	0.1426		3.89	13.26	3.8928	-13.963		3.89	0.089075	3.8928	-0.088693
3.8956	0.031067	3.8956	0.00017453		3.9022	-0.1376	3.898	0.1214		3.8935	13.26	3.8963	-13.934		3.8935	0.089075	3.8963	-0.088693
3.899	0.030892	3.899	-0.0013963		3.9057	-0.1387	3.9015	0.1214		3.897	13.26	3.8998	-13.934		3.897	0.089075	3.8998	-0.088693
3.9025	0.030892	3.9025	-0.0013963		3.9092	-0.0993	3.905	0.1225		3.9004	13.26	3.9032	-13.963		3.9004	0.089075	3.9032	-0.088693
3.906	0.030892	3.906	-0.0013963		3.9127	-0.103	3.9085	0.0825		3.9039	13.26	3.9069	-13.934		3.9039	0.089075	3.9069	-0.088693
3.9095	0.030718	3.9095	-0.0027925		3.9162	-0.1059	3.912	0.085		3.9074	13.289	3.9102	-13.963		3.9074	0.089075	3.9102	-0.088693
3.913	0.030718	3.913	-0.0027925		3.9197	-0.0863	3.9155	0.0891		3.9109	13.26	3.9138	-13.993		3.9109	0.089075	3.9138	-0.088693
3.9165	0.030718	3.9165	-0.0027925		3.9232	-0.0874	3.919	0.0694		3.9144	13.231	3.9172	-13.963		3.9144	0.089075	3.9172	-0.088693
3.92	0.030718	3.92	-0.0047124		3.9267	-0.0745	3.9225	0.0694		3.9179	13.26	3.9207	-13.934		3.9179	0.089075	3.9207	-0.088693
3.9235	0.030718	3.9235	-0.0047124		3.9302	-0.0992	3.926	0.0525		3.9214	13.26	3.9242	-13.875		3.9214	0.089075	3.9242	-0.088693
3.927	0.030543	3.927	-0.0069813		3.9337	-0.1029	3.9295	0.0825		3.9249	13.26	3.9277	-13.788		3.9249	0.089075	3.9277	-0.088693
3.9305	0.030543	3.9305	-0.0069813		3.9373	-0.0881	3.933	0.0862		3.9284	13.26	3.9312	-13.875		3.9284	0.089075	3.9312	-0.088693
3.934	0.030543	3.934	-0.0069813		3.9407	-0.1032	3.9365	0.0715		3.9319	13.26	3.9347	-13.905		3.9319	0.089075	3.9347	-0.088693
3.9374	0.030543	3.9374	-0.0089012		3.9442	-0.1043	3.94	0.0864		3.9354	13.26	3.9383	-13.934		3.9354	0.089075	3.9383	-0.088693
3.941	0.030543	3.941	-0.0089012		3.9477	-0.1046	3.9435	0.0875		3.9389	13.26	3.9417	-13.934		3.9389	0.089075	3.9417	-0.088693
3.9445	0.030543	3.9445	-0.0089012		3.9512	-0.107	3.947	0.0767		3.9425	13.289	3.9452	-13.905		3.9425	0.089075	3.9452	-0.088693
3.948	0.030369	3.948	-0.010647		3.9547	-0.1082	3.9505	0.0892		3.9459	13.319	3.9487	-13.934		3.9459	0.089075	3.9487	-0.088693
3.9515	0.030369	3.9515	-0.010647		3.9582	-0.0897	3.954	0.0917		3.9494	13.289	3.9522	-13.963		3.9494	0.089075	3.9522	-0.088693
3.955	0.030369	3.955	-0.010647		3.9616	-0.0926	3.9575	0.0748		3.9529	13.319	3.9557	-13.993		3.9529	0.089075	3.9557	-0.088693
3.9585	0.030194	3.9585	-0.012217		3.9651	-0.0938	3.9609	0.0777		3.9564	13.289	3.9592	-13.963		3.9564	0.089075	3.9592	-0.088693
3.962	0.030194	3.962	-0.012217		3.9686	-0.0763	3.9644	0.0789		3.9599	13.289	3.9628	-13.934		3.9599	0.089075	3.9628	-0.088693
3.9654	0.030194	3.9654	-0.012217		3.9721	-0.0784	3.9679	0.0622		3.9634	13.289	3.9662	-13.934		3.9634	0.089075	3.9662	-0.088693
3.9689	0.03002	3.9689	-0.013788		3.9756	-0.0823	3.9714	0.0656		3.9669	13.289	3.9697	-13.963		3.9669	0.089075	3.9697	-0.088693
3.9724	0.03002	3.9724	-0.013788		3.9791	-0.065	3.9749	0.0669		3.9704	13.289	3.9732	-13.993		3.9704	0.089075	3.9732	-0.088693
3.9759	0.03002	3.9759	-0.013788		3.9826	-0.0671	3.9784	0.0531		3.9739	13.26	3.9767	-13.963		3.9739	0.089075	3.9767	-0.088693
3.9794	0.029496	3.9794	-0.015359		3.9861	-0.0709	3.9819	0.0552		3.9774	13.289	3.9802	-13.934		3.9774	0.089075	3.9802	-0.088693
3.9829	0.029496	3.9829	-0.015359		3.9896	-0.0727	3.9854	0.059		3.9808	13.26	3.9836	-13.934		3.9808	0.089075	3.9836	-0.088693
3.9864	0.028972	3.9864	-0.017104		3.9932	-0.0765	3.9889	0.0598		3.9843	13.231	3.9872	-13.963		3.9843	0.089075	3.9872	-0.088693
3.9899	0.028972	3.9899	-0.017104		3.9966	-0.0662	3.9924	0.0637		3.9879	13.26	3.9906	-13.963		3.9879	0.089075	3.9906	-0.088693
3.9933	0.028972	3.9933	-0.017104				3.9959	0.0536		3.9913	13.231	3.9941	-13.875		3.9913	0.089075	3.9941	-0.088693
3.9969	0.028623	3.9969	-0.018675				3.9994	0.0866		3.9948	13.231	3.9976	-13.875		3.9948	0.089075	3.9976	-0.088693
										3.9983	13.26				3.9983	0.089075
