# Supplementary material for: Jump Control Based on Nonlinear Wheel-Spring-Loaded Inverted Pendulum Model: Validation of a Wheeled-Bipedal Robot with Single-Degree-of-Freedom Legs
Source: Biomimetics (Basel). 2025 Apr 17;10(4):246. doi: 10.3390/biomimetics10040246 (PMC12024883; doi:10.3390/biomimetics10040246)
Supplement: Supplementary file 1 [file biomimetics-10-00246-s001.zip › Fig19. Experimental results of complete jumps under different target jump heights.xlsx]

## Sheet: Sheet1
0.02	0.1618	0.1565	0.1617		0.02	0.3578	0.3909	0.4099
0.027	0.2304	0.209	0.249		0.027	0.4223	0.4131	0.4146
0.093	0.2231	0.2265	0.2165		0.093	0.3768	0.424	0.3776
					0.115	0.3546	0.3539	0.3558
0.02	47.4286	47.0183	46.2857		0.02	50.0659	49.4505	50.0073
0.027	53.9927	54.0513	54.6081		0.027	52.4982	53.5824	53.6703
0.093	82.652	82.7985	83.3553		0.093	71.3407	71.4872	71.2527
					0.115	77.5824	76.293	76.7326
0.02	0.0795	0.0787	0.0783		0.02	0.1216	0.128	0.13
0.027	0.0948	0.0959	0.0971		0.027	0.0932	0.0909	0.0913
0.093	0.1608	0.1615	0.1631		0.093	0.0978	0.1012	0.0951
					0.115	0.1409	0.1454	0.1447
0.02	4.6923	4.6923	4.6923		0.02	5.1758	5.2637	5.2857
0.027	4.956	5.0659	5.0659		0.027	4.6703	4.7143	4.7363
0.093	7.044	7.0659	7.1319		0.093	6.3407	6.3407	6.2308
					0.115	8.0989	8.0989	8.0989
