# Supplementary material for: Jump Control Based on Nonlinear Wheel-Spring-Loaded Inverted Pendulum Model: Validation of a Wheeled-Bipedal Robot with Single-Degree-of-Freedom Legs
Source: Biomimetics (Basel). 2025 Apr 17;10(4):246. doi: 10.3390/biomimetics10040246 (PMC12024883; doi:10.3390/biomimetics10040246)
Supplement: Supplementary file 1 [file biomimetics-10-00246-s001.zip › Fig20. Experimental results of jumping onto the steps.xlsx]

## Sheet: Sheet1
0.001	-0.0475	0.0003	0.0371		0.0014	-2.04	0.0014	-19.6		0.003	14.491	0.0023	-15.546		0.003	0.041772	0.0023	-0.036049
0.0045	-0.0475	0.0038	0.0371		0.0049	-2.04	0.0049	-19.6		0.0065	14.52	0.0058	-15.516		0.0065	0.041772	0.0058	-0.036049
0.008	-0.0472	0.0073	0.0368		0.0084	-2.04	0.0084	-19.6		0.01	14.491	0.0093	-15.429		0.01	0.041772	0.0093	-0.036049
0.0115	-0.0472	0.0108	0.0368		0.0118	-2.04	0.0118	-19.6		0.0135	14.462	0.0128	-15.487		0.0135	0.041772	0.0128	-0.036049
0.015	-0.0471	0.0143	0.0366		0.0153	-2.03	0.0153	-19.6		0.017	14.491	0.0163	-15.546		0.017	0.041772	0.0163	-0.036049
0.0185	-0.0465	0.0178	0.0357		0.0188	-2.03	0.0188	-19.6		0.0205	14.491	0.0198	-15.516		0.0205	0.041772	0.0198	-0.036049
0.022	-0.0465	0.0213	0.0357		0.0223	-2.03	0.0223	-19.6		0.024	14.491	0.0233	-15.429		0.024	0.041772	0.0233	-0.036049
0.0255	-0.0467	0.0248	0.0355		0.0258	-2.03	0.0258	-19.6		0.0276	14.491	0.0268	-15.458		0.0276	0.041772	0.0268	-0.036049
0.029	-0.0466	0.0283	0.036		0.0293	-2.03	0.0293	-19.6		0.031	14.52	0.0303	-15.516		0.031	0.041772	0.0303	-0.036049
0.0325	-0.0463	0.0318	0.0356		0.0327	-2.03	0.0327	-19.6		0.0345	14.52	0.0338	-15.546		0.0345	0.041772	0.0338	-0.036049
0.036	-0.046	0.0353	0.0353		0.0363	-2.02	0.0363	-19.61		0.038	14.491	0.0373	-15.516		0.038	0.041772	0.0373	-0.036049
0.0395	-0.0452	0.0388	0.0345		0.0398	-2.02	0.0398	-19.61		0.0415	14.491	0.0408	-15.516		0.0415	0.041772	0.0408	-0.036049
0.043	-0.0452	0.0423	0.0345		0.0433	-2.02	0.0433	-19.61		0.045	14.52	0.0443	-15.487		0.045	0.041772	0.0443	-0.036049
0.0465	-0.044	0.0458	0.0341		0.0468	-2.02	0.0468	-19.61		0.0484	14.52	0.0479	-15.516		0.0484	0.041772	0.0479	-0.036049
0.05	-0.0441	0.0493	0.0335		0.0503	-2.02	0.0503	-19.61		0.0519	14.491	0.0513	-15.458		0.0519	0.041772	0.0513	-0.036049
0.0535	-0.0441	0.0528	0.0335		0.0538	-2.02	0.0538	-19.61		0.0554	14.52	0.0547	-15.487		0.0554	0.041772	0.0547	-0.036049
0.057	-0.0455	0.0563	0.0348		0.0573	-2.01	0.0573	-19.61		0.0589	14.52	0.0582	-15.516		0.0589	0.041772	0.0582	-0.036049
0.0605	-0.0455	0.0598	0.0348		0.0608	-2.01	0.0608	-19.61		0.0624	14.491	0.0617	-15.546		0.0624	0.041772	0.0617	-0.036049
0.064	-0.0456	0.0633	0.0348		0.0643	-2.01	0.0643	-19.61		0.0659	14.491	0.0652	-15.546		0.0659	0.041772	0.0652	-0.036049
0.0675	-0.0454	0.0668	0.0346		0.0678	-2.01	0.0678	-19.61		0.0694	14.491	0.0687	-15.516		0.0694	0.041772	0.0687	-0.036049
0.071	-0.045	0.0703	0.0343		0.0713	-2.01	0.0713	-19.61		0.0729	14.462	0.0722	-15.546		0.0729	0.041772	0.0722	-0.036049
0.0744	-0.0447	0.0737	0.0343		0.0747	-2.01	0.0747	-19.61		0.0764	14.462	0.0757	-15.429		0.0764	0.041772	0.0757	-0.036049
0.0779	-0.0421	0.0772	0.0313		0.0782	-2.01	0.0782	-19.61		0.0799	14.491	0.0792	-15.487		0.0799	0.041772	0.0792	-0.036049
0.0814	-0.0421	0.0807	0.0314		0.0817	-2.01	0.0817	-19.61		0.0834	14.491	0.0827	-15.546		0.0834	0.041772	0.0827	-0.036049
0.0849	-0.0418	0.0842	0.031		0.0852	-2	0.0852	-19.62		0.0869	14.462	0.0862	-15.546		0.0869	0.041772	0.0862	-0.036049
0.0884	-0.0425	0.0877	0.0317		0.0887	-2	0.0887	-19.62		0.0904	14.491	0.0897	-15.516		0.0904	0.041772	0.0897	-0.036049
0.0919	-0.0426	0.0912	0.0318		0.0922	-2	0.0922	-19.62		0.0939	14.52	0.0932	-15.516		0.0939	0.041772	0.0932	-0.036049
0.0955	-0.0423	0.0948	0.0314		0.0958	-2	0.0958	-19.62		0.0975	14.52	0.0968	-15.516		0.0975	0.041772	0.0968	-0.036049
0.099	-0.0414	0.0983	0.0307		0.0993	-2	0.0993	-19.62		0.101	14.491	0.1003	-15.516		0.101	0.041772	0.1003	-0.036049
0.1025	-0.0415	0.1018	0.0307		0.1028	-2	0.1028	-19.62		0.1045	14.52	0.1038	-15.399		0.1045	0.041772	0.1038	-0.036049
0.106	-0.0411	0.1053	0.0304		0.1063	-2	0.1063	-19.62		0.108	14.462	0.1073	-15.458		0.108	0.041772	0.1073	-0.036049
0.1095	-0.0412	0.1088	0.0304		0.1098	-2	0.1098	-19.62		0.1115	14.52	0.1108	-15.546		0.1115	0.041772	0.1108	-0.036049
0.113	-0.0407	0.1123	0.0304		0.1133	-2	0.1133	-19.62		0.115	14.52	0.1143	-15.516		0.115	0.041772	0.1143	-0.036049
0.1165	-0.0415	0.1158	0.0309		0.1168	-2	0.1168	-19.62		0.1185	14.549	0.1178	-15.487		0.1185	0.041772	0.1178	-0.036049
0.12	-0.0412	0.1193	0.0305		0.1203	-1.99	0.1203	-19.63		0.122	14.549	0.1213	-15.516		0.122	0.041772	0.1213	-0.036049
0.1235	-0.0399	0.1228	0.0298		0.1238	-1.99	0.1238	-19.63		0.1255	14.52	0.1248	-15.516		0.1255	0.041772	0.1248	-0.036049
0.127	-0.0394	0.1263	0.0289		0.1273	-1.99	0.1273	-19.63		0.1291	14.462	0.1283	-15.516		0.1291	0.041772	0.1283	-0.036049
0.1305	-0.0394	0.1298	0.0289		0.1308	-1.99	0.1308	-19.63		0.1324	14.52	0.1317	-15.516		0.1324	0.041772	0.1317	-0.036049
0.1341	-0.0394	0.1333	0.0289		0.1342	-1.99	0.1342	-19.63		0.1359	14.491	0.1352	-15.516		0.1359	0.041772	0.1352	-0.036049
0.1375	-0.0396	0.1368	0.029		0.1377	-1.99	0.1377	-19.64		0.1394	14.462	0.1387	-15.516		0.1394	0.041772	0.1387	-0.036049
0.141	-0.0396	0.1403	0.029		0.1412	-1.99	0.1412	-19.64		0.1429	14.491	0.1422	-15.458		0.1429	0.041772	0.1422	-0.036049
0.1445	-0.0392	0.1438	0.0287		0.1447	-1.99	0.1447	-19.64		0.1464	14.491	0.1457	-15.487		0.1464	0.041772	0.1457	-0.036049
0.148	-0.0373	0.1473	0.0271		0.1482	-1.99	0.1482	-19.64		0.1499	14.491	0.1492	-15.546		0.1499	0.041772	0.1492	-0.036049
0.1514	-0.0373	0.1507	0.0271		0.1516	-1.99	0.1516	-19.64		0.1534	14.52	0.1527	-15.546		0.1534	0.041772	0.1527	-0.036049
0.1549	-0.0367	0.1542	0.0264		0.1551	-1.98	0.1551	-19.64		0.1569	14.52	0.1562	-15.516		0.1569	0.041772	0.1562	-0.036049
0.1584	-0.037	0.1577	0.0269		0.1586	-1.98	0.1586	-19.64		0.1604	14.52	0.1597	-15.516		0.1604	0.041772	0.1597	-0.036049
0.1619	-0.0371	0.1612	0.027		0.1621	-1.98	0.1621	-19.64		0.1639	14.52	0.1632	-15.516		0.1639	0.041772	0.1632	-0.036049
0.1654	-0.0366	0.1647	0.0264		0.1656	-1.98	0.1656	-19.65		0.1674	14.52	0.1667	-15.516		0.1674	0.041772	0.1667	-0.036049
0.1689	-0.0359	0.1682	0.0256		0.1691	-1.98	0.1691	-19.65		0.1709	14.491	0.1702	-15.487		0.1709	0.041772	0.1702	-0.036049
0.1724	-0.0356	0.1717	0.0256		0.1726	-1.98	0.1726	-19.65		0.1744	14.491	0.1737	-15.487		0.1744	0.041772	0.1737	-0.036049
0.1759	-0.0352	0.1752	0.0248		0.1761	-1.98	0.1761	-19.65		0.1779	14.52	0.1772	-15.399		0.1779	0.041772	0.1772	-0.036049
0.1794	-0.0327	0.1787	0.0226		0.1796	-1.98	0.1796	-19.65		0.1814	14.52	0.1807	-15.458		0.1814	0.041772	0.1807	-0.036049
0.1829	-0.0327	0.1822	0.0226		0.1831	-1.98	0.1831	-19.65		0.1841	14.52	0.1842	-15.487		0.1841	0.041772	0.1842	-0.036049
0.1855	-0.0321	0.1848	0.022		0.1857	-1.98	0.1857	-19.66		0.1874	14.491	0.1867	-15.516		0.1874	0.041772	0.1867	-0.036049
0.189	-0.0321	0.1882	0.022		0.1891	-1.98	0.1891	-19.66		0.1909	14.52	0.1902	-15.487		0.1909	0.041772	0.1902	-0.036049
0.1924	-0.0317	0.1917	0.0216		0.1926	-1.98	0.1926	-19.66		0.1944	14.52	0.1937	-15.458		0.1944	0.041772	0.1937	-0.036049
0.1959	-0.0302	0.1952	0.0203		0.1961	-1.98	0.1961	-19.66		0.1978	14.491	0.1972	-15.458		0.1978	0.041772	0.1972	-0.036049
0.1994	-0.0302	0.1987	0.0203		0.1996	-1.98	0.1996	-19.66		0.2014	14.491	0.2007	-15.546		0.2014	0.041772	0.2007	-0.036049
0.2029	-0.0302	0.2022	0.0203		0.2031	-1.98	0.2031	-19.66		0.2048	14.491	0.2041	-15.516		0.2048	0.041772	0.2041	-0.036049
0.2064	-0.0293	0.2057	0.0193		0.2066	-1.99	0.2066	-19.67		0.2083	14.491	0.2076	-15.487		0.2083	0.041772	0.2076	-0.036049
0.2099	-0.0289	0.2092	0.0189		0.2101	-1.99	0.2101	-19.67		0.2118	14.491	0.2111	-15.516		0.2118	0.041772	0.2111	-0.036049
0.2134	-0.0289	0.2127	0.0189		0.2136	-1.99	0.2136	-19.67		0.2153	14.52	0.2146	-15.487		0.2153	0.041772	0.2146	-0.036049
0.2169	-0.027	0.2162	0.017		0.2171	-1.99	0.2171	-19.68		0.2188	14.52	0.2181	-15.516		0.2188	0.041772	0.2181	-0.036049
0.2204	-0.027	0.2197	0.017		0.2206	-1.99	0.2206	-19.68		0.2223	14.52	0.2216	-15.516		0.2223	0.041772	0.2216	-0.036049
0.2239	-0.026	0.2232	0.0161		0.2241	-1.99	0.2241	-19.68		0.2258	14.52	0.2251	-15.516		0.2258	0.041772	0.2251	-0.036049
0.2273	-0.026	0.2267	0.0162		0.2276	-1.99	0.2276	-19.68		0.2293	14.52	0.2286	-15.487		0.2293	0.041772	0.2286	-0.036049
0.2308	-0.0256	0.2301	0.0158		0.231	-1.99	0.231	-19.68		0.2328	14.491	0.2321	-15.487		0.2328	0.041772	0.2321	-0.036049
0.2343	-0.0243	0.2336	0.0144		0.2345	-1.99	0.2345	-19.69		0.2363	14.52	0.2356	-15.516		0.2363	0.041772	0.2356	-0.036049
0.2378	-0.0252	0.2371	0.0155		0.238	-1.99	0.238	-19.69		0.2399	14.52	0.2391	-15.516		0.2399	0.041772	0.2391	-0.036049
0.2413	-0.0248	0.2406	0.0155		0.2415	-1.99	0.2415	-19.69		0.2433	14.52	0.2426	-15.516		0.2433	0.041772	0.2426	-0.036049
0.2449	-0.0238	0.2441	0.0141		0.245	-1.99	0.245	-19.7		0.2468	14.52	0.2461	-15.429		0.2468	0.041772	0.2461	-0.036049
0.2483	-0.0245	0.2476	0.0149		0.2485	-1.99	0.2485	-19.7		0.2503	14.491	0.2496	-15.487		0.2503	0.041772	0.2496	-0.036049
0.2518	-0.0246	0.2511	0.0149		0.252	-1.99	0.252	-19.7		0.2538	14.462	0.2531	-15.575		0.2538	0.041772	0.2531	-0.036049
0.2553	-0.0221	0.2546	0.0142		0.2555	-2	0.2555	-19.7		0.2573	14.491	0.2566	-15.575		0.2573	0.041772	0.2566	-0.036049
0.2588	-0.0217	0.2581	0.0121		0.259	-2	0.259	-19.7		0.2608	14.491	0.2602	-15.546		0.2608	0.041772	0.2602	-0.036049
0.2623	-0.0217	0.2616	0.0122		0.2626	-2	0.2626	-19.7		0.2643	14.52	0.2636	-15.546		0.2643	0.041772	0.2636	-0.036049
0.2658	-0.019	0.2652	0.0112		0.2661	-2	0.2661	-19.71		0.2678	14.491	0.2671	-15.546		0.2678	0.041772	0.2671	-0.036049
0.2693	-0.019	0.2686	0.0097		0.2696	-2	0.2696	-19.71		0.2713	14.491	0.2706	-15.516		0.2713	0.041772	0.2706	-0.036049
0.2728	-0.019	0.2721	0.0097		0.2735	-2	0.2735	-19.71		0.2752	14.52	0.2745	-15.429		0.2752	0.041772	0.2745	-0.036049
0.2767	-0.0188	0.276	0.0093		0.277	-2	0.277	-19.72		0.2787	14.549	0.278	-15.487		0.2787	0.041772	0.278	-0.036049
0.2802	-0.0188	0.2795	0.0094		0.2805	-2	0.2805	-19.72		0.2821	14.52	0.2814	-15.487		0.2821	0.041772	0.2814	-0.036049
0.2837	-0.0188	0.283	0.0094		0.284	-2.01	0.284	-19.73		0.2856	14.52	0.2849	-15.458		0.2856	0.041772	0.2849	-0.036049
0.2872	-0.0186	0.2865	0.0092		0.2875	-2.01	0.2875	-19.73		0.2891	14.549	0.2884	-15.458		0.2891	0.041772	0.2884	-0.036049
0.2907	-0.0182	0.29	0.0089		0.291	-2.01	0.291	-19.73		0.2926	14.549	0.2919	-15.516		0.2926	0.041772	0.2919	-0.036049
0.2942	-0.017	0.2935	0.0082		0.2945	-2.01	0.2945	-19.73		0.2961	14.52	0.2954	-15.429		0.2961	0.041772	0.2954	-0.036049
0.2977	-0.0178	0.297	0.0085		0.298	-2.01	0.298	-19.73		0.2996	14.491	0.2989	-15.516		0.2996	0.041772	0.2989	-0.036049
0.3012	-0.0178	0.3005	0.0085		0.3015	-2.01	0.3015	-19.73		0.3031	14.52	0.3024	-15.516		0.3031	0.041772	0.3024	-0.036049
0.3046	-0.0175	0.304	0.0082		0.305	-2.01	0.305	-19.73		0.3066	14.52	0.3059	-15.516		0.3066	0.041772	0.3059	-0.036049
0.3081	-0.0175	0.3074	0.0082		0.3085	-2.01	0.3085	-19.73		0.3101	14.52	0.3094	-15.516		0.3101	0.041772	0.3094	-0.036049
0.3116	-0.0161	0.3109	0.0068		0.3119	-2.01	0.3119	-19.74		0.3136	14.52	0.3129	-15.516		0.3136	0.041772	0.3129	-0.036049
0.3151	-0.0173	0.3144	0.008		0.3154	-2.01	0.3154	-19.74		0.3171	14.52	0.3165	-15.516		0.3171	0.041772	0.3165	-0.036049
0.3186	-0.0165	0.3179	0.0073		0.3189	-2.02	0.3189	-19.75		0.3206	14.491	0.3199	-15.516		0.3206	0.041772	0.3199	-0.036049
0.3221	-0.0148	0.3214	0.0059		0.3224	-2.02	0.3224	-19.75		0.3241	14.52	0.3234	-15.487		0.3241	0.041772	0.3234	-0.036049
0.3256	-0.0139	0.3249	0.005		0.3259	-2.02	0.3259	-19.75		0.3276	14.491	0.3269	-15.429		0.3276	0.041772	0.3269	-0.036049
0.3291	-0.0148	0.3284	0.0057		0.3294	-2.02	0.3294	-19.75		0.3311	14.52	0.3304	-15.487		0.3311	0.041772	0.3304	-0.036049
0.3326	-0.0144	0.3319	0.0053		0.3329	-2.02	0.3329	-19.75		0.3346	14.52	0.3339	-15.546		0.3346	0.041772	0.3339	-0.036049
0.3361	-0.0115	0.3354	0.0049		0.3364	-2.03	0.3364	-19.76		0.3381	14.491	0.3374	-15.546		0.3381	0.041772	0.3374	-0.036049
0.3396	-0.0115	0.3389	0.0023		0.3399	-2.03	0.3399	-19.76		0.3416	14.52	0.3409	-15.516		0.3416	0.041772	0.3409	-0.036049
0.3431	-0.0115	0.3424	0.0023		0.3434	-2.03	0.3434	-19.76		0.3451	14.491	0.3444	-15.516		0.3451	0.041772	0.3444	-0.036049
0.3466	-0.0116	0.3459	0.0024		0.3469	-2.03	0.3469	-19.76		0.3486	14.52	0.3479	-15.487		0.3486	0.041772	0.3479	-0.036049
0.3501	-0.0116	0.3494	0.0024		0.3504	-2.03	0.3504	-19.76		0.3522	14.52	0.3514	-15.487		0.3522	0.041772	0.3514	-0.036049
0.3536	-0.0112	0.3529	0.002		0.3539	-2.03	0.3539	-19.77		0.3556	14.491	0.3549	-15.487		0.3556	0.041772	0.3549	-0.036049
0.3571	-0.0104	0.3564	0.0013		0.3573	-2.03	0.3573	-19.77		0.3591	14.462	0.3583	-15.487		0.3591	0.041772	0.3583	-0.036049
0.3606	-0.0104	0.3599	0.0013		0.3609	-2.03	0.3609	-19.77		0.3625	14.462	0.3618	-15.429		0.3625	0.041772	0.3618	-0.036049
0.3641	-0.0095	0.3634	0.0005		0.3644	-2.04	0.3644	-19.78		0.366	14.491	0.3653	-15.429		0.366	0.041772	0.3653	-0.036049
0.3676	-0.0087	0.3669	-0.0004		0.3679	-2.04	0.3679	-19.78		0.3695	14.52	0.3688	-15.516		0.3695	0.041772	0.3688	-0.036049
0.3711	-0.0087	0.3704	-0.0004		0.3714	-2.04	0.3714	-19.78		0.373	14.491	0.3725	-15.516		0.373	0.041772	0.3725	-0.036049
0.3746	-0.0079	0.3739	-0.0013		0.3749	-2.04	0.3749	-19.78		0.3765	14.52	0.3758	-15.516		0.3765	0.041772	0.3758	-0.036049
0.3781	-0.0072	0.3774	-0.0021		0.3784	-2.04	0.3784	-19.78		0.38	14.52	0.3793	-15.487		0.38	0.041772	0.3793	-0.036049
0.3815	-0.0072	0.3809	-0.0021		0.3819	-2.04	0.3819	-19.78		0.3835	14.52	0.3828	-15.487		0.3835	0.041772	0.3828	-0.036049
0.385	-0.0061	0.3843	-0.0031		0.3853	-2.04	0.3853	-19.79		0.387	14.491	0.3863	-15.487		0.387	0.041772	0.3863	-0.036049
0.3885	-0.0044	0.3878	-0.0046		0.3888	-2.04	0.3888	-19.79		0.3905	14.52	0.3898	-15.487		0.3905	0.041772	0.3898	-0.036049
0.392	-0.0044	0.3913	-0.0046		0.3923	-2.04	0.3923	-19.79		0.3937	14.491	0.393	-15.399		0.3937	0.041772	0.393	-0.036049
0.3952	-0.0034	0.3945	-0.0055		0.3954	-2.04	0.3954	-19.8		0.3972	14.52	0.3965	-15.458		0.3972	0.041772	0.3965	-0.036049
0.3987	-0.0028	0.398	-0.0065		0.3989	-2.04	0.3989	-19.8		0.4007	14.491	0.4	-15.487		0.4007	0.041772	0.4	-0.036049
0.4022	-0.0028	0.4015	-0.0065		0.4025	-2.04	0.4025	-19.8		0.4042	14.52	0.4035	-15.487		0.4042	0.041772	0.4035	-0.036049
0.4057	-0.0001	0.405	-0.0093		0.4059	-2.04	0.4059	-19.81		0.4077	14.52	0.407	-15.487		0.4077	0.041772	0.407	-0.036049
0.4092	0	0.4085	-0.0093		0.4094	-2.04	0.4094	-19.81		0.4112	14.52	0.4105	-15.487		0.4112	0.041772	0.4105	-0.036049
0.4127	0	0.412	-0.0093		0.4129	-2.04	0.4129	-19.81		0.4147	14.52	0.414	-15.516		0.4147	0.041772	0.414	-0.036049
0.4162	0.0007	0.4155	-0.0099		0.4164	-2.04	0.4164	-19.82		0.4182	14.52	0.4175	-15.487		0.4182	0.041772	0.4175	-0.036049
0.4197	0.0007	0.419	-0.0103		0.4199	-2.04	0.4199	-19.82		0.4217	14.52	0.421	-15.37		0.4217	0.041772	0.421	-0.036049
0.4232	0.001	0.4225	-0.0107		0.4234	-2.04	0.4234	-19.82		0.4252	14.491	0.4245	-15.458		0.4252	0.041772	0.4245	-0.036049
0.4267	0.0046	0.426	-0.014		0.4269	-2.05	0.4269	-19.83		0.4287	14.491	0.428	-15.516		0.4287	0.041772	0.428	-0.036049
0.4302	0.0046	0.4295	-0.014		0.4304	-2.05	0.4304	-19.83		0.4322	14.462	0.4315	-15.516		0.4322	0.041772	0.4315	-0.036049
0.4337	0.0061	0.433	-0.0155		0.4339	-2.05	0.4339	-19.84		0.4356	14.491	0.4349	-15.516		0.4356	0.041772	0.4349	-0.036049
0.4372	0.0061	0.4365	-0.0155		0.4374	-2.05	0.4374	-19.84		0.4391	14.52	0.4384	-15.487		0.4391	0.041772	0.4384	-0.036049
0.4407	0.0061	0.44	-0.0155		0.4409	-2.05	0.4409	-19.84		0.4426	14.52	0.4419	-15.487		0.4426	0.041772	0.4419	-0.036049
0.4442	0.0077	0.4435	-0.0171		0.4444	-2.05	0.4444	-19.85		0.4461	14.491	0.4454	-15.487		0.4461	0.041772	0.4454	-0.036049
0.4477	0.009	0.447	-0.0184		0.4479	-2.05	0.4479	-19.85		0.4496	14.491	0.4489	-15.458		0.4496	0.041772	0.4489	-0.036049
0.4512	0.0094	0.4505	-0.0187		0.4514	-2.05	0.4514	-19.85		0.4531	14.462	0.4524	-15.487		0.4531	0.041772	0.4524	-0.036049
0.4547	0.011	0.454	-0.0204		0.4549	-2.05	0.4549	-19.86		0.4566	14.491	0.4559	-15.429		0.4566	0.041772	0.4559	-0.036049
0.4582	0.0119	0.4575	-0.0211		0.4584	-2.05	0.4584	-19.86		0.4601	14.462	0.4594	-15.429		0.4601	0.041772	0.4594	-0.036049
0.4616	0.0119	0.4609	-0.0211		0.4619	-2.05	0.4619	-19.86		0.4636	14.462	0.4629	-15.516		0.4636	0.041772	0.4629	-0.036049
0.4651	0.0134	0.4644	-0.0231		0.4653	-2.05	0.4653	-19.88		0.4671	14.462	0.4664	-15.487		0.4671	0.041772	0.4664	-0.036049
0.4686	0.0134	0.4679	-0.0227		0.4688	-2.05	0.4688	-19.88		0.4706	14.52	0.4699	-15.516		0.4706	0.041772	0.4699	-0.036049
0.4721	0.0138	0.4714	-0.0231		0.4723	-2.05	0.4723	-19.88		0.4741	14.52	0.4734	-15.516		0.4741	0.041772	0.4734	-0.036049
0.4756	0.0157	0.4749	-0.0248		0.4758	-2.05	0.4758	-19.89		0.4776	14.52	0.4769	-15.487		0.4776	0.041772	0.4769	-0.036049
0.4791	0.0158	0.4784	-0.0246		0.4793	-2.05	0.4793	-19.89		0.4811	14.491	0.4804	-15.487		0.4811	0.041772	0.4804	-0.036049
0.4826	0.0162	0.4819	-0.025		0.4829	-2.05	0.4829	-19.89		0.4847	14.491	0.484	-15.487		0.4847	0.041772	0.484	-0.036049
0.4862	0.0186	0.4855	-0.0277		0.4864	-2.06	0.4864	-19.91		0.4882	14.549	0.4875	-15.458		0.4882	0.041772	0.4875	-0.036049
0.4897	0.019	0.489	-0.0277		0.4899	-2.06	0.4899	-19.91		0.4917	14.52	0.491	-15.458		0.4917	0.041772	0.491	-0.036049
0.4932	0.019	0.4925	-0.0281		0.4934	-2.06	0.4934	-19.92		0.4952	14.52	0.4945	-15.429		0.4952	0.041772	0.4945	-0.036049
0.4967	0.0201	0.496	-0.029		0.4969	-2.06	0.4969	-19.92		0.4988	14.491	0.498	-15.487		0.4988	0.041772	0.498	-0.036049
0.5002	0.0201	0.4995	-0.029		0.5004	-2.06	0.5004	-19.92		0.5022	14.491	0.5015	-15.546		0.5022	0.041772	0.5015	-0.036049
0.5037	0.0201	0.503	-0.029		0.5039	-2.06	0.5039	-19.92		0.5057	14.52	0.505	-15.546		0.5057	0.041772	0.505	-0.036049
0.5072	0.0205	0.5065	-0.0294		0.5074	-2.06	0.5074	-19.92		0.5092	14.52	0.5085	-15.458		0.5092	0.041772	0.5085	-0.036049
0.5107	0.0205	0.51	-0.0295		0.5109	-2.06	0.5109	-19.93		0.5127	14.491	0.5119	-15.487		0.5127	0.041772	0.5119	-0.036049
0.5142	0.0233	0.5135	-0.032		0.5144	-2.06	0.5144	-19.93		0.5161	14.491	0.5154	-15.516		0.5161	0.041772	0.5154	-0.036049
0.5177	0.025	0.517	-0.0337		0.5179	-2.07	0.5179	-19.95		0.5196	14.491	0.5191	-15.458		0.5196	0.041772	0.5191	-0.036049
0.5212	0.0258	0.5205	-0.0344		0.5214	-2.07	0.5214	-19.95		0.5231	14.52	0.5224	-15.399		0.5231	0.041772	0.5224	-0.036049
0.5247	0.0282	0.524	-0.0368		0.5249	-2.07	0.5249	-19.96		0.5266	14.549	0.5259	-15.458		0.5266	0.041772	0.5259	-0.036049
0.5282	0.0273	0.5275	-0.0361		0.5285	-2.07	0.5285	-19.96		0.5301	14.549	0.5294	-15.516		0.5301	0.041772	0.5294	-0.036049
0.5317	0.0277	0.531	-0.0365		0.532	-2.07	0.532	-19.96		0.5336	14.549	0.5329	-15.516		0.5336	0.041772	0.5329	-0.036049
0.5352	0.0297	0.5345	-0.0384		0.5355	-2.07	0.5355	-19.98		0.5371	14.52	0.5364	-15.546		0.5371	0.041772	0.5364	-0.036049
0.5386	0.0297	0.538	-0.0383		0.539	-2.07	0.539	-19.98		0.5406	14.549	0.5399	-15.487		0.5406	0.041772	0.5399	-0.036049
0.5421	0.0297	0.5415	-0.0384		0.5425	-2.07	0.5425	-19.98		0.5441	14.52	0.5434	-15.516		0.5441	0.041772	0.5434	-0.036049
0.5456	0.0302	0.5449	-0.0405		0.546	-2.08	0.546	-19.99		0.5476	14.52	0.5469	-15.516		0.5476	0.041772	0.5469	-0.036049
0.5491	0.031	0.5484	-0.0398		0.5495	-2.08	0.5495	-19.99		0.5511	14.52	0.5504	-15.516		0.5511	0.041772	0.5504	-0.036049
0.5526	0.031	0.5519	-0.0398		0.5529	-2.08	0.5529	-19.99		0.5546	14.549	0.5539	-15.458		0.5546	0.041772	0.5539	-0.036049
0.5561	0.033	0.5554	-0.0416		0.5564	-2.08	0.5564	-20.01		0.5581	14.52	0.5574	-15.487		0.5581	0.041772	0.5574	-0.036049
0.5596	0.033	0.5589	-0.0416		0.5599	-2.08	0.5599	-20.01		0.5616	14.52	0.5609	-15.516		0.5616	0.041772	0.5609	-0.036049
0.5631	0.0334	0.5624	-0.0416		0.5634	-2.08	0.5634	-20.02		0.5651	14.491	0.5644	-15.487		0.5651	0.041772	0.5644	-0.036049
0.5666	0.0351	0.5659	-0.0436		0.5669	-2.08	0.5669	-20.02		0.5686	14.52	0.5679	-15.487		0.5686	0.041772	0.5679	-0.036049
0.5701	0.0351	0.5694	-0.0436		0.5704	-2.08	0.5704	-20.02		0.5721	14.52	0.5714	-15.487		0.5721	0.041772	0.5714	-0.036049
0.5741	0.0369	0.5734	-0.0453		0.5744	-2.09	0.5744	-20.03		0.5761	14.549	0.5754	-15.516		0.5761	0.041772	0.5754	-0.036049
0.5776	0.0337	0.5769	-0.042		0.5779	-2.09	0.5779	-20.03		0.5796	14.52	0.5789	-15.516		0.5796	0.041772	0.5789	-0.036049
0.5811	0.0346	0.5804	-0.0428		0.5814	-2.09	0.5814	-20.03		0.5831	14.52	0.5824	-15.516		0.5831	0.041772	0.5824	-0.036049
0.5846	0.0362	0.5839	-0.0444		0.5849	-2.09	0.5849	-20.04		0.5866	14.52	0.5859	-15.546		0.5866	0.041772	0.5859	-0.036049
0.5881	0.0363	0.5874	-0.0443		0.5884	-2.09	0.5884	-20.04		0.5901	14.52	0.5893	-15.516		0.5901	0.041772	0.5893	-0.036049
0.5916	0.0363	0.5909	-0.0444		0.5919	-2.09	0.5919	-20.04		0.5936	14.52	0.5929	-15.487		0.5936	0.041772	0.5929	-0.036049
0.5951	0.0381	0.5944	-0.0462		0.5954	-2.1	0.5954	-20.06		0.597	14.52	0.5963	-15.516		0.597	0.041772	0.5963	-0.036049
0.5986	0.0362	0.5979	-0.0442		0.5989	-2.1	0.5989	-20.06		0.6007	14.52	0.5998	-15.516		0.6007	0.041772	0.5998	-0.036049
0.6021	0.0362	0.6014	-0.0443		0.6024	-2.1	0.6024	-20.06		0.604	14.52	0.6033	-15.458		0.604	0.041772	0.6033	-0.036049
0.6056	0.038	0.6049	-0.046		0.6058	-2.1	0.6058	-20.07		0.6075	14.52	0.6068	-15.458		0.6075	0.041772	0.6068	-0.036049
0.6091	0.0377	0.6084	-0.0456		0.6094	-2.1	0.6094	-20.07		0.611	14.52	0.6103	-15.516		0.611	0.041772	0.6103	-0.036049
0.6126	0.0377	0.6119	-0.0457		0.6129	-2.1	0.6129	-20.07		0.6145	14.549	0.6138	-15.516		0.6145	0.041772	0.6138	-0.036049
0.616	0.0365	0.6153	-0.0442		0.6164	-2.11	0.6164	-20.07		0.618	14.52	0.6173	-15.429		0.618	0.041772	0.6173	-0.036049
0.6195	0.0365	0.6189	-0.0442		0.6199	-2.11	0.6199	-20.07		0.6215	14.491	0.6209	-15.487		0.6215	0.041772	0.6209	-0.036049
0.623	0.0366	0.6223	-0.0443		0.6233	-2.11	0.6233	-20.07		0.625	14.491	0.6243	-15.516		0.625	0.041772	0.6243	-0.036049
0.6265	0.036	0.6258	-0.0437		0.6269	-2.11	0.6269	-20.08		0.6285	14.491	0.6278	-15.516		0.6285	0.041772	0.6278	-0.036049
0.63	0.036	0.6293	-0.0437		0.6303	-2.11	0.6303	-20.08		0.632	14.491	0.6313	-15.546		0.632	0.041772	0.6313	-0.036049
0.6335	0.0364	0.6328	-0.0441		0.6338	-2.11	0.6338	-20.08		0.6355	14.491	0.6348	-15.516		0.6355	0.041772	0.6348	-0.036049
0.637	0.0381	0.6363	-0.0456		0.6373	-2.12	0.6373	-20.09		0.639	14.52	0.6383	-15.546		0.639	0.041772	0.6383	-0.036049
0.6405	0.0381	0.6398	-0.0456		0.6408	-2.12	0.6408	-20.09		0.6425	14.491	0.6418	-15.516		0.6425	0.041772	0.6418	-0.036049
0.644	0.0388	0.6433	-0.0462		0.6443	-2.13	0.6443	-20.09		0.646	14.462	0.6453	-15.516		0.646	0.041772	0.6453	-0.036049
0.6475	0.0373	0.6468	-0.0446		0.6478	-2.13	0.6478	-20.09		0.6495	14.462	0.6488	-15.429		0.6495	0.041772	0.6488	-0.036049
0.651	0.0373	0.6503	-0.0446		0.6512	-2.13	0.6512	-20.09		0.653	14.52	0.6523	-15.487		0.653	0.041772	0.6523	-0.036049
0.6545	0.0378	0.6538	-0.0451		0.6548	-2.14	0.6548	-20.1		0.6565	14.491	0.6558	-15.546		0.6565	0.041772	0.6558	-0.036049
0.658	0.0355	0.6573	-0.0428		0.6583	-2.14	0.6583	-20.1		0.66	14.462	0.6593	-15.575		0.66	0.041772	0.6593	-0.036049
0.6615	0.0355	0.6608	-0.0428		0.6617	-2.14	0.6617	-20.1		0.6635	14.491	0.6628	-15.546		0.6635	0.041772	0.6628	-0.036049
0.665	0.0359	0.6643	-0.0431		0.6652	-2.14	0.6652	-20.1		0.667	14.462	0.6664	-15.575		0.667	0.041772	0.6664	-0.036049
0.6685	0.0366	0.6678	-0.044		0.6687	-2.14	0.6687	-20.1		0.6704	14.462	0.6697	-15.546		0.6704	0.041772	0.6697	-0.036049
0.672	0.0367	0.6714	-0.044		0.6722	-2.14	0.6722	-20.1		0.6739	14.491	0.6732	-15.546		0.6739	0.041772	0.6732	-0.036049
0.6755	0.0351	0.6748	-0.0442		0.6757	-2.15	0.6757	-20.1		0.6774	14.491	0.6767	-15.546		0.6774	0.041772	0.6767	-0.036049
0.679	0.0352	0.6783	-0.0426		0.6792	-2.15	0.6792	-20.1		0.6809	14.491	0.6802	-15.516		0.6809	0.041772	0.6802	-0.036049
0.6825	0.0352	0.6818	-0.0426		0.6827	-2.15	0.6827	-20.1		0.6844	14.52	0.6837	-15.429		0.6844	0.041772	0.6837	-0.036049
0.686	0.0344	0.6853	-0.0427		0.6862	-2.16	0.6862	-20.1		0.6879	14.491	0.6872	-15.516		0.6879	0.041772	0.6872	-0.036049
0.6895	0.0344	0.6888	-0.0418		0.6897	-2.16	0.6897	-20.1		0.6914	14.52	0.6907	-15.575		0.6914	0.041772	0.6907	-0.036049
0.6931	0.0345	0.6923	-0.0418		0.6933	-2.16	0.6933	-20.1		0.695	14.52	0.6943	-15.575		0.695	0.041772	0.6943	-0.036049
0.6966	0.0321	0.6958	-0.0397		0.6968	-2.16	0.6968	-20.1		0.6985	14.52	0.6978	-15.575		0.6985	0.041772	0.6978	-0.036049
0.7	0.0325	0.6993	-0.0401		0.7003	-2.16	0.7003	-20.1		0.702	14.491	0.7013	-15.546		0.702	0.041772	0.7013	-0.036049
0.7035	0.0326	0.7028	-0.0401		0.7037	-2.16	0.7037	-20.1		0.7055	14.462	0.7048	-15.516		0.7055	0.041772	0.7048	-0.036049
0.707	0.0326	0.7063	-0.0401		0.7072	-2.16	0.7072	-20.1		0.709	14.462	0.7083	-15.487		0.709	0.041772	0.7083	-0.036049
0.7105	0.033	0.7098	-0.0402		0.7107	-2.16	0.7107	-20.1		0.7125	14.462	0.7118	-15.458		0.7125	0.041772	0.7118	-0.036049
0.714	0.0286	0.7133	-0.0363		0.7142	-2.17	0.7142	-20.1		0.716	14.462	0.7153	-15.458		0.716	0.041772	0.7153	-0.036049
0.7175	0.0287	0.7168	-0.0367		0.7177	-2.17	0.7177	-20.1		0.7195	14.491	0.7188	-15.487		0.7195	0.041772	0.7188	-0.036049
0.721	0.0286	0.7203	-0.0364		0.7212	-2.17	0.7212	-20.1		0.723	14.491	0.7223	-15.487		0.723	0.041772	0.7223	-0.036049
0.7245	0.0282	0.7238	-0.0359		0.7247	-2.17	0.7247	-20.09		0.7265	14.491	0.7258	-15.458		0.7265	0.041772	0.7258	-0.036049
0.728	0.0258	0.7273	-0.0337		0.7282	-2.17	0.7282	-20.09		0.73	14.491	0.7293	-15.458		0.73	0.041772	0.7293	-0.036049
0.7315	0.0258	0.7308	-0.0337		0.7317	-2.17	0.7317	-20.09		0.7335	14.52	0.7328	-15.516		0.7335	0.041772	0.7328	-0.036049
0.735	0.0254	0.7343	-0.0329		0.7352	-2.17	0.7352	-20.08		0.737	14.549	0.7363	-15.516		0.737	0.041772	0.7363	-0.036049
0.7385	0.0254	0.7378	-0.0334		0.7387	-2.17	0.7387	-20.08		0.7405	14.52	0.7398	-15.487		0.7405	0.041772	0.7398	-0.036049
0.742	0.0254	0.7413	-0.0335		0.7422	-2.17	0.7422	-20.08		0.744	14.549	0.7433	-15.429		0.744	0.041772	0.7433	-0.036049
0.7455	0.0237	0.7448	-0.0326		0.7457	-2.17	0.7457	-20.08		0.7476	14.491	0.7468	-15.458		0.7476	0.041772	0.7468	-0.036049
0.749	0.0237	0.7483	-0.0319		0.7492	-2.17	0.7492	-20.08		0.751	14.491	0.7503	-15.487		0.751	0.041772	0.7503	-0.036049
0.7526	0.0237	0.7518	-0.0319		0.7527	-2.17	0.7527	-20.08		0.7544	14.491	0.7537	-15.487		0.7544	0.041772	0.7537	-0.036049
0.756	0.0226	0.7553	-0.031		0.7562	-2.17	0.7562	-20.07		0.7579	14.491	0.7572	-15.487		0.7579	0.041772	0.7572	-0.036049
0.7595	0.0226	0.7588	-0.0312		0.7597	-2.17	0.7597	-20.07		0.7614	14.491	0.7607	-15.458		0.7614	0.041772	0.7607	-0.036049
0.763	0.0226	0.7623	-0.0312		0.7632	-2.17	0.7632	-20.07		0.7649	14.52	0.7642	-15.429		0.7649	0.041772	0.7642	-0.036049
0.7665	0.0231	0.7658	-0.0314		0.7667	-2.17	0.7667	-20.06		0.7684	14.52	0.7679	-15.458		0.7684	0.041772	0.7679	-0.036049
0.77	0.0231	0.7693	-0.0315		0.7702	-2.17	0.7702	-20.06		0.7719	14.52	0.7712	-15.516		0.7719	0.041772	0.7712	-0.036049
0.7735	0.0228	0.7728	-0.0311		0.7737	-2.17	0.7737	-20.06		0.7754	14.549	0.7747	-15.546		0.7754	0.041772	0.7747	-0.036049
0.7769	0.0217	0.7762	-0.0303		0.7772	-2.17	0.7772	-20.06		0.7789	14.579	0.7782	-15.516		0.7789	0.041772	0.7782	-0.036049
0.7804	0.0218	0.7797	-0.0304		0.7806	-2.17	0.7806	-20.06		0.7824	14.549	0.7817	-15.516		0.7824	0.041772	0.7817	-0.036049
0.7839	0.0204	0.7832	-0.0293		0.7841	-2.17	0.7841	-20.05		0.786	14.549	0.7853	-15.458		0.786	0.041772	0.7853	-0.036049
0.7875	0.0203	0.7868	-0.029		0.7877	-2.17	0.7877	-20.05		0.7895	14.549	0.7888	-15.487		0.7895	0.041772	0.7888	-0.036049
0.791	0.0204	0.7903	-0.0291		0.7912	-2.17	0.7912	-20.05		0.793	14.52	0.7923	-15.516		0.793	0.041772	0.7923	-0.036049
0.7945	0.0197	0.7938	-0.0285		0.7948	-2.17	0.7948	-20.04		0.7965	14.549	0.7958	-15.516		0.7965	0.041772	0.7958	-0.036049
0.798	0.0193	0.7973	-0.028		0.7983	-2.17	0.7983	-20.04		0.8	14.549	0.7993	-15.458		0.8	0.041772	0.7993	-0.036049
0.8015	0.019	0.8008	-0.0277		0.8018	-2.17	0.8018	-20.04		0.8035	14.549	0.8028	-15.487		0.8035	0.041772	0.8028	-0.036049
0.805	0.0182	0.8043	-0.0269		0.8053	-2.17	0.8053	-20.04		0.807	14.579	0.8063	-15.516		0.807	0.041772	0.8063	-0.036049
0.8085	0.0189	0.8078	-0.0277		0.8088	-2.17	0.8088	-20.04		0.8105	14.549	0.8098	-15.516		0.8105	0.041772	0.8098	-0.036049
0.812	0.019	0.8113	-0.0277		0.8123	-2.17	0.8123	-20.04		0.814	14.52	0.8134	-15.458		0.814	0.041772	0.8134	-0.036049
0.8155	0.0182	0.8148	-0.0271		0.8158	-2.16	0.8158	-20.03		0.8175	14.549	0.8168	-15.487		0.8175	0.041772	0.8168	-0.036049
0.819	0.0171	0.8183	-0.0259		0.8193	-2.16	0.8193	-20.03		0.821	14.52	0.8203	-15.546		0.821	0.041772	0.8203	-0.036049
0.8225	0.0167	0.8218	-0.0256		0.8228	-2.16	0.8228	-20.03		0.8245	14.52	0.8238	-15.516		0.8245	0.041772	0.8238	-0.036049
0.826	0.0196	0.8253	-0.0284		0.8263	-2.16	0.8263	-20.03		0.8279	14.491	0.8273	-15.516		0.8279	0.041772	0.8273	-0.036049
0.8295	0.0196	0.8288	-0.0284		0.8298	-2.16	0.8298	-20.03		0.8314	14.491	0.8307	-15.546		0.8314	0.041772	0.8307	-0.036049
0.833	0.0188	0.8323	-0.0285		0.8333	-2.16	0.8333	-20.03		0.8349	14.491	0.8342	-15.546		0.8349	0.041772	0.8342	-0.036049
0.8365	0.0169	0.8358	-0.0258		0.8368	-2.16	0.8368	-20.03		0.8384	14.52	0.8377	-15.546		0.8384	0.041772	0.8377	-0.036049
0.84	0.0169	0.8393	-0.0258		0.8403	-2.16	0.8403	-20.03		0.8419	14.491	0.8412	-15.487		0.8419	0.041772	0.8412	-0.036049
0.8435	0.0169	0.8428	-0.0258		0.8438	-2.16	0.8438	-20.03		0.8454	14.491	0.8447	-15.487		0.8454	0.041772	0.8447	-0.036049
0.847	0.0183	0.8463	-0.027		0.8473	-2.16	0.8473	-20.02		0.849	14.462	0.8482	-15.546		0.849	0.041772	0.8482	-0.036049
0.8505	0.0183	0.8498	-0.0271		0.8508	-2.16	0.8508	-20.02		0.8524	14.52	0.8517	-15.516		0.8524	0.041772	0.8517	-0.036049
0.8539	0.018	0.8532	-0.0267		0.8542	-2.16	0.8542	-20.02		0.8559	14.491	0.8552	-15.487		0.8559	0.041772	0.8552	-0.036049
0.8574	0.016	0.8567	-0.025		0.8578	-2.16	0.8578	-20.02		0.8594	14.491	0.8587	-15.487		0.8594	0.041772	0.8587	-0.036049
0.8609	0.016	0.8602	-0.0247		0.8613	-2.16	0.8613	-20.02		0.8629	14.491	0.8622	-15.487		0.8629	0.041772	0.8622	-0.036049
0.8644	0.0154	0.8637	-0.024		0.8647	-2.16	0.8647	-20.02		0.8664	14.491	0.8657	-15.516		0.8664	0.041772	0.8657	-0.036049
0.8679	0.0154	0.8672	-0.0241		0.8682	-2.16	0.8682	-20.02		0.8699	14.52	0.8693	-15.487		0.8699	0.041772	0.8693	-0.036049
0.8714	0.0154	0.8707	-0.0241		0.8717	-2.16	0.8717	-20.02		0.8734	14.52	0.8727	-15.487		0.8734	0.041772	0.8727	-0.036049
0.8742	0.0145	0.8735	-0.0232		0.8745	-2.15	0.8745	-20.02		0.8762	14.52	0.8755	-15.516		0.8762	0.041772	0.8755	-0.036049
0.8777	0.0137	0.877	-0.0224		0.878	-2.15	0.878	-20.02		0.8797	14.549	0.879	-15.516		0.8797	0.041772	0.879	-0.036049
0.8812	0.0138	0.8805	-0.0224		0.8815	-2.15	0.8815	-20.02		0.8832	14.549	0.8825	-15.516		0.8832	0.041772	0.8825	-0.036049
0.8847	0.0147	0.884	-0.0222		0.885	-2.15	0.885	-20.01		0.8867	14.549	0.886	-15.487		0.8867	0.041772	0.886	-0.036049
0.8882	0.0147	0.8875	-0.0231		0.8885	-2.15	0.8885	-20.01		0.8902	14.549	0.8895	-15.399		0.8902	0.041772	0.8895	-0.036049
0.8917	0.0147	0.891	-0.0231		0.892	-2.15	0.892	-20.01		0.8937	14.549	0.893	-15.487		0.8937	0.041772	0.893	-0.036049
0.8952	0.0122	0.8945	-0.0223		0.8955	-2.15	0.8955	-20.01		0.8972	14.491	0.8965	-15.516		0.8972	0.041772	0.8965	-0.036049
0.8987	0.0122	0.898	-0.0207		0.899	-2.15	0.899	-20.01		0.9007	14.52	0.9	-15.546		0.9007	0.041772	0.9	-0.036049
0.9022	0.0118	0.9015	-0.0204		0.9025	-2.15	0.9025	-20.01		0.9043	14.52	0.9035	-15.546		0.9043	0.041772	0.9035	-0.036049
0.9057	0.0114	0.905	-0.0204		0.906	-2.15	0.906	-20.01		0.9076	14.52	0.9069	-15.516		0.9076	0.041772	0.9069	-0.036049
0.9092	0.0114	0.9085	-0.02		0.9094	-2.15	0.9094	-20.01		0.9111	14.52	0.9104	-15.487		0.9111	0.041772	0.9104	-0.036049
0.9127	0.0111	0.912	-0.0195		0.913	-2.15	0.913	-20.01		0.9146	14.491	0.9139	-15.487		0.9146	0.041772	0.9139	-0.036049
0.9162	0.0111	0.9155	-0.0195		0.9165	-2.15	0.9165	-20.01		0.9181	14.491	0.9174	-15.516		0.9181	0.041772	0.9174	-0.036049
0.9197	0.0105	0.919	-0.0189		0.92	-2.15	0.92	-20.01		0.9216	14.491	0.9209	-15.487		0.9216	0.041772	0.9209	-0.036049
0.9232	0.01	0.9225	-0.0184		0.9235	-2.15	0.9235	-20		0.9251	14.52	0.9245	-15.487		0.9251	0.041772	0.9245	-0.036049
0.9267	0.0093	0.926	-0.0176		0.9269	-2.15	0.9269	-20		0.9286	14.52	0.9279	-15.458		0.9286	0.041772	0.9279	-0.036049
0.9301	0.0093	0.9295	-0.0176		0.9304	-2.15	0.9304	-20		0.9321	14.462	0.9314	-15.458		0.9321	0.041772	0.9314	-0.036049
0.9336	0.0087	0.9329	-0.0171		0.9338	-2.16	0.9338	-20		0.9356	14.462	0.9349	-15.399		0.9356	0.041772	0.9349	-0.036049
0.9371	0.0072	0.9364	-0.0155		0.9373	-2.16	0.9373	-20		0.9391	14.462	0.9384	-15.458		0.9391	0.041772	0.9384	-0.036049
0.9406	0.0072	0.9399	-0.0155		0.9408	-2.16	0.9408	-20		0.9426	14.491	0.9419	-15.487		0.9426	0.041772	0.9419	-0.036049
0.9441	0.0061	0.9434	-0.0144		0.9443	-2.16	0.9443	-19.99		0.9461	14.491	0.9454	-15.516		0.9461	0.041772	0.9454	-0.036049
0.9476	0.007	0.9469	-0.015		0.9478	-2.16	0.9478	-19.99		0.9496	14.491	0.9489	-15.429		0.9496	0.041772	0.9489	-0.036049
0.9511	0.007	0.9504	-0.015		0.9513	-2.16	0.9513	-19.99		0.9531	14.462	0.9524	-15.458		0.9531	0.041772	0.9524	-0.036049
0.9546	0.0066	0.9539	-0.0146		0.9549	-2.16	0.9549	-19.99		0.9566	14.462	0.9559	-15.487		0.9566	0.041772	0.9559	-0.036049
0.9581	0.005	0.9574	-0.0131		0.9583	-2.16	0.9583	-19.99		0.9601	14.52	0.9594	-15.487		0.9601	0.041772	0.9594	-0.036049
0.9616	0.0046	0.9609	-0.0127		0.9618	-2.16	0.9618	-19.99		0.9636	14.52	0.9629	-15.429		0.9636	0.041772	0.9629	-0.036049
0.9651	0.0028	0.9644	-0.011		0.9653	-2.16	0.9653	-19.99		0.9671	14.52	0.9664	-15.487		0.9671	0.041772	0.9664	-0.036049
0.9686	0.0028	0.9679	-0.011		0.9688	-2.16	0.9688	-19.99		0.9706	14.52	0.9699	-15.487		0.9706	0.041772	0.9699	-0.036049
0.9721	0.0024	0.9714	-0.0107		0.9723	-2.16	0.9723	-19.99		0.9741	14.52	0.9734	-15.487		0.9741	0.041772	0.9734	-0.036049
0.9756	0.0024	0.9749	-0.0104		0.9758	-2.16	0.9758	-19.98		0.9776	14.491	0.9769	-15.399		0.9776	0.041772	0.9769	-0.036049
0.9791	0.002	0.9784	-0.0104		0.9793	-2.16	0.9793	-19.98		0.9811	14.52	0.9804	-15.429		0.9811	0.041772	0.9804	-0.036049
0.9826	0.0021	0.9819	-0.0101		0.9828	-2.16	0.9828	-19.97		0.9845	14.491	0.9838	-15.516		0.9845	0.041772	0.9838	-0.036049
0.9861	0.0015	0.9854	-0.0095		0.9863	-2.16	0.9863	-19.97		0.988	14.52	0.9873	-15.516		0.988	0.041772	0.9873	-0.036049
0.9896	0.0015	0.9889	-0.0095		0.9898	-2.16	0.9898	-19.97		0.9915	14.52	0.9908	-15.487		0.9915	0.041772	0.9908	-0.036049
0.9931	0.0007	0.9924	-0.0087		0.9933	-2.16	0.9933	-19.97		0.995	14.52	0.9943	-15.487		0.995	0.041772	0.9943	-0.036049
0.9966	-0.0016	0.9959	-0.0063		0.9968	-2.16	0.9968	-19.97		0.9985	14.549	0.9978	-15.458		0.9985	0.041772	0.9978	-0.036049
1.0001	-0.0016	0.9994	-0.0063		1.0003	-2.16	1.0003	-19.97		1.002	14.549	1.0013	-15.487		1.002	0.041772	1.0013	-0.036049
1.0036	-0.003	1.0029	-0.0053		1.0038	-2.17	1.0038	-19.96		1.0055	14.52	1.0048	-15.546		1.0055	0.041772	1.0048	-0.036049
1.0071	-0.0047	1.0064	-0.0032		1.0073	-2.17	1.0073	-19.96		1.009	14.52	1.0083	-15.546		1.009	0.041772	1.0083	-0.036049
1.0105	-0.0047	1.0098	-0.0032		1.0108	-2.17	1.0108	-19.96		1.0125	14.491	1.0118	-15.516		1.0125	0.041772	1.0118	-0.036049
1.014	-0.0057	1.0133	-0.0021		1.0142	-2.17	1.0142	-19.95		1.016	14.491	1.0153	-15.516		1.016	0.041772	1.0153	-0.036049
1.0175	-0.0049	1.0168	-0.0031		1.0177	-2.17	1.0177	-19.95		1.0195	14.491	1.0188	-15.487		1.0195	0.041772	1.0188	-0.036049
1.021	-0.0049	1.0203	-0.0031		1.0212	-2.17	1.0212	-19.95		1.023	14.491	1.0223	-15.516		1.023	0.041772	1.0223	-0.036049
1.0245	-0.0079	1.0238	-0.0018		1.0247	-2.17	1.0247	-19.94		1.0265	14.491	1.0258	-15.546		1.0265	0.041772	1.0258	-0.036049
1.028	-0.0079	1.0273	-0.0002		1.0282	-2.17	1.0282	-19.94		1.03	14.52	1.0293	-15.516		1.03	0.041772	1.0293	-0.036049
1.0315	-0.0079	1.0308	-0.0002		1.0317	-2.17	1.0317	-19.94		1.0335	14.52	1.0328	-15.487		1.0335	0.041772	1.0328	-0.036049
1.035	-0.0097	1.0343	0.0018		1.0352	-2.17	1.0352	-19.93		1.037	14.52	1.0363	-15.487		1.037	0.041772	1.0363	-0.036049
1.0385	-0.0097	1.0378	0.0018		1.0387	-2.17	1.0387	-19.93		1.0405	14.549	1.0398	-15.546		1.0405	0.041772	1.0398	-0.036049
1.042	-0.0097	1.0413	0.0018		1.0422	-2.17	1.0422	-19.93		1.044	14.549	1.0433	-15.546		1.044	0.041772	1.0433	-0.036049
1.0455	-0.0135	1.0448	0.0054		1.0457	-2.17	1.0457	-19.92		1.0475	14.549	1.0468	-15.546		1.0475	0.041772	1.0468	-0.036049
1.049	-0.0135	1.0483	0.0054		1.0492	-2.17	1.0492	-19.92		1.0511	14.52	1.0503	-15.516		1.0511	0.041772	1.0503	-0.036049
1.0525	-0.0152	1.0518	0.0054		1.0527	-2.17	1.0527	-19.91		1.0545	14.52	1.0538	-15.458		1.0545	0.041772	1.0538	-0.036049
1.056	-0.0176	1.0553	0.0094		1.0562	-2.17	1.0562	-19.91		1.058	14.491	1.0573	-15.487		1.058	0.041772	1.0573	-0.036049
1.0595	-0.0176	1.0588	0.0094		1.0597	-2.17	1.0597	-19.91		1.0615	14.52	1.0607	-15.516		1.0615	0.041772	1.0607	-0.036049
1.063	-0.0199	1.0623	0.0117		1.0633	-2.17	1.0633	-19.9		1.0649	14.52	1.0642	-15.546		1.0649	0.041772	1.0642	-0.036049
1.0665	-0.0207	1.0658	0.0125		1.0668	-2.17	1.0668	-19.9		1.0684	14.52	1.0677	-15.487		1.0684	0.041772	1.0677	-0.036049
1.07	-0.0207	1.0693	0.0125		1.0703	-2.17	1.0703	-19.9		1.0719	14.52	1.0714	-15.487		1.0719	0.041772	1.0714	-0.036049
1.0735	-0.0226	1.0728	0.0144		1.0738	-2.17	1.0738	-19.88		1.0754	14.52	1.0747	-15.546		1.0754	0.041772	1.0747	-0.036049
1.077	-0.025	1.0763	0.0169		1.0773	-2.17	1.0773	-19.88		1.0789	14.491	1.0782	-15.516		1.0789	0.041772	1.0782	-0.036049
1.0805	-0.025	1.0798	0.0169		1.0808	-2.17	1.0808	-19.88		1.0824	14.462	1.0817	-15.487		1.0824	0.041772	1.0817	-0.036049
1.0839	-0.0269	1.0833	0.0188		1.0843	-2.17	1.0843	-19.87		1.0859	14.462	1.0852	-15.487		1.0859	0.041772	1.0852	-0.036049
1.0875	-0.0273	1.0868	0.0192		1.0878	-2.17	1.0878	-19.87		1.0894	14.491	1.0887	-15.516		1.0894	0.041772	1.0887	-0.036049
1.0909	-0.0273	1.0902	0.0192		1.0913	-2.17	1.0913	-19.87		1.0929	14.462	1.0922	-15.546		1.0929	0.041772	1.0922	-0.036049
1.0944	-0.0293	1.0937	0.0213		1.0948	-2.18	1.0948	-19.85		1.0964	14.491	1.0957	-15.458		1.0964	0.041772	1.0957	-0.036049
1.0979	-0.0293	1.0972	0.0213		1.0982	-2.18	1.0982	-19.85		1.0999	14.491	1.0992	-15.458		1.0999	0.041772	1.0992	-0.036049
1.1014	-0.0293	1.1007	0.0213		1.1017	-2.18	1.1017	-19.85		1.1034	14.491	1.1027	-15.487		1.1034	0.041772	1.1027	-0.036049
1.1049	-0.0293	1.1042	0.0213		1.1052	-2.18	1.1052	-19.85		1.1069	14.52	1.1062	-15.516		1.1069	0.041772	1.1062	-0.036049
1.1084	-0.0293	1.1077	0.0214		1.1087	-2.18	1.1087	-19.85		1.1104	14.491	1.1097	-15.487		1.1104	0.041772	1.1097	-0.036049
1.1119	-0.0319	1.1112	0.0239		1.1122	-2.18	1.1122	-19.84		1.1139	14.52	1.1132	-15.399		1.1139	0.041772	1.1132	-0.036049
1.1154	-0.0331	1.1147	0.0251		1.1157	-2.18	1.1157	-19.84		1.1174	14.549	1.1168	-15.458		1.1174	0.041772	1.1168	-0.036049
1.1189	-0.0361	1.1182	0.028		1.1192	-2.18	1.1192	-19.82		1.1209	14.491	1.1202	-15.516		1.1209	0.041772	1.1202	-0.036049
1.1224	-0.0361	1.1218	0.028		1.1227	-2.18	1.1227	-19.82		1.1244	14.52	1.1237	-15.516		1.1244	0.041772	1.1237	-0.036049
1.1259	-0.0399	1.1252	0.0319		1.1262	-2.18	1.1262	-19.8		1.1279	14.52	1.1272	-15.516		1.1279	0.041772	1.1272	-0.036049
1.1294	-0.0399	1.1287	0.0319		1.1297	-2.18	1.1297	-19.8		1.1314	14.52	1.1307	-15.487		1.1314	0.041772	1.1307	-0.036049
1.1329	-0.0426	1.1322	0.0346		1.1332	-2.18	1.1332	-19.78		1.1349	14.52	1.1342	-15.487		1.1349	0.041772	1.1342	-0.036049
1.1364	-0.0434	1.1357	0.0354		1.1367	-2.18	1.1367	-19.78		1.1383	14.52	1.1376	-15.516		1.1383	0.041772	1.1376	-0.036049
1.1399	-0.0438	1.1392	0.0358		1.1402	-2.18	1.1402	-19.78		1.1418	14.491	1.1411	-15.516		1.1418	0.041772	1.1411	-0.036049
1.1434	-0.0462	1.1427	0.0383		1.1437	-2.18	1.1437	-19.76		1.1453	14.52	1.1446	-15.487		1.1453	0.041772	1.1446	-0.036049
1.1469	-0.0475	1.1462	0.0394		1.1471	-2.18	1.1471	-19.76		1.1488	14.52	1.1481	-15.458		1.1488	0.041772	1.1481	-0.036049
1.1504	-0.0475	1.1497	0.0394		1.1507	-2.18	1.1507	-19.76		1.1523	14.491	1.1516	-15.487		1.1523	0.041772	1.1516	-0.036049
1.1539	-0.0501	1.1532	0.042		1.1542	-2.18	1.1542	-19.74		1.1558	14.549	1.1551	-15.516		1.1558	0.041772	1.1551	-0.036049
1.1574	-0.0508	1.1567	0.0428		1.1577	-2.18	1.1577	-19.74		1.1593	14.52	1.1586	-15.516		1.1593	0.041772	1.1586	-0.036049
1.1609	-0.0512	1.1602	0.0432		1.1612	-2.18	1.1612	-19.74		1.1628	14.52	1.1621	-15.487		1.1628	0.041772	1.1621	-0.036049
1.1644	-0.0539	1.1637	0.0459		1.1647	-2.18	1.1647	-19.72		1.1663	14.549	1.1656	-15.516		1.1663	0.041772	1.1656	-0.036049
1.1678	-0.0528	1.1671	0.0447		1.1681	-2.18	1.1681	-19.72		1.1698	14.549	1.1691	-15.546		1.1698	0.041772	1.1691	-0.036049
1.1714	-0.0528	1.1706	0.0447		1.1717	-2.18	1.1717	-19.72		1.1734	14.52	1.1727	-15.516		1.1734	0.041772	1.1727	-0.036049
1.1749	-0.0541	1.1742	0.0457		1.1752	-2.18	1.1752	-19.7		1.1769	14.52	1.1762	-15.429		1.1769	0.041772	1.1762	-0.036049
1.1784	-0.0541	1.1777	0.0461		1.1787	-2.18	1.1787	-19.7		1.1804	14.491	1.1797	-15.458		1.1804	0.041772	1.1797	-0.036049
1.1819	-0.0545	1.1812	0.0466		1.1822	-2.18	1.1822	-19.7		1.1839	14.491	1.1832	-15.575		1.1839	0.041772	1.1832	-0.036049
1.1854	-0.0569	1.1847	0.0489		1.1857	-2.18	1.1857	-19.68		1.1874	14.52	1.1867	-15.546		1.1874	0.041772	1.1867	-0.036049
1.1889	-0.0574	1.1882	0.0493		1.1892	-2.18	1.1892	-19.68		1.1909	14.52	1.1902	-15.516		1.1909	0.041772	1.1902	-0.036049
1.1924	-0.0577	1.1917	0.0497		1.1926	-2.18	1.1926	-19.67		1.1944	14.491	1.1937	-15.516		1.1944	0.041772	1.1937	-0.036049
1.1959	-0.0592	1.1952	0.0513		1.1961	-2.18	1.1961	-19.67		1.198	14.491	1.1972	-15.516		1.198	0.041772	1.1972	-0.036049
1.1994	-0.0596	1.1987	0.0513		1.1996	-2.18	1.1996	-19.67		1.2014	14.52	1.2007	-15.516		1.2014	0.041772	1.2007	-0.036049
1.2029	-0.062	1.2022	0.0541		1.2031	-2.18	1.2031	-19.65		1.2049	14.52	1.2042	-15.458		1.2049	0.041772	1.2042	-0.036049
1.2064	-0.0621	1.2057	0.0541		1.2066	-2.18	1.2066	-19.65		1.2084	14.549	1.2077	-15.516		1.2084	0.041772	1.2077	-0.036049
1.2099	-0.0625	1.2092	0.0545		1.2101	-2.18	1.2101	-19.65		1.2119	14.549	1.2112	-15.546		1.2119	0.041772	1.2112	-0.036049
1.2134	-0.0647	1.2127	0.0567		1.2136	-2.19	1.2136	-19.63		1.2154	14.52	1.2147	-15.546		1.2154	0.041772	1.2147	-0.036049
1.2169	-0.0631	1.2162	0.0551		1.2171	-2.19	1.2171	-19.63		1.2188	14.491	1.2183	-15.546		1.2188	0.041772	1.2183	-0.036049
1.2204	-0.0632	1.2197	0.0552		1.2206	-2.19	1.2206	-19.63		1.2223	14.491	1.2216	-15.516		1.2223	0.041772	1.2216	-0.036049
1.2239	-0.0654	1.2233	0.0574		1.2241	-2.19	1.2241	-19.62		1.2258	14.491	1.2251	-15.487		1.2258	0.041772	1.2251	-0.036049
1.2274	-0.0655	1.2267	0.0573		1.2276	-2.19	1.2276	-19.62		1.2293	14.491	1.2286	-15.429		1.2293	0.041772	1.2286	-0.036049
1.2309	-0.0664	1.2302	0.0581		1.2311	-2.19	1.2311	-19.62		1.2328	14.491	1.2321	-15.458		1.2328	0.041772	1.2321	-0.036049
1.2344	-0.0685	1.2337	0.0602		1.2346	-2.19	1.2346	-19.6		1.2363	14.52	1.2356	-15.487		1.2363	0.041772	1.2356	-0.036049
1.2379	-0.0685	1.2372	0.0602		1.2381	-2.19	1.2381	-19.6		1.2398	14.52	1.2391	-15.487		1.2398	0.041772	1.2391	-0.036049
1.2413	-0.069	1.2407	0.0606		1.2416	-2.19	1.2416	-19.6		1.2433	14.52	1.2426	-15.487		1.2433	0.041772	1.2426	-0.036049
1.2448	-0.0679	1.2441	0.0595		1.2451	-2.18	1.2451	-19.58		1.2468	14.491	1.2461	-15.516		1.2468	0.041772	1.2461	-0.036049
1.2483	-0.0687	1.2476	0.0596		1.2485	-2.18	1.2485	-19.58		1.2503	14.491	1.2496	-15.546		1.2503	0.041772	1.2496	-0.036049
1.2518	-0.0688	1.2511	0.0604		1.252	-2.18	1.252	-19.58		1.2538	14.491	1.2531	-15.546		1.2538	0.041772	1.2531	-0.036049
1.2553	-0.0701	1.2546	0.0616		1.2555	-2.18	1.2555	-19.57		1.2573	14.491	1.2566	-15.458		1.2573	0.041772	1.2566	-0.036049
1.2588	-0.0704	1.2581	0.0619		1.2591	-2.18	1.2591	-19.57		1.2608	14.432	1.2601	-15.487		1.2608	0.041772	1.2601	-0.036049
1.2623	-0.0705	1.2616	0.062		1.2625	-2.18	1.2625	-19.55		1.2643	14.462	1.2636	-15.546		1.2643	0.041772	1.2636	-0.036049
1.2658	-0.0717	1.2651	0.0629		1.266	-2.18	1.266	-19.55		1.2678	14.491	1.2671	-15.516		1.2678	0.041772	1.2671	-0.036049
1.2693	-0.0724	1.2686	0.0637		1.2695	-2.18	1.2695	-19.55		1.2713	14.491	1.2706	-15.429		1.2713	0.041772	1.2706	-0.036049
1.2728	-0.0745	1.2721	0.0653		1.273	-2.18	1.273	-19.54		1.2748	14.491	1.2742	-15.458		1.2748	0.041772	1.2742	-0.036049
1.2763	-0.0723	1.2756	0.0633		1.2765	-2.18	1.2765	-19.54		1.2783	14.491	1.2776	-15.487		1.2783	0.041772	1.2776	-0.036049
1.2798	-0.0724	1.2792	0.0633		1.28	-2.18	1.28	-19.54		1.2818	14.491	1.2811	-15.487		1.2818	0.041772	1.2811	-0.036049
1.2833	-0.0744	1.2826	0.0653		1.2835	-2.17	1.2835	-19.53		1.2853	14.491	1.2846	-15.487		1.2853	0.041772	1.2846	-0.036049
1.2868	-0.0728	1.2861	0.0638		1.287	-2.17	1.287	-19.53		1.2888	14.52	1.2881	-15.516		1.2888	0.041772	1.2881	-0.036049
1.2903	-0.0732	1.2896	0.0642		1.2905	-2.17	1.2905	-19.53		1.2923	14.52	1.2916	-15.487		1.2923	0.041772	1.2916	-0.036049
1.294	-0.0745	1.2933	0.0655		1.2942	-2.17	1.2942	-19.52		1.2959	14.491	1.2952	-15.516		1.2959	0.041772	1.2952	-0.036049
1.2975	-0.0738	1.2968	0.0638		1.2977	-2.17	1.2977	-19.52		1.2994	14.52	1.2988	-15.458		1.2994	0.041772	1.2988	-0.036049
1.301	-0.0738	1.3003	0.0645		1.3012	-2.17	1.3012	-19.52		1.3029	14.52	1.3022	-15.458		1.3029	0.041772	1.3022	-0.036049
1.3045	-0.0738	1.3038	0.0646		1.3047	-2.17	1.3047	-19.52		1.3064	14.52	1.3057	-15.516		1.3064	0.041772	1.3057	-0.036049
1.308	-0.0739	1.3073	0.0646		1.3082	-2.17	1.3082	-19.52		1.3101	14.52	1.3092	-15.546		1.3101	0.041772	1.3092	-0.036049
1.3115	-0.0756	1.3108	0.0663		1.3117	-2.17	1.3117	-19.51		1.3134	14.549	1.3127	-15.546		1.3134	0.041772	1.3127	-0.036049
1.315	-0.0736	1.3143	0.0643		1.3152	-2.17	1.3152	-19.51		1.3169	14.52	1.3162	-15.487		1.3169	0.041772	1.3162	-0.036049
1.3185	-0.0748	1.3178	0.0655		1.3187	-2.16	1.3187	-19.5		1.3204	14.549	1.3197	-15.487		1.3204	0.041772	1.3197	-0.036049
1.3219	-0.0753	1.3213	0.0655		1.3222	-2.16	1.3222	-19.5		1.3239	14.52	1.3232	-15.487		1.3239	0.041772	1.3232	-0.036049
1.3254	-0.0756	1.3247	0.0661		1.3258	-2.16	1.3258	-19.49		1.3274	14.549	1.3267	-15.429		1.3274	0.041772	1.3267	-0.036049
1.3289	-0.0761	1.3282	0.0666		1.3293	-2.16	1.3293	-19.49		1.3309	14.52	1.3303	-15.487		1.3309	0.041772	1.3303	-0.036049
1.3324	-0.0762	1.3317	0.0667		1.3328	-2.15	1.3328	-19.49		1.3344	14.52	1.3337	-15.516		1.3344	0.041772	1.3337	-0.036049
1.3359	-0.0761	1.3352	0.0666		1.3363	-2.15	1.3363	-19.49		1.3379	14.491	1.3372	-15.516		1.3379	0.041772	1.3372	-0.036049
1.3394	-0.0762	1.3387	0.0666		1.3397	-2.15	1.3397	-19.49		1.3414	14.462	1.3407	-15.487		1.3414	0.041772	1.3407	-0.036049
1.3429	-0.0771	1.3422	0.0675		1.3432	-2.14	1.3432	-19.48		1.3449	14.491	1.3442	-15.516		1.3449	0.041772	1.3442	-0.036049
1.3464	-0.0741	1.3457	0.0643		1.3467	-2.14	1.3467	-19.48		1.3484	14.52	1.3477	-15.516		1.3484	0.041772	1.3477	-0.036049
1.3499	-0.0741	1.3492	0.0648		1.3502	-2.14	1.3502	-19.48		1.3519	14.491	1.3512	-15.516		1.3519	0.041772	1.3512	-0.036049
1.3534	-0.0748	1.3527	0.0653		1.3537	-2.14	1.3537	-19.48		1.3554	14.491	1.3547	-15.546		1.3554	0.041772	1.3547	-0.036049
1.3569	-0.0753	1.3562	0.0657		1.3572	-2.14	1.3572	-19.48		1.3589	14.462	1.3582	-15.516		1.3589	0.041772	1.3582	-0.036049
1.3604	-0.0753	1.3597	0.0657		1.3607	-2.14	1.3607	-19.48		1.3624	14.491	1.3617	-15.487		1.3624	0.041772	1.3617	-0.036049
1.3639	-0.076	1.3632	0.0663		1.3642	-2.13	1.3642	-19.47		1.3659	14.491	1.3652	-15.516		1.3659	0.041772	1.3652	-0.036049
1.3674	-0.0742	1.3667	0.0643		1.3677	-2.13	1.3677	-19.47		1.3694	14.52	1.3687	-15.546		1.3694	0.041772	1.3687	-0.036049
1.3709	-0.0742	1.3702	0.0643		1.3712	-2.13	1.3712	-19.47		1.3729	14.491	1.3722	-15.487		1.3729	0.041772	1.3722	-0.036049
1.3744	-0.0745	1.3737	0.0647		1.3747	-2.13	1.3747	-19.47		1.3763	14.52	1.3756	-15.487		1.3763	0.041772	1.3756	-0.036049
1.3779	-0.0745	1.3772	0.0649		1.3782	-2.13	1.3782	-19.47		1.3798	14.52	1.3792	-15.546		1.3798	0.041772	1.3792	-0.036049
1.3814	-0.0749	1.3807	0.0653		1.3817	-2.13	1.3817	-19.47		1.3829	14.52	1.3822	-15.516		1.3829	0.041772	1.3822	-0.036049
1.3845	-0.0737	1.3838	0.0639		1.3848	-2.12	1.3848	-19.47		1.3864	14.52	1.3858	-15.516		1.3864	0.041772	1.3858	-0.036049
1.388	-0.0738	1.3873	0.064		1.3883	-2.12	1.3883	-19.47		1.3899	14.549	1.3892	-15.458		1.3899	0.041772	1.3892	-0.036049
1.3915	-0.0739	1.3908	0.064		1.3918	-2.12	1.3918	-19.47		1.3934	14.52	1.3927	-15.516		1.3934	0.041772	1.3927	-0.036049
1.395	-0.0734	1.3943	0.0638		1.3953	-2.12	1.3953	-19.47		1.3969	14.491	1.3962	-15.546		1.3969	0.041772	1.3962	-0.036049
1.3984	-0.0735	1.3978	0.0639		1.3988	-2.12	1.3988	-19.47		1.4004	14.462	1.3997	-15.546		1.4004	0.041772	1.3997	-0.036049
1.4019	-0.0736	1.4012	0.0639		1.4023	-2.11	1.4023	-19.47		1.4039	14.491	1.4032	-15.546		1.4039	0.041772	1.4032	-0.036049
1.4054	-0.0707	1.4047	0.0612		1.4058	-2.11	1.4058	-19.47		1.4074	14.52	1.4067	-15.458		1.4074	0.041772	1.4067	-0.036049
1.4089	-0.0708	1.4082	0.0612		1.4092	-2.11	1.4092	-19.47		1.411	14.52	1.4102	-15.487		1.411	0.041772	1.4102	-0.036049
1.4124	-0.0706	1.4117	0.061		1.4127	-2.11	1.4127	-19.47		1.4144	14.52	1.4137	-15.546		1.4144	0.041772	1.4137	-0.036049
1.4194	-0.0687	1.4152	0.059		1.4161	-2.11	1.4161	-19.47		1.4179	14.52	1.4172	-15.546		1.4179	0.041772	1.4172	-0.036049
1.4229	-0.0682	1.4187	0.0591		1.4197	-2.11	1.4197	-19.47		1.4214	14.549	1.4207	-15.546		1.4214	0.041772	1.4207	-0.036049
1.4264	-0.0661	1.4222	0.0586		1.4232	-2.11	1.4232	-19.47		1.4249	14.549	1.4242	-15.546		1.4249	0.041772	1.4242	-0.036049
1.4299	-0.0662	1.4257	0.0568		1.4267	-2.11	1.4267	-19.47		1.4284	14.491	1.4277	-15.546		1.4284	0.041772	1.4277	-0.036049
1.4334	-0.0658	1.4292	0.0568		1.4302	-2.11	1.4302	-19.47		1.4319	14.491	1.4313	-15.546		1.4319	0.041772	1.4313	-0.036049
1.4369	-0.0632	1.4327	0.0564		1.4337	-2.1	1.4337	-19.48		1.4354	14.462	1.4347	-15.429		1.4354	0.041772	1.4347	-0.036049
1.4404	-0.0633	1.4362	0.0541		1.4372	-2.1	1.4372	-19.48		1.4389	14.491	1.4382	-15.487		1.4389	0.041772	1.4382	-0.036049
1.4439	-0.059	1.4397	0.0541		1.4407	-2.1	1.4407	-19.48		1.4424	14.52	1.4417	-15.516		1.4424	0.041772	1.4417	-0.036049
1.4474	-0.059	1.4432	0.0533		1.4442	-2.1	1.4442	-19.48		1.4459	14.52	1.4452	-15.516		1.4459	0.041772	1.4452	-0.036049
1.4509	-0.059	1.4467	0.0498		1.4477	-2.1	1.4477	-19.48		1.4494	14.52	1.4487	-15.487		1.4494	0.041772	1.4487	-0.036049
1.4544	-0.0537	1.4502	0.0499		1.4512	-2.1	1.4512	-19.48		1.4529	14.491	1.4521	-15.516		1.4529	0.041772	1.4521	-0.036049
1.4579	-0.0541	1.4537	0.0446		1.4547	-2.1	1.4547	-19.5		1.4563	14.491	1.4556	-15.516		1.4563	0.041772	1.4556	-0.036049
1.4614	-0.0545	1.4572	0.0451		1.4581	-2.1	1.4581	-19.5		1.4598	14.491	1.4591	-15.516		1.4598	0.041772	1.4591	-0.036049
1.4649	-0.0498	1.4607	0.0454		1.4616	-2.1	1.4616	-19.5		1.4633	14.462	1.4626	-15.429		1.4633	0.041772	1.4626	-0.036049
1.4684	-0.0499	1.4642	0.0408		1.4651	-2.1	1.4651	-19.51		1.4669	14.462	1.4661	-15.487		1.4669	0.041772	1.4661	-0.036049
1.4719	-0.0499	1.4677	0.0409		1.4686	-2.1	1.4686	-19.51		1.4703	14.432	1.4696	-15.516		1.4703	0.041772	1.4696	-0.036049
1.4761	-0.0449	1.4712	0.0409		1.4721	-2.1	1.4721	-19.52		1.4745	14.491	1.4738	-15.516		1.4745	0.041772	1.4738	-0.036049
1.4795	-0.0454	1.4754	0.0358		1.4763	-2.1	1.4763	-19.52		1.478	14.462	1.4773	-15.516		1.478	0.041772	1.4773	-0.036049
1.483	-0.044	1.4788	0.0363		1.4798	-2.1	1.4798	-19.52		1.4815	14.491	1.4808	-15.516		1.4815	0.041772	1.4808	-0.036049
1.4865	-0.039	1.4823	0.0349		1.4832	-2.1	1.4832	-19.54		1.485	14.491	1.4843	-15.516		1.485	0.041772	1.4843	-0.036049
1.49	-0.0391	1.4858	0.0305		1.4867	-2.1	1.4867	-19.54		1.4885	14.462	1.4879	-15.487		1.4885	0.041772	1.4879	-0.036049
1.4935	-0.0362	1.4893	0.0305		1.4902	-2.1	1.4902	-19.54		1.492	14.462	1.4913	-15.399		1.492	0.041772	1.4913	-0.036049
1.497	-0.0323	1.4929	0.0276		1.4937	-2.11	1.4937	-19.56		1.4955	14.491	1.4948	-15.487		1.4955	0.041772	1.4948	-0.036049
1.5005	-0.0328	1.4963	0.0235		1.4972	-2.11	1.4972	-19.56		1.499	14.491	1.4983	-15.546		1.499	0.041772	1.4983	-0.036049
1.504	-0.0329	1.4998	0.024		1.5007	-2.11	1.5007	-19.56		1.5025	14.491	1.5018	-15.546		1.5025	0.041772	1.5018	-0.036049
1.5075	-0.0333	1.5033	0.024		1.5042	-2.11	1.5042	-19.56		1.506	14.491	1.5053	-15.546		1.506	0.041772	1.5053	-0.036049
1.511	-0.0301	1.5068	0.0245		1.5077	-2.11	1.5077	-19.56		1.5095	14.491	1.5088	-15.546		1.5095	0.041772	1.5088	-0.036049
1.5145	-0.0251	1.5103	0.0213		1.5112	-2.11	1.5112	-19.59		1.513	14.491	1.5123	-15.516		1.513	0.041772	1.5123	-0.036049
1.518	-0.0216	1.5138	0.016		1.5147	-2.11	1.5147	-19.59		1.5165	14.491	1.5158	-15.516		1.5165	0.041772	1.5158	-0.036049
1.5215	-0.0192	1.5173	0.013		1.5182	-2.11	1.5182	-19.61		1.52	14.491	1.5193	-15.458		1.52	0.041772	1.5193	-0.036049
1.525	-0.012	1.5208	0.0106		1.5217	-2.11	1.5217	-19.61		1.5235	14.491	1.5228	-15.487		1.5235	0.041772	1.5228	-0.036049
1.5285	-0.012	1.5243	0.0035		1.5252	-2.11	1.5252	-19.64		1.527	14.491	1.5263	-15.516		1.527	0.041772	1.5263	-0.036049
1.532	-0.0121	1.5278	0.0035		1.5287	-2.11	1.5287	-19.64		1.5305	14.52	1.5298	-15.546		1.5305	0.041772	1.5298	-0.036049
1.5355	-0.0042	1.5313	0.0036		1.5322	-2.11	1.5322	-19.64		1.5339	14.491	1.5332	-15.516		1.5339	0.041772	1.5332	-0.036049
1.539	-0.0042	1.5348	-0.0042		1.5357	-2.11	1.5357	-19.68		1.5374	14.491	1.5367	-15.487		1.5374	0.041772	1.5367	-0.036049
1.5425	0.0002	1.5383	-0.0042		1.5392	-2.11	1.5392	-19.68		1.5409	14.491	1.5402	-15.487		1.5409	0.041772	1.5402	-0.036049
1.546	0.0049	1.5418	-0.004		1.5427	-2.11	1.5427	-19.71		1.5444	14.462	1.5437	-15.516		1.5444	0.041772	1.5437	-0.036049
1.5495	0.0044	1.5453	-0.0132		1.5462	-2.11	1.5462	-19.71		1.5479	14.491	1.5472	-15.516		1.5479	0.041772	1.5472	-0.036049
1.553	0.0095	1.5488	-0.0128		1.5497	-2.11	1.5497	-19.71		1.5514	14.491	1.5507	-15.516		1.5514	0.041772	1.5507	-0.036049
1.5564	0.0127	1.5523	-0.0178		1.5532	-2.12	1.5532	-19.75		1.5549	14.52	1.5542	-15.516		1.5549	0.041772	1.5542	-0.036049
1.56	0.0126	1.5557	-0.0209		1.5567	-2.12	1.5567	-19.75		1.5584	14.52	1.5577	-15.516		1.5584	0.041772	1.5577	-0.036049
1.5634	0.0181	1.5593	-0.0208		1.5602	-2.12	1.5602	-19.75		1.5619	14.52	1.5612	-15.487		1.5619	0.041772	1.5612	-0.036049
1.5669	0.0211	1.5627	-0.0262		1.5636	-2.12	1.5636	-19.79		1.5654	14.52	1.5647	-15.458		1.5654	0.041772	1.5647	-0.036049
1.5704	0.021	1.5662	-0.0292		1.5671	-2.12	1.5671	-19.79		1.569	14.491	1.5682	-15.516		1.569	0.041772	1.5682	-0.036049
1.5739	0.0265	1.5697	-0.029		1.5706	-2.12	1.5706	-19.79		1.5724	14.491	1.5717	-15.546		1.5724	0.041772	1.5717	-0.036049
1.5774	0.0273	1.5732	-0.0345		1.5742	-2.13	1.5742	-19.84		1.5759	14.52	1.5752	-15.546		1.5759	0.041772	1.5752	-0.036049
1.5809	0.0272	1.5767	-0.035		1.5776	-2.13	1.5776	-19.84		1.5794	14.491	1.5787	-15.516		1.5794	0.041772	1.5787	-0.036049
1.5844	0.036	1.5802	-0.0349		1.5811	-2.13	1.5811	-19.84		1.5829	14.52	1.5822	-15.516		1.5829	0.041772	1.5822	-0.036049
1.5879	0.0363	1.5837	-0.0411		1.5846	-2.13	1.5846	-19.88		1.5864	14.52	1.5857	-15.487		1.5864	0.041772	1.5857	-0.036049
1.5914	0.0366	1.5872	-0.0438		1.5881	-2.13	1.5881	-19.88		1.5899	14.52	1.5893	-15.487		1.5899	0.041772	1.5893	-0.036049
1.5942	0.0385	1.5907	-0.0437		1.5917	-2.13	1.5917	-19.88		1.5927	14.491	1.592	-15.516		1.5927	0.041772	1.592	-0.036049
1.5977	0.0388	1.5935	-0.0459		1.5945	-2.14	1.5945	-19.93		1.5962	14.52	1.5955	-15.458		1.5962	0.041772	1.5955	-0.036049
1.6012	0.0388	1.597	-0.0462		1.598	-2.14	1.598	-19.93		1.5997	14.491	1.599	-15.487		1.5997	0.041772	1.599	-0.036049
1.6047	0.0438	1.6005	-0.0461		1.6015	-2.14	1.6015	-19.93		1.6032	14.52	1.6025	-15.516		1.6032	0.041772	1.6025	-0.036049
1.6082	0.0446	1.604	-0.0509		1.605	-2.15	1.605	-19.97		1.6067	14.462	1.606	-15.546		1.6067	0.041772	1.606	-0.036049
1.6117	0.0501	1.6075	-0.0516		1.6085	-2.15	1.6085	-19.97		1.6102	14.491	1.6095	-15.575		1.6102	0.041772	1.6095	-0.036049
1.6152	0.0477	1.611	-0.0515		1.612	-2.15	1.612	-20.01		1.6136	14.491	1.6129	-15.546		1.6136	0.041772	1.6129	-0.036049
1.6187	0.0477	1.6145	-0.0537		1.6155	-2.15	1.6155	-20.01		1.6171	14.491	1.6164	-15.546		1.6171	0.041772	1.6164	-0.036049
1.6222	0.0528	1.618	-0.0545		1.619	-2.15	1.619	-20.01		1.6206	14.491	1.6199	-15.458		1.6206	0.041772	1.6199	-0.036049
1.6257	0.049	1.6215	-0.0596		1.6225	-2.16	1.6225	-20.05		1.6241	14.491	1.6234	-15.487		1.6241	0.041772	1.6234	-0.036049
1.6292	0.0498	1.625	-0.0554		1.626	-2.16	1.626	-20.05		1.6276	14.52	1.6269	-15.516		1.6276	0.041772	1.6269	-0.036049
1.6326	0.0549	1.6285	-0.0562		1.6295	-2.16	1.6295	-20.05		1.6311	14.491	1.6304	-15.516		1.6311	0.041772	1.6304	-0.036049
1.6361	0.0489	1.632	-0.0612		1.633	-2.17	1.633	-20.09		1.6346	14.52	1.6339	-15.546		1.6346	0.041772	1.6339	-0.036049
1.6396	0.0489	1.6354	-0.0552		1.6365	-2.17	1.6365	-20.09		1.6381	14.52	1.6374	-15.546		1.6381	0.041772	1.6374	-0.036049
1.6431	0.0531	1.6389	-0.0552		1.64	-2.17	1.64	-20.09		1.6416	14.52	1.6409	-15.516		1.6416	0.041772	1.6409	-0.036049
1.6466	0.0505	1.6424	-0.0593		1.6434	-2.19	1.6434	-20.12		1.6451	14.52	1.6444	-15.516		1.6451	0.041772	1.6444	-0.036049
1.6501	0.0512	1.6459	-0.0561		1.6469	-2.19	1.6469	-20.12		1.6486	14.549	1.6479	-15.516		1.6486	0.041772	1.6479	-0.036049
1.6536	0.056	1.6494	-0.0569		1.6504	-2.19	1.6504	-20.12		1.6521	14.52	1.6514	-15.458		1.6521	0.041772	1.6514	-0.036049
1.6571	0.0492	1.6529	-0.0616		1.6539	-2.2	1.6539	-20.15		1.6556	14.491	1.6549	-15.487		1.6556	0.041772	1.6549	-0.036049
1.6606	0.0492	1.6564	-0.0547		1.6574	-2.2	1.6574	-20.15		1.6591	14.491	1.6584	-15.546		1.6591	0.041772	1.6584	-0.036049
1.6641	0.0466	1.6599	-0.0547		1.6609	-2.2	1.6609	-20.15		1.6626	14.52	1.6619	-15.546		1.6626	0.041772	1.6619	-0.036049
1.6676	0.0466	1.6634	-0.05		1.6644	-2.21	1.6644	-20.17		1.6661	14.491	1.6654	-15.575		1.6661	0.041772	1.6654	-0.036049
1.6711	0.0474	1.6669	-0.0515		1.6679	-2.21	1.6679	-20.17		1.6697	14.52	1.6689	-15.546		1.6697	0.041772	1.6689	-0.036049
1.6747	0.0431	1.6704	-0.0523		1.6714	-2.21	1.6714	-20.17		1.6731	14.491	1.6724	-15.546		1.6731	0.041772	1.6724	-0.036049
1.6781	0.0439	1.6739	-0.0479		1.6748	-2.23	1.6748	-20.18		1.6766	14.52	1.6759	-15.429		1.6766	0.041772	1.6759	-0.036049
1.6816	0.0439	1.6774	-0.0487		1.6784	-2.23	1.6784	-20.18		1.6801	14.52	1.6794	-15.429		1.6801	0.041772	1.6794	-0.036049
1.6852	0.0445	1.6809	-0.0487		1.682	-2.25	1.682	-20.19		1.6837	14.52	1.683	-15.516		1.6837	0.041772	1.683	-0.036049
1.6887	0.0457	1.6845	-0.0489		1.6855	-2.25	1.6855	-20.19		1.6872	14.549	1.6865	-15.546		1.6872	0.041772	1.6865	-0.036049
1.6922	0.0465	1.688	-0.049		1.689	-2.25	1.689	-20.19		1.6907	14.52	1.6901	-15.546		1.6907	0.041772	1.6901	-0.036049
1.6957	0.0448	1.6915	-0.0508		1.6925	-2.26	1.6925	-20.2		1.6942	14.549	1.6934	-15.546		1.6942	0.041772	1.6934	-0.036049
1.6992	0.0456	1.695	-0.0493		1.696	-2.26	1.696	-20.2		1.6976	14.52	1.6969	-15.516		1.6976	0.041772	1.6969	-0.036049
1.7027	0.0464	1.6985	-0.0501		1.6995	-2.26	1.6995	-20.2		1.7011	14.52	1.7004	-15.429		1.7011	0.041772	1.7004	-0.036049
1.7062	0.0464	1.702	-0.0509		1.703	-2.26	1.703	-20.2		1.7046	14.549	1.7039	-15.487		1.7046	0.041772	1.7039	-0.036049
1.7097	0.0477	1.7055	-0.0509		1.7065	-2.26	1.7065	-20.2		1.7081	14.52	1.7074	-15.546		1.7081	0.041772	1.7074	-0.036049
1.7131	0.0491	1.709	-0.0521		1.71	-2.28	1.71	-20.2		1.7116	14.52	1.7109	-15.546		1.7116	0.041772	1.7109	-0.036049
1.7166	0.0498	1.7124	-0.0532		1.7134	-2.28	1.7134	-20.2		1.7151	14.491	1.7144	-15.487		1.7151	0.041772	1.7144	-0.036049
1.7201	0.0501	1.7159	-0.0546		1.717	-2.29	1.717	-20.21		1.7186	14.52	1.7179	-15.487		1.7186	0.041772	1.7179	-0.036049
1.7236	0.0518	1.7194	-0.055		1.7203	-2.29	1.7203	-20.21		1.7221	14.52	1.7214	-15.487		1.7221	0.041772	1.7214	-0.036049
1.7271	0.0508	1.7229	-0.0565		1.7238	-2.3	1.7238	-20.21		1.7256	14.52	1.7249	-15.487		1.7256	0.041772	1.7249	-0.036049
1.7306	0.0511	1.7264	-0.056		1.7273	-2.3	1.7273	-20.21		1.7291	14.52	1.7284	-15.487		1.7291	0.041772	1.7284	-0.036049
1.7341	0.0525	1.7299	-0.0564		1.7308	-2.3	1.7308	-20.21		1.7326	14.462	1.7319	-15.487		1.7326	0.041772	1.7319	-0.036049
1.7376	0.0529	1.7334	-0.0578		1.7343	-2.31	1.7343	-20.22		1.7361	14.491	1.7354	-15.487		1.7361	0.041772	1.7354	-0.036049
1.7411	0.0529	1.7369	-0.0578		1.7378	-2.31	1.7378	-20.22		1.7396	14.52	1.7389	-15.487		1.7396	0.041772	1.7389	-0.036049
1.7446	0.0513	1.7404	-0.0582		1.7413	-2.31	1.7413	-20.22		1.7431	14.52	1.7424	-15.487		1.7431	0.041772	1.7424	-0.036049
1.7481	0.0514	1.7439	-0.0568		1.7448	-2.32	1.7448	-20.22		1.7466	14.52	1.746	-15.429		1.7466	0.041772	1.746	-0.036049
1.7516	0.0518	1.7474	-0.0568		1.7483	-2.32	1.7483	-20.22		1.7501	14.491	1.7494	-15.429		1.7501	0.041772	1.7494	-0.036049
1.7551	0.0538	1.751	-0.0572		1.7518	-2.33	1.7518	-20.22		1.7536	14.462	1.7529	-15.546		1.7536	0.041772	1.7529	-0.036049
1.7586	0.0542	1.7544	-0.059		1.7553	-2.33	1.7553	-20.22		1.7571	14.491	1.7564	-15.546		1.7571	0.041772	1.7564	-0.036049
1.7621	0.0551	1.7579	-0.0595		1.7588	-2.33	1.7588	-20.22		1.7606	14.462	1.7599	-15.516		1.7606	0.041772	1.7599	-0.036049
1.7656	0.0542	1.7614	-0.0599		1.7623	-2.33	1.7623	-20.23		1.7641	14.462	1.7634	-15.458		1.7641	0.041772	1.7634	-0.036049
1.7691	0.0542	1.7649	-0.0596		1.7658	-2.33	1.7658	-20.23		1.7676	14.462	1.7669	-15.458		1.7676	0.041772	1.7669	-0.036049
1.7728	0.0557	1.7684	-0.0597		1.7693	-2.33	1.7693	-20.23		1.7713	14.462	1.7704	-15.516		1.7713	0.041772	1.7704	-0.036049
1.7763	0.0575	1.7721	-0.0611		1.773	-2.34	1.773	-20.23		1.7748	14.52	1.774	-15.516		1.7748	0.041772	1.774	-0.036049
1.7798	0.0575	1.7756	-0.0625		1.7765	-2.34	1.7765	-20.23		1.7782	14.491	1.7775	-15.516		1.7782	0.041772	1.7775	-0.036049
1.7833	0.0586	1.7791	-0.0625		1.78	-2.34	1.78	-20.23		1.7817	14.491	1.781	-15.546		1.7817	0.041772	1.781	-0.036049
1.7868	0.0587	1.7826	-0.0635		1.7835	-2.35	1.7835	-20.24		1.7852	14.462	1.7845	-15.458		1.7852	0.041772	1.7845	-0.036049
1.7902	0.0587	1.7861	-0.0634		1.787	-2.35	1.787	-20.24		1.7887	14.462	1.788	-15.487		1.7887	0.041772	1.788	-0.036049
1.7937	0.0589	1.7895	-0.0634		1.7905	-2.35	1.7905	-20.24		1.7922	14.491	1.7915	-15.516		1.7922	0.041772	1.7915	-0.036049
1.7972	0.0593	1.793	-0.0649		1.7939	-2.36	1.7939	-20.24		1.7957	14.462	1.795	-15.516		1.7957	0.041772	1.795	-0.036049
1.8007	0.0594	1.7965	-0.0635		1.7974	-2.36	1.7974	-20.24		1.7992	14.462	1.7985	-15.458		1.7992	0.041772	1.7985	-0.036049
1.8042	0.0614	1.8	-0.0636		1.8009	-2.36	1.8009	-20.24		1.8027	14.491	1.802	-15.487		1.8027	0.041772	1.802	-0.036049
1.8077	0.0615	1.8035	-0.0651		1.8044	-2.37	1.8044	-20.25		1.8062	14.52	1.8055	-15.516		1.8062	0.041772	1.8055	-0.036049
1.8112	0.0626	1.807	-0.0651		1.8079	-2.37	1.8079	-20.25		1.8097	14.52	1.809	-15.516		1.8097	0.041772	1.809	-0.036049
1.8147	0.058	1.8105	-0.0652		1.8114	-2.37	1.8114	-20.25		1.8132	14.52	1.8125	-15.487		1.8132	0.041772	1.8125	-0.036049
1.8182	0.0584	1.814	-0.0613		1.8149	-2.38	1.8149	-20.25		1.8167	14.549	1.816	-15.516		1.8167	0.041772	1.816	-0.036049
1.8217	0.0596	1.8175	-0.0617		1.8184	-2.38	1.8184	-20.25		1.8202	14.52	1.8195	-15.516		1.8202	0.041772	1.8195	-0.036049
1.8252	0.0577	1.821	-0.0626		1.8219	-2.4	1.8219	-20.25		1.8237	14.462	1.823	-15.487		1.8237	0.041772	1.823	-0.036049
1.8287	0.0578	1.8245	-0.0606		1.8254	-2.4	1.8254	-20.25		1.8273	14.491	1.8265	-15.458		1.8273	0.041772	1.8265	-0.036049
1.8322	0.0595	1.828	-0.0607		1.8289	-2.4	1.8289	-20.25		1.8307	14.52	1.83	-15.458		1.8307	0.041772	1.83	-0.036049
1.8357	0.0531	1.8315	-0.0622		1.8324	-2.42	1.8324	-20.25		1.8342	14.491	1.8335	-15.516		1.8342	0.041772	1.8335	-0.036049
1.8392	0.0532	1.835	-0.0551		1.8359	-2.42	1.8359	-20.25		1.8377	14.462	1.837	-15.516		1.8377	0.041772	1.837	-0.036049
1.8427	0.0533	1.8385	-0.0556		1.8394	-2.42	1.8394	-20.25		1.8412	14.491	1.8405	-15.516		1.8412	0.041772	1.8405	-0.036049
1.8462	0.0493	1.842	-0.0555		1.8429	-2.44	1.8429	-20.25		1.8446	14.491	1.844	-15.546		1.8446	0.041772	1.844	-0.036049
1.8497	0.0494	1.8455	-0.0512		1.8464	-2.44	1.8464	-20.25		1.8481	14.491	1.8476	-15.487		1.8481	0.041772	1.8476	-0.036049
1.8532	0.0497	1.849	-0.0513		1.8499	-2.44	1.8499	-20.25		1.8516	14.462	1.8509	-15.399		1.8516	0.041772	1.8509	-0.036049
1.8567	0.045	1.8526	-0.0514		1.8534	-2.46	1.8534	-20.24		1.8551	14.491	1.8544	-15.458		1.8551	0.041772	1.8544	-0.036049
1.8602	0.0459	1.856	-0.0465		1.857	-2.46	1.857	-20.24		1.8586	14.491	1.8579	-15.546		1.8586	0.041772	1.8579	-0.036049
1.8637	0.0408	1.8595	-0.0467		1.8605	-2.46	1.8605	-20.24		1.8621	14.491	1.8614	-15.546		1.8621	0.041772	1.8614	-0.036049
1.8672	0.0412	1.863	-0.0458		1.864	-2.48	1.864	-20.22		1.8656	14.491	1.8649	-15.516		1.8656	0.041772	1.8649	-0.036049
1.8706	0.0413	1.8665	-0.0422		1.8675	-2.48	1.8675	-20.22		1.8691	14.491	1.8684	-15.458		1.8691	0.041772	1.8684	-0.036049
1.8741	0.0365	1.8699	-0.0424		1.871	-2.48	1.871	-20.22		1.8726	14.491	1.8719	-15.487		1.8726	0.041772	1.8719	-0.036049
1.8776	0.0377	1.8734	-0.0374		1.8745	-2.5	1.8745	-20.21		1.8761	14.491	1.8754	-15.546		1.8761	0.041772	1.8754	-0.036049
1.8811	0.0386	1.8769	-0.0385		1.878	-2.5	1.878	-20.21		1.8796	14.462	1.8789	-15.546		1.8796	0.041772	1.8789	-0.036049
1.8846	0.0341	1.8804	-0.0394		1.8815	-2.5	1.8815	-20.21		1.8831	14.491	1.8824	-15.575		1.8831	0.041772	1.8824	-0.036049
1.8881	0.0341	1.8839	-0.0347		1.8849	-2.52	1.8849	-20.19		1.8866	14.52	1.8859	-15.546		1.8866	0.041772	1.8859	-0.036049
1.8916	0.0342	1.8874	-0.0347		1.8884	-2.52	1.8884	-20.19		1.8901	14.52	1.8894	-15.516		1.8901	0.041772	1.8894	-0.036049
1.8951	0.0319	1.8909	-0.0349		1.8919	-2.54	1.8919	-20.17		1.8936	14.52	1.8929	-15.429		1.8936	0.041772	1.8929	-0.036049
1.8986	0.0327	1.8944	-0.0326		1.8954	-2.54	1.8954	-20.17		1.8971	14.52	1.8964	-15.487		1.8971	0.041772	1.8964	-0.036049
1.9021	0.0328	1.8979	-0.0333		1.8989	-2.54	1.8989	-20.17		1.9006	14.52	1.8999	-15.516		1.9006	0.041772	1.8999	-0.036049
1.9056	0.0333	1.9014	-0.0335		1.9024	-2.54	1.9024	-20.17		1.9041	14.52	1.9034	-15.546		1.9041	0.041772	1.9034	-0.036049
1.9091	0.0335	1.9049	-0.034		1.9059	-2.54	1.9059	-20.17		1.9076	14.52	1.9069	-15.516		1.9076	0.041772	1.9069	-0.036049
1.9126	0.0313	1.9084	-0.034		1.9094	-2.56	1.9094	-20.15		1.9111	14.491	1.9104	-15.516		1.9111	0.041772	1.9104	-0.036049
1.9161	0.0285	1.9119	-0.032		1.9129	-2.56	1.9129	-20.15		1.9146	14.52	1.9139	-15.516		1.9146	0.041772	1.9139	-0.036049
1.9196	0.0305	1.9154	-0.029		1.9164	-2.58	1.9164	-20.12		1.9181	14.491	1.9174	-15.516		1.9181	0.041772	1.9174	-0.036049
1.9238	0.0293	1.9189	-0.0312		1.9199	-2.58	1.9199	-20.12		1.9222	14.52	1.9209	-15.429		1.9222	0.041772	1.9209	-0.036049
1.9273	0.0291	1.9231	-0.0303		1.9241	-2.6	1.9241	-20.1		1.9257	14.491	1.9251	-15.458		1.9257	0.041772	1.9251	-0.036049
1.9308	0.0296	1.9266	-0.03		1.9276	-2.6	1.9276	-20.1		1.9292	14.52	1.9287	-15.516		1.9292	0.041772	1.9287	-0.036049
1.9343	0.0302	1.9301	-0.0305		1.9311	-2.6	1.9311	-20.1		1.9329	14.491	1.932	-15.516		1.9329	0.041772	1.932	-0.036049
1.9378	0.0294	1.9337	-0.0313		1.9345	-2.62	1.9345	-20.08		1.9362	14.491	1.9355	-15.516		1.9362	0.041772	1.9355	-0.036049
1.9413	0.0296	1.9371	-0.0315		1.938	-2.62	1.938	-20.08		1.9397	14.52	1.939	-15.458		1.9397	0.041772	1.939	-0.036049
1.9447	0.0278	1.9406	-0.0308		1.9415	-2.62	1.9415	-20.08		1.9432	14.52	1.9425	-15.487		1.9432	0.041772	1.9425	-0.036049
1.9483	0.0278	1.9441	-0.0295		1.945	-2.63	1.945	-20.06		1.9467	14.549	1.946	-15.546		1.9467	0.041772	1.946	-0.036049
1.9517	0.0258	1.9476	-0.0296		1.9485	-2.63	1.9485	-20.06		1.9502	14.52	1.9495	-15.516		1.9502	0.041772	1.9495	-0.036049
1.9552	0.0288	1.951	-0.0276		1.9519	-2.64	1.9519	-20.05		1.9537	14.52	1.953	-15.516		1.9537	0.041772	1.953	-0.036049
1.9587	0.0284	1.9545	-0.0312		1.9554	-2.64	1.9554	-20.05		1.9572	14.52	1.9565	-15.487		1.9572	0.041772	1.9565	-0.036049
1.9622	0.0264	1.958	-0.0308		1.959	-2.64	1.959	-20.05		1.9607	14.52	1.96	-15.487		1.9607	0.041772	1.96	-0.036049
1.9657	0.0285	1.9615	-0.0291		1.9624	-2.64	1.9624	-20.03		1.9642	14.52	1.9635	-15.516		1.9642	0.041772	1.9635	-0.036049
1.9692	0.0281	1.965	-0.0315		1.9659	-2.64	1.9659	-20.03		1.9677	14.491	1.967	-15.458		1.9677	0.041772	1.967	-0.036049
1.9727	0.0266	1.9685	-0.0311		1.9694	-2.64	1.9694	-20.03		1.9712	14.491	1.9705	-15.516		1.9712	0.041772	1.9705	-0.036049
1.9762	0.0256	1.972	-0.0295		1.9729	-2.65	1.9729	-20.02		1.9747	14.491	1.974	-15.546		1.9747	0.041772	1.974	-0.036049
1.9797	0.0256	1.9755	-0.0292		1.9764	-2.65	1.9764	-20.02		1.9782	14.491	1.9775	-15.546		1.9782	0.041772	1.9775	-0.036049
1.9834	0.0243	1.979	-0.0292		1.9799	-2.65	1.9799	-20.02		1.9819	14.491	1.981	-15.516		1.9819	0.041772	1.981	-0.036049
1.9869	0.024	1.9827	-0.028		1.9836	-2.64	1.9836	-20.01		1.9854	14.491	1.9847	-15.487		1.9854	0.041772	1.9847	-0.036049
1.9904	0.0241	1.9862	-0.0293		1.9871	-2.64	1.9871	-20.01		1.9889	14.491	1.9882	-15.487		1.9889	0.041772	1.9882	-0.036049
1.9939	0.0214	1.9897	-0.0285		1.9906	-2.64	1.9906	-20.01		1.9924	14.52	1.9917	-15.429		1.9924	0.041772	1.9917	-0.036049
1.9974	0.0215	1.9932	-0.0267		1.9941	-2.64	1.9941	-20		1.9959	14.52	1.9952	-15.487		1.9959	0.041772	1.9952	-0.036049
2.0009	0.0216	1.9967	-0.0268		1.9976	-2.64	1.9976	-20		1.9994	14.491	1.9987	-15.516		1.9994	0.041772	1.9987	-0.036049
2.0044	0.0189	2.0002	-0.0269		2.0011	-2.64	2.0011	-20		2.0028	14.52	2.0022	-15.546		2.0028	0.041772	2.0022	-0.036049
2.0079	0.0186	2.0037	-0.0252		2.0046	-2.63	2.0046	-19.99		2.0063	14.52	2.0057	-15.546		2.0063	0.041772	2.0057	-0.036049
2.0114	0.0188	2.0072	-0.0249		2.0081	-2.63	2.0081	-19.99		2.0098	14.491	2.0092	-15.487		2.0098	0.041772	2.0092	-0.036049
2.0149	0.0152	2.0107	-0.025		2.0116	-2.63	2.0116	-19.99		2.0133	14.52	2.0126	-15.487		2.0133	0.041772	2.0126	-0.036049
2.0184	0.0153	2.0142	-0.0223		2.0151	-2.61	2.0151	-19.98		2.0168	14.491	2.0161	-15.516		2.0168	0.041772	2.0161	-0.036049
2.0219	0.0133	2.0177	-0.0223		2.0186	-2.61	2.0186	-19.98		2.0203	14.52	2.0196	-15.516		2.0203	0.041772	2.0196	-0.036049
2.0253	0.0107	2.0212	-0.0221		2.0221	-2.6	2.0221	-19.97		2.0238	14.52	2.0231	-15.516		2.0238	0.041772	2.0231	-0.036049
2.0288	0.0108	2.0247	-0.0185		2.0256	-2.6	2.0256	-19.97		2.0273	14.52	2.0266	-15.37		2.0273	0.041772	2.0266	-0.036049
2.0323	0.0093	2.0281	-0.0186		2.029	-2.6	2.029	-19.97		2.0308	14.491	2.0301	-15.429		2.0308	0.041772	2.0301	-0.036049
2.0358	0.0099	2.0316	-0.0173		2.0325	-2.58	2.0325	-19.95		2.0343	14.491	2.0336	-15.516		2.0343	0.041772	2.0336	-0.036049
2.0393	0.01	2.0351	-0.0182		2.036	-2.58	2.036	-19.95		2.0378	14.52	2.0371	-15.487		2.0378	0.041772	2.0371	-0.036049
2.0428	0.0084	2.0386	-0.0183		2.0395	-2.58	2.0395	-19.95		2.0413	14.491	2.0406	-15.516		2.0413	0.041772	2.0406	-0.036049
2.0463	0.0045	2.0421	-0.017		2.043	-2.55	2.043	-19.94		2.0448	14.491	2.0441	-15.516		2.0448	0.041772	2.0441	-0.036049
2.0498	0.0045	2.0456	-0.0137		2.0465	-2.55	2.0465	-19.94		2.0483	14.52	2.0476	-15.516		2.0483	0.041772	2.0476	-0.036049
2.0533	0.0026	2.0491	-0.0138		2.05	-2.55	2.05	-19.94		2.0518	14.52	2.0511	-15.516		2.0518	0.041772	2.0511	-0.036049
2.0568	0.0033	2.0526	-0.0122		2.0535	-2.53	2.0535	-19.93		2.0553	14.491	2.0546	-15.429		2.0553	0.041772	2.0546	-0.036049
2.0603	0.0029	2.0561	-0.0132		2.057	-2.53	2.057	-19.93		2.0588	14.491	2.0581	-15.458		2.0588	0.041772	2.0581	-0.036049
2.0638	0.001	2.0596	-0.0133		2.0605	-2.53	2.0605	-19.93		2.0623	14.491	2.0616	-15.516		2.0623	0.041772	2.0616	-0.036049
2.0673	0.0007	2.0631	-0.0115		2.064	-2.5	2.064	-19.92		2.0659	14.491	2.0651	-15.516		2.0659	0.041772	2.0651	-0.036049
2.0708	0.0003	2.0666	-0.0114		2.0675	-2.5	2.0675	-19.92		2.0693	14.491	2.0686	-15.487		2.0693	0.041772	2.0686	-0.036049
2.0745	0.0013	2.0701	-0.011		2.0712	-2.5	2.0712	-19.92		2.073	14.491	2.0723	-15.516		2.073	0.041772	2.0723	-0.036049
2.078	0.0014	2.0738	-0.0127		2.0748	-2.47	2.0748	-19.9		2.0765	14.52	2.0758	-15.516		2.0765	0.041772	2.0758	-0.036049
2.0815	0.0006	2.0773	-0.0128		2.0783	-2.47	2.0783	-19.9		2.0799	14.52	2.0792	-15.487		2.0799	0.041772	2.0792	-0.036049
2.085	0.0018	2.0808	-0.012		2.0818	-2.47	2.0818	-19.9		2.0834	14.462	2.0827	-15.487		2.0834	0.041772	2.0827	-0.036049
2.0885	0.002	2.0843	-0.0137		2.0853	-2.43	2.0853	-19.89		2.0869	14.491	2.0864	-15.546		2.0869	0.041772	2.0864	-0.036049
2.092	-0.0002	2.0878	-0.0134		2.0888	-2.43	2.0888	-19.89		2.0904	14.52	2.0897	-15.516		2.0904	0.041772	2.0897	-0.036049
2.0955	0.0034	2.0914	-0.0114		2.0923	-2.4	2.0923	-19.88		2.0939	14.52	2.0932	-15.516		2.0939	0.041772	2.0932	-0.036049
2.099	0.0027	2.0948	-0.0151		2.0958	-2.4	2.0958	-19.88		2.0974	14.52	2.0967	-15.516		2.0974	0.041772	2.0967	-0.036049
2.1025	0.0028	2.0983	-0.0144		2.0993	-2.4	2.0993	-19.88		2.1009	14.52	2.1002	-15.516		2.1009	0.041772	2.1002	-0.036049
2.106	0.0016	2.1018	-0.0144		2.1028	-2.4	2.1028	-19.88		2.1044	14.52	2.1037	-15.487		2.1044	0.041772	2.1037	-0.036049
2.1094	0.0004	2.1052	-0.0133		2.1063	-2.4	2.1063	-19.88		2.1079	14.52	2.1072	-15.487		2.1079	0.041772	2.1072	-0.036049
2.1129	0.0085	2.1087	-0.0127		2.1098	-2.37	2.1098	-19.87		2.1114	14.491	2.1107	-15.487		2.1114	0.041772	2.1107	-0.036049
2.1164	0.0074	2.1122	-0.0203		2.1133	-2.37	2.1133	-19.87		2.1149	14.491	2.1142	-15.487		2.1149	0.041772	2.1142	-0.036049
2.1199	0.0096	2.1157	-0.0195		2.1167	-2.34	2.1167	-19.87		2.1184	14.491	2.1177	-15.546		2.1184	0.041772	2.1177	-0.036049
2.1234	0.0097	2.1192	-0.0214		2.1202	-2.34	2.1202	-19.87		2.122	14.52	2.1212	-15.546		2.122	0.041772	2.1212	-0.036049
2.1269	0.0131	2.1227	-0.0217		2.1237	-2.32	2.1237	-19.87		2.1254	14.491	2.1247	-15.516		2.1254	0.041772	2.1247	-0.036049
2.1304	0.0128	2.1262	-0.0246		2.1272	-2.32	2.1272	-19.87		2.1289	14.462	2.1282	-15.516		2.1289	0.041772	2.1282	-0.036049
2.1339	0.0152	2.1297	-0.0242		2.1307	-2.32	2.1307	-19.87		2.1324	14.491	2.1317	-15.516		2.1324	0.041772	2.1317	-0.036049
2.1374	0.0152	2.1332	-0.0255		2.1342	-2.29	2.1342	-19.88		2.1359	14.52	2.1352	-15.458		2.1359	0.041772	2.1352	-0.036049
2.1409	0.0149	2.1367	-0.0264		2.1377	-2.29	2.1377	-19.88		2.1394	14.491	2.1387	-15.487		2.1394	0.041772	2.1387	-0.036049
2.1444	0.0164	2.1402	-0.0261		2.1412	-2.29	2.1412	-19.88		2.1429	14.491	2.1423	-15.546		2.1429	0.041772	2.1423	-0.036049
2.1479	0.0153	2.1437	-0.0271		2.1447	-2.27	2.1447	-19.89		2.1464	14.52	2.1457	-15.546		2.1464	0.041772	2.1457	-0.036049
2.1514	0.0149	2.1472	-0.0259		2.1482	-2.27	2.1482	-19.89		2.1499	14.462	2.1492	-15.516		2.1499	0.041772	2.1492	-0.036049
2.1549	0.0156	2.1507	-0.0256		2.1517	-2.27	2.1517	-19.9		2.1534	14.491	2.1527	-15.516		2.1534	0.041772	2.1527	-0.036049
2.1584	0.0156	2.1542	-0.0257		2.1552	-2.26	2.1552	-19.9		2.1569	14.462	2.1562	-15.487		2.1569	0.041772	2.1562	-0.036049
2.1619	0.0166	2.1577	-0.0257		2.1587	-2.26	2.1587	-19.9		2.1604	14.491	2.1596	-15.487		2.1604	0.041772	2.1596	-0.036049
2.1654	0.0154	2.1612	-0.0269		2.1622	-2.24	2.1622	-19.91		2.1638	14.52	2.1631	-15.487		2.1638	0.041772	2.1631	-0.036049
2.1689	0.0146	2.1647	-0.025		2.1657	-2.24	2.1657	-19.91		2.1673	14.462	2.1666	-15.487		2.1673	0.041772	2.1666	-0.036049
2.1724	0.0149	2.1682	-0.0243		2.1692	-2.24	2.1692	-19.91		2.1708	14.52	2.1701	-15.487		2.1708	0.041772	2.1701	-0.036049
2.1759	0.0142	2.1717	-0.0246		2.1727	-2.23	2.1727	-19.91		2.1743	14.52	2.1736	-15.487		2.1743	0.041772	2.1736	-0.036049
2.1794	0.0138	2.1752	-0.0231		2.1762	-2.23	2.1762	-19.91		2.1779	14.491	2.1771	-15.399		2.1779	0.041772	2.1771	-0.036049
2.1829	0.0146	2.1787	-0.0231		2.1797	-2.23	2.1797	-19.91		2.1813	14.491	2.1806	-15.458		2.1813	0.041772	2.1806	-0.036049
2.1863	0.014	2.1821	-0.0236		2.1831	-2.23	2.1831	-19.92		2.1848	14.52	2.1841	-15.487		2.1848	0.041772	2.1841	-0.036049
2.1898	0.0129	2.1856	-0.0227		2.1867	-2.23	2.1867	-19.92		2.1883	14.549	2.1876	-15.516		2.1883	0.041772	2.1876	-0.036049
2.1928	0.0135	2.1891	-0.0216		2.1902	-2.23	2.1902	-19.92		2.1918	14.52	2.1911	-15.516		2.1918	0.041772	2.1911	-0.036049
2.1963	0.015	2.1921	-0.0222		2.1931	-2.22	2.1931	-19.93		2.1948	14.491	2.1941	-15.516		2.1948	0.041772	2.1941	-0.036049
2.1998	0.0146	2.1956	-0.0231		2.1966	-2.22	2.1966	-19.93		2.1983	14.491	2.1977	-15.516		2.1983	0.041772	2.1977	-0.036049
2.2033	0.0171	2.1991	-0.0227		2.2	-2.22	2.2	-19.93		2.2018	14.491	2.2011	-15.516		2.2018	0.041772	2.2011	-0.036049
2.2069	0.0167	2.2026	-0.025		2.2036	-2.22	2.2036	-19.93		2.2054	14.52	2.2047	-15.429		2.2054	0.041772	2.2047	-0.036049
2.2104	0.0168	2.2062	-0.025		2.2071	-2.22	2.2071	-19.93		2.2089	14.52	2.2082	-15.458		2.2089	0.041772	2.2082	-0.036049
2.2139	0.019	2.2097	-0.0246		2.2106	-2.22	2.2106	-19.93		2.2124	14.52	2.2117	-15.546		2.2124	0.041772	2.2117	-0.036049
2.2174	0.0186	2.2132	-0.0266		2.2141	-2.22	2.2141	-19.94		2.2159	14.52	2.2152	-15.516		2.2159	0.041772	2.2152	-0.036049
2.2209	0.0182	2.2167	-0.0263		2.2176	-2.22	2.2176	-19.94		2.2194	14.52	2.2187	-15.487		2.2194	0.041772	2.2187	-0.036049
2.2243	0.0204	2.2202	-0.0259		2.2211	-2.22	2.2211	-19.94		2.2229	14.491	2.2221	-15.516		2.2229	0.041772	2.2221	-0.036049
2.2279	0.0196	2.2236	-0.028		2.2245	-2.22	2.2245	-19.95		2.2263	14.491	2.2256	-15.516		2.2263	0.041772	2.2256	-0.036049
2.2313	0.0208	2.2271	-0.0273		2.228	-2.22	2.228	-19.95		2.2298	14.491	2.2291	-15.516		2.2298	0.041772	2.2291	-0.036049
2.2348	0.0209	2.2306	-0.0273		2.2315	-2.22	2.2315	-19.96		2.2333	14.491	2.2326	-15.458		2.2333	0.041772	2.2326	-0.036049
2.2383	0.0205	2.2341	-0.0284		2.235	-2.22	2.235	-19.96		2.2367	14.491	2.236	-15.458		2.2367	0.041772	2.236	-0.036049
2.2418	0.0213	2.2376	-0.028		2.2385	-2.22	2.2385	-19.96		2.2402	14.52	2.2395	-15.516		2.2402	0.041772	2.2395	-0.036049
2.2453	0.0214	2.2411	-0.0288		2.242	-2.22	2.242	-19.97		2.2437	14.491	2.2432	-15.516		2.2437	0.041772	2.2432	-0.036049
2.2488	0.021	2.2446	-0.0287		2.2455	-2.22	2.2455	-19.97		2.2472	14.52	2.2465	-15.516		2.2472	0.041772	2.2465	-0.036049
2.2523	0.022	2.2481	-0.0283		2.249	-2.22	2.249	-19.97		2.2507	14.52	2.25	-15.516		2.2507	0.041772	2.25	-0.036049
2.2558	0.0191	2.2516	-0.0294		2.2525	-2.23	2.2525	-19.98		2.2542	14.549	2.2535	-15.516		2.2542	0.041772	2.2535	-0.036049
2.2593	0.0191	2.2551	-0.0271		2.256	-2.23	2.256	-19.98		2.2577	14.491	2.257	-15.516		2.2577	0.041772	2.257	-0.036049
2.2627	0.0198	2.2586	-0.0267		2.2595	-2.23	2.2595	-19.98		2.2612	14.491	2.2605	-15.429		2.2612	0.041772	2.2605	-0.036049
2.2662	0.0175	2.262	-0.0274		2.2629	-2.23	2.2629	-19.98		2.2647	14.491	2.264	-15.458		2.2647	0.041772	2.264	-0.036049
2.2697	0.0171	2.2655	-0.025		2.2664	-2.23	2.2664	-19.98		2.2682	14.491	2.2675	-15.516		2.2682	0.041772	2.2675	-0.036049
2.2732	0.0162	2.269	-0.0246		2.2699	-2.23	2.2699	-19.98		2.2717	14.52	2.271	-15.516		2.2717	0.041772	2.271	-0.036049
2.2767	0.0162	2.2725	-0.0252		2.2735	-2.23	2.2735	-19.99		2.2752	14.491	2.2745	-15.487		2.2752	0.041772	2.2745	-0.036049
2.2802	0.0162	2.276	-0.0235		2.2769	-2.23	2.2769	-19.99		2.2787	14.462	2.278	-15.487		2.2787	0.041772	2.278	-0.036049
2.284	0.013	2.2795	-0.0235		2.2804	-2.23	2.2804	-19.99		2.2825	14.462	2.2818	-15.516		2.2825	0.041772	2.2818	-0.036049
2.2875	0.013	2.2833	-0.0204		2.2842	-2.23	2.2842	-19.99		2.286	14.491	2.2853	-15.575		2.286	0.041772	2.2853	-0.036049
2.291	0.013	2.2868	-0.0204		2.2877	-2.23	2.2877	-19.99		2.2895	14.52	2.2888	-15.487		2.2895	0.041772	2.2888	-0.036049
2.2945	0.0117	2.2903	-0.0204		2.2912	-2.23	2.2912	-19.99		2.293	14.52	2.2923	-15.516		2.293	0.041772	2.2923	-0.036049
2.298	0.0117	2.2938	-0.0193		2.2947	-2.23	2.2947	-20		2.2965	14.52	2.2958	-15.546		2.2965	0.041772	2.2958	-0.036049
2.3015	0.0117	2.2973	-0.0193		2.2982	-2.23	2.2982	-20		2.3	14.52	2.2993	-15.546		2.3	0.041772	2.2993	-0.036049
2.305	0.0117	2.3008	-0.0193		2.3017	-2.23	2.3017	-20		2.3035	14.52	2.3028	-15.487		2.3035	0.041772	2.3028	-0.036049
2.3085	0.0117	2.3043	-0.0193		2.3052	-2.23	2.3052	-20		2.307	14.549	2.3063	-15.516		2.307	0.041772	2.3063	-0.036049
2.312	0.0084	2.3078	-0.0193		2.3087	-2.23	2.3087	-20		2.3105	14.491	2.3098	-15.575		2.3105	0.041772	2.3098	-0.036049
2.3155	0.0082	2.3113	-0.0158		2.3122	-2.23	2.3122	-20		2.314	14.491	2.3133	-15.575		2.314	0.041772	2.3133	-0.036049
2.319	0.0067	2.3148	-0.0155		2.3157	-2.24	2.3157	-19.99		2.3174	14.491	2.3167	-15.487		2.3174	0.041772	2.3167	-0.036049
2.3225	0.006	2.3183	-0.0138		2.3192	-2.24	2.3192	-19.99		2.3209	14.491	2.3202	-15.516		2.3209	0.041772	2.3202	-0.036049
2.326	0.0042	2.3218	-0.0131		2.3227	-2.24	2.3227	-19.99		2.3246	14.491	2.3237	-15.546		2.3246	0.041772	2.3237	-0.036049
2.3295	0.0042	2.3253	-0.0118		2.3262	-2.24	2.3262	-19.99		2.3279	14.491	2.3272	-15.546		2.3279	0.041772	2.3272	-0.036049
2.333	0.0038	2.3288	-0.0118		2.3297	-2.24	2.3297	-19.99		2.3314	14.491	2.3307	-15.516		2.3314	0.041772	2.3307	-0.036049
2.3365	0.0031	2.3323	-0.0114		2.3332	-2.24	2.3332	-19.99		2.3349	14.491	2.3342	-15.516		2.3349	0.041772	2.3342	-0.036049
2.34	0.0031	2.3358	-0.0105		2.3368	-2.24	2.3368	-19.99		2.3384	14.52	2.3377	-15.516		2.3384	0.041772	2.3377	-0.036049
2.3434	0.0008	2.3393	-0.0105		2.3403	-2.24	2.3403	-19.99		2.3419	14.491	2.3412	-15.487		2.3419	0.041772	2.3412	-0.036049
2.3469	0.0008	2.3427	-0.0098		2.3438	-2.24	2.3438	-19.98		2.3454	14.491	2.3448	-15.458		2.3454	0.041772	2.3448	-0.036049
2.3504	0.0008	2.3462	-0.0083		2.3473	-2.24	2.3473	-19.98		2.3489	14.491	2.3482	-15.487		2.3489	0.041772	2.3482	-0.036049
2.3539	-0.0025	2.3497	-0.0083		2.3508	-2.24	2.3508	-19.98		2.3524	14.491	2.3517	-15.516		2.3524	0.041772	2.3517	-0.036049
2.3574	-0.0025	2.3532	-0.0048		2.3543	-2.24	2.3543	-19.97		2.3559	14.491	2.3552	-15.487		2.3559	0.041772	2.3552	-0.036049
2.3609	-0.0025	2.3567	-0.0048		2.3577	-2.24	2.3577	-19.97		2.3594	14.491	2.3587	-15.487		2.3594	0.041772	2.3587	-0.036049
2.3644	-0.0042	2.3602	-0.0048		2.3612	-2.24	2.3612	-19.97		2.3629	14.491	2.3622	-15.487		2.3629	0.041772	2.3622	-0.036049
2.3679	-0.0042	2.3637	-0.0031		2.3647	-2.24	2.3647	-19.97		2.3664	14.491	2.3657	-15.429		2.3664	0.041772	2.3657	-0.036049
2.3715	-0.0055	2.3672	-0.0031		2.3682	-2.24	2.3682	-19.97		2.3699	14.52	2.3692	-15.458		2.3699	0.041772	2.3692	-0.036049
2.375	-0.0085	2.3708	-0.0019		2.3718	-2.24	2.3718	-19.96		2.3735	14.491	2.3728	-15.516		2.3735	0.041772	2.3728	-0.036049
2.3785	-0.0085	2.3743	0.0012		2.3753	-2.24	2.3753	-19.96		2.377	14.462	2.3763	-15.516		2.377	0.041772	2.3763	-0.036049
2.382	-0.0098	2.3778	0.0012		2.3788	-2.24	2.3788	-19.96		2.3806	14.52	2.3798	-15.546		2.3806	0.041772	2.3798	-0.036049
2.3855	-0.0114	2.3813	0.0025		2.3823	-2.24	2.3823	-19.95		2.384	14.491	2.3833	-15.546		2.384	0.041772	2.3833	-0.036049
2.389	-0.0114	2.3848	0.004		2.3857	-2.24	2.3857	-19.95		2.3875	14.491	2.3868	-15.516		2.3875	0.041772	2.3868	-0.036049
2.3925	-0.0132	2.3883	0.004		2.3893	-2.24	2.3893	-19.95		2.3909	14.491	2.3903	-15.399		2.3909	0.041772	2.3903	-0.036049
2.396	-0.015	2.3918	0.0058		2.3928	-2.24	2.3928	-19.93		2.3944	14.462	2.3937	-15.429		2.3944	0.041772	2.3937	-0.036049
2.3995	-0.015	2.3953	0.0074		2.3963	-2.24	2.3963	-19.93		2.3979	14.491	2.3972	-15.487		2.3979	0.041772	2.3972	-0.036049
2.403	-0.0172	2.3988	0.0075		2.3998	-2.24	2.3998	-19.93		2.4014	14.52	2.4009	-15.516		2.4014	0.041772	2.4009	-0.036049
2.4065	-0.018	2.4023	0.0093		2.4033	-2.24	2.4033	-19.92		2.4049	14.491	2.4042	-15.516		2.4049	0.041772	2.4042	-0.036049
2.41	-0.018	2.4058	0.0106		2.4068	-2.24	2.4068	-19.92		2.4084	14.491	2.4077	-15.487		2.4084	0.041772	2.4077	-0.036049
2.4135	-0.0198	2.4093	0.0106		2.4103	-2.24	2.4103	-19.92		2.4119	14.491	2.4112	-15.487		2.4119	0.041772	2.4112	-0.036049
2.4169	-0.0222	2.4128	0.0124		2.4138	-2.24	2.4138	-19.9		2.4154	14.52	2.4147	-15.487		2.4154	0.041772	2.4147	-0.036049
2.4204	-0.0222	2.4162	0.0148		2.4173	-2.24	2.4173	-19.9		2.4189	14.491	2.4182	-15.429		2.4189	0.041772	2.4182	-0.036049
2.4239	-0.0259	2.4197	0.0148		2.4208	-2.24	2.4208	-19.9		2.4224	14.491	2.4217	-15.487		2.4224	0.041772	2.4217	-0.036049
2.4274	-0.0263	2.4232	0.0186		2.4242	-2.25	2.4242	-19.89		2.4259	14.491	2.4252	-15.546		2.4259	0.041772	2.4252	-0.036049
2.4309	-0.0263	2.4267	0.0186		2.4277	-2.25	2.4277	-19.89		2.4294	14.52	2.4287	-15.546		2.4294	0.041772	2.4287	-0.036049
2.4344	-0.032	2.4302	0.019		2.4312	-2.25	2.4312	-19.89		2.4329	14.491	2.4322	-15.487		2.4329	0.041772	2.4322	-0.036049
2.4379	-0.0324	2.4337	0.0246		2.4347	-2.25	2.4347	-19.87		2.4364	14.491	2.4357	-15.487		2.4364	0.041772	2.4357	-0.036049
2.4414	-0.0348	2.4372	0.025		2.4382	-2.25	2.4382	-19.87		2.4399	14.491	2.4392	-15.487		2.4399	0.041772	2.4392	-0.036049
2.4449	-0.033	2.4407	0.0275		2.4417	-2.25	2.4417	-19.85		2.4434	14.491	2.4427	-15.487		2.4434	0.041772	2.4427	-0.036049
2.4484	-0.0334	2.4442	0.0259		2.4452	-2.25	2.4452	-19.85		2.4469	14.52	2.4463	-15.399		2.4469	0.041772	2.4463	-0.036049
2.4519	-0.036	2.4477	0.0263		2.4487	-2.25	2.4487	-19.85		2.4504	14.52	2.4497	-15.458		2.4504	0.041772	2.4497	-0.036049
2.4554	-0.0386	2.4547	0.0312		2.4522	-2.25	2.4522	-19.83		2.4539	14.52	2.4532	-15.487		2.4539	0.041772	2.4532	-0.036049
2.4589	-0.0386	2.4582	0.0312		2.4557	-2.25	2.4557	-19.83		2.4574	14.52	2.4567	-15.487		2.4574	0.041772	2.4567	-0.036049
2.4631	-0.0405	2.4617	0.0338		2.4592	-2.25	2.4592	-19.83		2.4609	14.491	2.4602	-15.516		2.4609	0.041772	2.4602	-0.036049
2.4666	-0.0409	2.4659	0.0334		2.4633	-2.25	2.4633	-19.81		2.4651	14.491	2.4644	-15.516		2.4651	0.041772	2.4644	-0.036049
2.4701	-0.0409	2.4694	0.0334		2.4668	-2.25	2.4668	-19.81		2.4686	14.491	2.4678	-15.516		2.4686	0.041772	2.4678	-0.036049
2.4736	-0.0441	2.4729	0.0367		2.4703	-2.25	2.4703	-19.81		2.472	14.491	2.4713	-15.516		2.472	0.041772	2.4713	-0.036049
2.4771	-0.0441	2.4764	0.0367		2.4738	-2.25	2.4738	-19.79		2.4755	14.462	2.4748	-15.458		2.4755	0.041772	2.4748	-0.036049
2.4806	-0.0445	2.4799	0.0367		2.4773	-2.25	2.4773	-19.79		2.479	14.491	2.4783	-15.487		2.479	0.041772	2.4783	-0.036049
2.4841	-0.0494	2.4834	0.042		2.4808	-2.25	2.4808	-19.79		2.4825	14.462	2.4818	-15.516		2.4825	0.041772	2.4818	-0.036049
2.4876	-0.0495	2.4869	0.042		2.4843	-2.25	2.4843	-19.77		2.486	14.462	2.4853	-15.516		2.486	0.041772	2.4853	-0.036049
2.4912	-0.0498	2.4904	0.0424		2.4878	-2.25	2.4878	-19.77		2.4895	14.52	2.4888	-15.516		2.4895	0.041772	2.4888	-0.036049
2.4947	-0.0536	2.494	0.0461		2.4914	-2.25	2.4914	-19.75		2.4931	14.491	2.4924	-15.546		2.4931	0.041772	2.4924	-0.036049
2.4981	-0.0537	2.4974	0.0461		2.4949	-2.25	2.4949	-19.75		2.4966	14.491	2.4959	-15.399		2.4966	0.041772	2.4959	-0.036049
2.5017	-0.0541	2.5009	0.0465		2.4984	-2.25	2.4984	-19.75		2.5001	14.491	2.4994	-15.487		2.5001	0.041772	2.4994	-0.036049
2.5051	-0.0545	2.5044	0.0465		2.5018	-2.25	2.5018	-19.75		2.5036	14.52	2.5029	-15.516		2.5036	0.041772	2.5029	-0.036049
2.5086	-0.0545	2.5079	0.0469		2.5053	-2.25	2.5053	-19.75		2.5072	14.52	2.5064	-15.546		2.5072	0.041772	2.5064	-0.036049
2.5121	-0.0575	2.5114	0.05		2.5088	-2.25	2.5088	-19.73		2.5106	14.52	2.5099	-15.516		2.5106	0.041772	2.5099	-0.036049
2.5156	-0.0604	2.5149	0.053		2.5124	-2.25	2.5124	-19.73		2.5141	14.491	2.5134	-15.516		2.5141	0.041772	2.5134	-0.036049
2.5191	-0.0589	2.5184	0.0515		2.5158	-2.25	2.5158	-19.7		2.5176	14.52	2.5169	-15.516		2.5176	0.041772	2.5169	-0.036049
2.5226	-0.0626	2.5219	0.0552		2.5193	-2.25	2.5193	-19.7		2.5211	14.52	2.5204	-15.516		2.5211	0.041772	2.5204	-0.036049
2.5261	-0.0635	2.5254	0.056		2.5228	-2.25	2.5228	-19.68		2.5246	14.52	2.5239	-15.487		2.5246	0.041772	2.5239	-0.036049
2.5296	-0.0643	2.5289	0.056		2.5263	-2.25	2.5263	-19.68		2.5281	14.549	2.5275	-15.458		2.5281	0.041772	2.5275	-0.036049
2.5331	-0.0671	2.5325	0.0597		2.5298	-2.25	2.5298	-19.68		2.5316	14.52	2.5309	-15.546		2.5316	0.041772	2.5309	-0.036049
2.5366	-0.0671	2.5359	0.0598		2.5333	-2.25	2.5333	-19.66		2.5351	14.491	2.5344	-15.516		2.5351	0.041772	2.5344	-0.036049
2.5401	-0.0672	2.5394	0.0598		2.5368	-2.25	2.5368	-19.66		2.5386	14.52	2.5379	-15.487		2.5386	0.041772	2.5379	-0.036049
2.5436	-0.0686	2.5429	0.0611		2.5403	-2.25	2.5403	-19.66		2.5421	14.491	2.5414	-15.487		2.5421	0.041772	2.5414	-0.036049
2.5471	-0.069	2.5464	0.0615		2.5438	-2.25	2.5438	-19.64		2.5456	14.491	2.5449	-15.487		2.5456	0.041772	2.5449	-0.036049
2.5506	-0.0694	2.5499	0.0619		2.5473	-2.25	2.5473	-19.64		2.5491	14.52	2.5484	-15.429		2.5491	0.041772	2.5484	-0.036049
2.5541	-0.0681	2.5534	0.0601		2.5509	-2.25	2.5509	-19.64		2.5525	14.52	2.5519	-15.429		2.5525	0.041772	2.5519	-0.036049
2.5576	-0.0681	2.5569	0.0608		2.5544	-2.25	2.5544	-19.61		2.556	14.549	2.5553	-15.487		2.556	0.041772	2.5553	-0.036049
2.5611	-0.0681	2.5604	0.0609		2.5578	-2.25	2.5578	-19.61		2.5595	14.52	2.5588	-15.516		2.5595	0.041772	2.5588	-0.036049
2.5646	-0.0698	2.5639	0.0625		2.5614	-2.25	2.5614	-19.6		2.563	14.491	2.5623	-15.516		2.563	0.041772	2.5623	-0.036049
2.5681	-0.0698	2.5674	0.0625		2.5649	-2.25	2.5649	-19.6		2.5665	14.491	2.5658	-15.487		2.5665	0.041772	2.5658	-0.036049
2.5716	-0.0726	2.5709	0.0654		2.5684	-2.25	2.5684	-19.6		2.57	14.491	2.5693	-15.487		2.57	0.041772	2.5693	-0.036049
2.575	-0.0697	2.5743	0.0626		2.5719	-2.25	2.5719	-19.58		2.5735	14.491	2.5728	-15.487		2.5735	0.041772	2.5728	-0.036049
2.5785	-0.0697	2.5778	0.0626		2.5754	-2.25	2.5754	-19.58		2.577	14.52	2.5763	-15.37		2.577	0.041772	2.5763	-0.036049
2.5814	-0.0715	2.5813	0.0644		2.5789	-2.25	2.5789	-19.58		2.5805	14.52	2.5798	-15.429		2.5805	0.041772	2.5798	-0.036049
2.5849	-0.0716	2.5842	0.0644		2.5818	-2.26	2.5818	-19.57		2.5834	14.491	2.5827	-15.546		2.5834	0.041772	2.5827	-0.036049
2.5884	-0.0725	2.5877	0.0652		2.5852	-2.26	2.5852	-19.57		2.5869	14.491	2.5862	-15.546		2.5869	0.041772	2.5862	-0.036049
2.5919	-0.0742	2.5912	0.0671		2.5887	-2.26	2.5887	-19.57		2.5904	14.52	2.5897	-15.516		2.5904	0.041772	2.5897	-0.036049
2.5954	-0.0714	2.5947	0.0646		2.5922	-2.26	2.5922	-19.56		2.5939	14.52	2.5932	-15.516		2.5939	0.041772	2.5932	-0.036049
2.5989	-0.0715	2.5982	0.0646		2.5957	-2.26	2.5957	-19.56		2.5974	14.52	2.5967	-15.487		2.5974	0.041772	2.5967	-0.036049
2.6024	-0.0737	2.6017	0.0662		2.5992	-2.26	2.5992	-19.56		2.6009	14.52	2.6002	-15.487		2.6009	0.041772	2.6002	-0.036049
2.6059	-0.0706	2.6052	0.0636		2.6027	-2.26	2.6027	-19.55		2.6044	14.52	2.6037	-15.458		2.6044	0.041772	2.6037	-0.036049
2.6094	-0.0711	2.6087	0.0641		2.6062	-2.26	2.6062	-19.55		2.608	14.52	2.6072	-15.458		2.608	0.041772	2.6072	-0.036049
2.6164	-0.0697	2.6122	0.0629		2.6097	-2.26	2.6097	-19.55		2.6114	14.52	2.6107	-15.516		2.6114	0.041772	2.6107	-0.036049
2.6199	-0.0698	2.6157	0.063		2.6131	-2.26	2.6131	-19.54		2.6149	14.549	2.6142	-15.516		2.6149	0.041772	2.6142	-0.036049
2.6234	-0.0691	2.6192	0.063		2.6167	-2.26	2.6167	-19.54		2.6184	14.549	2.6177	-15.516		2.6184	0.041772	2.6177	-0.036049
2.6269	-0.07	2.6227	0.0621		2.6202	-2.26	2.6202	-19.54		2.6219	14.549	2.6212	-15.516		2.6219	0.041772	2.6212	-0.036049
2.6304	-0.0701	2.6262	0.0622		2.6237	-2.26	2.6237	-19.53		2.6254	14.549	2.6247	-15.458		2.6254	0.041772	2.6247	-0.036049
2.6339	-0.0706	2.6297	0.0631		2.6272	-2.26	2.6272	-19.53		2.6288	14.549	2.6283	-15.458		2.6288	0.041772	2.6283	-0.036049
2.6374	-0.0715	2.6332	0.0636		2.6307	-2.26	2.6307	-19.53		2.6323	14.549	2.6316	-15.487		2.6323	0.041772	2.6316	-0.036049
2.6409	-0.0719	2.6367	0.0644		2.6342	-2.27	2.6342	-19.53		2.6358	14.52	2.6351	-15.516		2.6358	0.041772	2.6351	-0.036049
2.6444	-0.072	2.6402	0.0649		2.6377	-2.27	2.6377	-19.53		2.6393	14.52	2.6386	-15.516		2.6393	0.041772	2.6386	-0.036049
2.6479	-0.072	2.6437	0.0649		2.6412	-2.27	2.6412	-19.53		2.6428	14.491	2.6421	-15.487		2.6428	0.041772	2.6421	-0.036049
2.6513	-0.073	2.6472	0.065		2.6447	-2.27	2.6447	-19.53		2.6463	14.52	2.6456	-15.487		2.6463	0.041772	2.6456	-0.036049
2.6549	-0.0721	2.6507	0.0656		2.6482	-2.27	2.6482	-19.53		2.6498	14.52	2.6491	-15.399		2.6498	0.041772	2.6491	-0.036049
2.6583	-0.0721	2.6541	0.0652		2.6517	-2.27	2.6517	-19.52		2.6533	14.52	2.6526	-15.487		2.6533	0.041772	2.6526	-0.036049
2.6618	-0.0732	2.6576	0.0652		2.6551	-2.27	2.6551	-19.52		2.6568	14.52	2.6561	-15.546		2.6568	0.041772	2.6561	-0.036049
2.6653	-0.0744	2.6611	0.0663		2.6586	-2.27	2.6586	-19.52		2.6603	14.491	2.6596	-15.487		2.6603	0.041772	2.6596	-0.036049
2.6689	-0.0748	2.6646	0.0672		2.6621	-2.27	2.6621	-19.52		2.6639	14.52	2.6631	-15.546		2.6639	0.041772	2.6631	-0.036049
2.6727	-0.0771	2.6681	0.0675		2.6656	-2.27	2.6656	-19.52		2.6673	14.491	2.6666	-15.516		2.6673	0.041772	2.6666	-0.036049
2.6762	-0.0772	2.672	0.0682		2.669	-2.27	2.669	-19.52		2.6712	14.52	2.6701	-15.516		2.6712	0.041772	2.6701	-0.036049
2.6797	-0.0772	2.6755	0.0697		2.673	-2.27	2.673	-19.51		2.6747	14.52	2.674	-15.487		2.6747	0.041772	2.674	-0.036049
2.6832	-0.0762	2.679	0.0697		2.6764	-2.27	2.6764	-19.51		2.6782	14.52	2.6775	-15.429		2.6782	0.041772	2.6775	-0.036049
2.6867	-0.0763	2.6825	0.0689		2.6799	-2.27	2.6799	-19.51		2.6817	14.52	2.681	-15.458		2.6817	0.041772	2.681	-0.036049
2.6902	-0.0764	2.686	0.069		2.6834	-2.27	2.6834	-19.51		2.6852	14.491	2.6846	-15.516		2.6852	0.041772	2.6846	-0.036049
2.6937	-0.0796	2.6896	0.069		2.6869	-2.27	2.6869	-19.51		2.6887	14.491	2.688	-15.516		2.6887	0.041772	2.688	-0.036049
2.6972	-0.0797	2.693	0.0718		2.6904	-2.27	2.6904	-19.51		2.6922	14.52	2.6915	-15.516		2.6922	0.041772	2.6915	-0.036049
2.7007	-0.0798	2.6965	0.0719		2.6939	-2.27	2.6939	-19.5		2.6957	14.52	2.695	-15.487		2.6957	0.041772	2.695	-0.036049
2.7042	-0.0798	2.7	0.0719		2.6974	-2.27	2.6974	-19.5		2.6992	14.52	2.6985	-15.429		2.6992	0.041772	2.6985	-0.036049
2.7077	-0.0798	2.7035	0.072		2.7009	-2.27	2.7009	-19.5		2.7026	14.491	2.702	-15.487		2.7026	0.041772	2.702	-0.036049
2.7112	-0.0806	2.707	0.0721		2.7044	-2.27	2.7044	-19.5		2.7062	14.52	2.7054	-15.516		2.7062	0.041772	2.7054	-0.036049
2.7147	-0.0813	2.7105	0.0728		2.7079	-2.27	2.7079	-19.5		2.7096	14.52	2.7089	-15.516		2.7096	0.041772	2.7089	-0.036049
2.7182	-0.0822	2.714	0.0735		2.7114	-2.27	2.7114	-19.5		2.7131	14.491	2.7124	-15.516		2.7131	0.041772	2.7124	-0.036049
2.7217	-0.0833	2.7175	0.0743		2.7149	-2.27	2.7149	-19.49		2.7166	14.491	2.7159	-15.487		2.7166	0.041772	2.7159	-0.036049
2.7252	-0.0842	2.721	0.0753		2.7184	-2.27	2.7184	-19.49		2.7201	14.491	2.7194	-15.516		2.7201	0.041772	2.7194	-0.036049
2.7286	-0.0843	2.7245	0.076		2.7219	-2.26	2.7219	-19.49		2.7236	14.52	2.7229	-15.399		2.7236	0.041772	2.7229	-0.036049
2.7321	-0.0856	2.728	0.0761		2.7254	-2.26	2.7254	-19.49		2.7271	14.491	2.7264	-15.458		2.7271	0.041772	2.7264	-0.036049
2.7356	-0.0848	2.7315	0.0773		2.7289	-2.26	2.7289	-19.49		2.7306	14.491	2.7299	-15.516		2.7306	0.041772	2.7299	-0.036049
2.7391	-0.0849	2.7349	0.0766		2.7323	-2.26	2.7323	-19.48		2.7341	14.52	2.7334	-15.546		2.7341	0.041772	2.7334	-0.036049
2.7426	-0.0843	2.7384	0.0766		2.7358	-2.26	2.7358	-19.48		2.7376	14.52	2.7369	-15.487		2.7376	0.041772	2.7369	-0.036049
2.7461	-0.0844	2.7419	0.0776		2.7393	-2.26	2.7393	-19.48		2.7411	14.491	2.7404	-15.487		2.7411	0.041772	2.7404	-0.036049
2.7496	-0.0844	2.7454	0.0761		2.7428	-2.25	2.7428	-19.47		2.7446	14.491	2.7439	-15.546		2.7446	0.041772	2.7439	-0.036049
2.7531	-0.0819	2.7489	0.0761		2.7463	-2.25	2.7463	-19.47		2.7481	14.491	2.7474	-15.516		2.7481	0.041772	2.7474	-0.036049
2.7566	-0.0824	2.7524	0.0738		2.7498	-2.25	2.7498	-19.47		2.7516	14.491	2.7509	-15.487		2.7516	0.041772	2.7509	-0.036049
2.7601	-0.0824	2.7559	0.0743		2.7533	-2.25	2.7533	-19.46		2.7551	14.491	2.7544	-15.487		2.7551	0.041772	2.7544	-0.036049
2.7636	-0.0801	2.7594	0.0743		2.7568	-2.25	2.7568	-19.46		2.7586	14.462	2.7579	-15.516		2.7586	0.041772	2.7579	-0.036049
2.7671	-0.0802	2.7629	0.072		2.7603	-2.25	2.7603	-19.46		2.7621	14.491	2.7614	-15.487		2.7621	0.041772	2.7614	-0.036049
2.7706	-0.0814	2.7664	0.0721		2.7638	-2.25	2.7638	-19.46		2.7656	14.52	2.7649	-15.458		2.7656	0.041772	2.7649	-0.036049
2.7741	-0.0786	2.7699	0.0729		2.7673	-2.25	2.7673	-19.46		2.7691	14.52	2.7684	-15.487		2.7691	0.041772	2.7684	-0.036049
2.7776	-0.0787	2.7734	0.0704		2.7708	-2.24	2.7708	-19.45		2.7726	14.52	2.7719	-15.546		2.7726	0.041772	2.7719	-0.036049
2.7811	-0.0787	2.7769	0.0705		2.7743	-2.24	2.7743	-19.45		2.7761	14.52	2.7754	-15.604		2.7761	0.041772	2.7754	-0.036049
2.7846	-0.0748	2.7804	0.0705		2.7778	-2.24	2.7778	-19.45		2.7796	14.549	2.7789	-15.546		2.7796	0.041772	2.7789	-0.036049
2.7881	-0.0749	2.7839	0.0664		2.7813	-2.24	2.7813	-19.45		2.783	14.549	2.7823	-15.516		2.783	0.041772	2.7823	-0.036049
2.7916	-0.0751	2.7874	0.0665		2.7848	-2.24	2.7848	-19.45		2.7865	14.549	2.7858	-15.399		2.7865	0.041772	2.7858	-0.036049
2.7951	-0.0699	2.7909	0.0665		2.7883	-2.24	2.7883	-19.45		2.79	14.52	2.7893	-15.458		2.79	0.041772	2.7893	-0.036049
2.7986	-0.0703	2.7944	0.0614		2.7918	-2.24	2.7918	-19.46		2.7935	14.491	2.7928	-15.516		2.7935	0.041772	2.7928	-0.036049
2.8021	-0.0694	2.7979	0.0615		2.7953	-2.24	2.7953	-19.46		2.797	14.491	2.7963	-15.546		2.797	0.041772	2.7963	-0.036049
2.8056	-0.0628	2.8014	0.0609		2.7988	-2.24	2.7988	-19.46		2.8005	14.491	2.7998	-15.546		2.8005	0.041772	2.7998	-0.036049
2.809	-0.0638	2.8049	0.0546		2.8023	-2.23	2.8023	-19.47		2.804	14.491	2.8033	-15.516		2.804	0.041772	2.8033	-0.036049
2.8125	-0.0541	2.8083	0.0555		2.8058	-2.23	2.8058	-19.47		2.8075	14.491	2.8068	-15.546		2.8075	0.041772	2.8068	-0.036049
2.8161	-0.0549	2.8118	0.0539		2.8093	-2.23	2.8093	-19.47		2.8111	14.52	2.8103	-15.458		2.8111	0.041772	2.8103	-0.036049
2.8196	-0.0554	2.8153	0.0467		2.8129	-2.23	2.8129	-19.48		2.8145	14.52	2.8138	-15.487		2.8145	0.041772	2.8138	-0.036049
2.823	-0.0486	2.8188	0.0473		2.8162	-2.23	2.8162	-19.48		2.818	14.52	2.8173	-15.546		2.818	0.041772	2.8173	-0.036049
2.8265	-0.0486	2.8223	0.0395		2.8199	-2.23	2.8199	-19.48		2.8215	14.549	2.8208	-15.546		2.8215	0.041772	2.8208	-0.036049
2.83	-0.0491	2.8258	0.0403		2.8234	-2.23	2.8234	-19.5		2.825	14.549	2.8243	-15.458		2.825	0.041772	2.8243	-0.036049
2.8335	-0.0383	2.8293	0.0408		2.8268	-2.23	2.8268	-19.5		2.8285	14.549	2.8278	-15.487		2.8285	0.041772	2.8278	-0.036049
2.8371	-0.0393	2.8328	0.0302		2.8303	-2.23	2.8303	-19.5		2.832	14.52	2.8314	-15.546		2.832	0.041772	2.8314	-0.036049
2.8406	-0.04	2.8364	0.031		2.8338	-2.22	2.8338	-19.52		2.8355	14.491	2.8348	-15.516		2.8355	0.041772	2.8348	-0.036049
2.8441	-0.0293	2.8399	0.0319		2.8374	-2.22	2.8374	-19.52		2.8391	14.549	2.8384	-15.516		2.8391	0.041772	2.8384	-0.036049
2.8476	-0.0302	2.8434	0.0213		2.8409	-2.22	2.8409	-19.55		2.8426	14.52	2.8419	-15.516		2.8426	0.041772	2.8419	-0.036049
2.8511	-0.026	2.8469	0.0213		2.8444	-2.22	2.8444	-19.55		2.8461	14.52	2.8454	-15.429		2.8461	0.041772	2.8454	-0.036049
2.8546	-0.0191	2.8504	0.018		2.8479	-2.22	2.8479	-19.55		2.8496	14.549	2.8489	-15.458		2.8496	0.041772	2.8489	-0.036049
2.8581	-0.0204	2.8539	0.0108		2.8514	-2.22	2.8514	-19.58		2.8531	14.549	2.8524	-15.516		2.8531	0.041772	2.8524	-0.036049
2.8616	-0.0155	2.8574	0.0121		2.8549	-2.22	2.8549	-19.58		2.8566	14.52	2.8559	-15.516		2.8566	0.041772	2.8559	-0.036049
2.8651	-0.0092	2.8609	0.0072		2.8584	-2.22	2.8584	-19.58		2.8601	14.549	2.8593	-15.516		2.8601	0.041772	2.8593	-0.036049
2.8686	-0.0098	2.8644	0.001		2.8619	-2.22	2.8619	-19.62		2.8636	14.52	2.8628	-15.487		2.8636	0.041772	2.8628	-0.036049
2.8721	-0.004	2.8679	0.0016		2.8654	-2.22	2.8654	-19.62		2.867	14.491	2.8663	-15.487		2.867	0.041772	2.8663	-0.036049
2.8756	0.004	2.8714	-0.0041		2.8689	-2.22	2.8689	-19.62		2.8705	14.52	2.8698	-15.429		2.8705	0.041772	2.8698	-0.036049
2.8791	0.003	2.8749	-0.0117		2.8724	-2.22	2.8724	-19.66		2.874	14.491	2.8733	-15.458		2.874	0.041772	2.8733	-0.036049
2.8822	0.0132	2.8784	-0.0107		2.8759	-2.22	2.8759	-19.66		2.8775	14.52	2.8768	-15.546		2.8775	0.041772	2.8768	-0.036049
2.8856	0.0131	2.8815	-0.017		2.8794	-2.22	2.8794	-19.66		2.8806	14.491	2.8799	-15.516		2.8806	0.041772	2.8799	-0.036049
2.8891	0.0121	2.885	-0.021		2.8825	-2.22	2.8825	-19.71		2.8841	14.491	2.8834	-15.487		2.8841	0.041772	2.8834	-0.036049
2.8926	0.023	2.8884	-0.02		2.886	-2.22	2.886	-19.71		2.8876	14.52	2.887	-15.516		2.8876	0.041772	2.887	-0.036049
2.8961	0.0227	2.8919	-0.0309		2.8894	-2.22	2.8894	-19.71		2.8911	14.52	2.8904	-15.516		2.8911	0.041772	2.8904	-0.036049
2.8996	0.0225	2.8954	-0.0307		2.8929	-2.22	2.8929	-19.77		2.8946	14.491	2.8939	-15.516		2.8946	0.041772	2.8939	-0.036049
2.9031	0.0223	2.8989	-0.0302		2.8964	-2.22	2.8964	-19.77		2.8981	14.462	2.8974	-15.458		2.8981	0.041772	2.8974	-0.036049
2.9066	0.0219	2.9024	-0.0302		2.8999	-2.22	2.8999	-19.77		2.9016	14.491	2.9009	-15.458		2.9016	0.041772	2.9009	-0.036049
2.9101	0.0345	2.9059	-0.0296		2.9034	-2.22	2.9034	-19.77		2.9051	14.432	2.9044	-15.487		2.9051	0.041772	2.9044	-0.036049
2.9136	0.0422	2.9094	-0.0418		2.9069	-2.22	2.9069	-19.77		2.9086	14.462	2.9079	-15.516		2.9086	0.041772	2.9079	-0.036049
2.9172	0.0419	2.9129	-0.0416		2.9104	-2.22	2.9104	-19.83		2.9122	14.491	2.9114	-15.487		2.9122	0.041772	2.9114	-0.036049
2.9206	0.0502	2.9164	-0.049		2.9139	-2.22	2.9139	-19.89		2.9156	14.491	2.9149	-15.516		2.9156	0.041772	2.9149	-0.036049
2.9241	0.0509	2.9199	-0.0568		2.9173	-2.22	2.9173	-19.89		2.9191	14.462	2.9184	-15.458		2.9191	0.041772	2.9184	-0.036049
2.9276	0.0509	2.9234	-0.0577		2.9209	-2.23	2.9209	-19.95		2.9226	14.462	2.9219	-15.458		2.9226	0.041772	2.9219	-0.036049
2.9311	0.0591	2.9269	-0.0577		2.9244	-2.23	2.9244	-19.95		2.9261	14.491	2.9254	-15.458		2.9261	0.041772	2.9254	-0.036049
2.9346	0.0558	2.9304	-0.0658		2.9279	-2.23	2.9279	-19.95		2.9296	14.52	2.9289	-15.487		2.9296	0.041772	2.9289	-0.036049
2.9381	0.0564	2.9339	-0.0622		2.9314	-2.23	2.9314	-20.01		2.9331	14.52	2.9325	-15.399		2.9331	0.041772	2.9325	-0.036049
2.9416	0.0648	2.9374	-0.063		2.9349	-2.23	2.9349	-20.01		2.9366	14.52	2.9359	-15.487		2.9366	0.041772	2.9359	-0.036049
2.9451	0.063	2.9409	-0.0712		2.9384	-2.23	2.9384	-20.01		2.94	14.491	2.9394	-15.546		2.94	0.041772	2.9394	-0.036049
2.9486	0.0628	2.9444	-0.0685		2.9419	-2.24	2.9419	-20.07		2.9435	14.491	2.9428	-15.546		2.9435	0.041772	2.9428	-0.036049
2.9521	0.0662	2.9479	-0.0688		2.9453	-2.24	2.9453	-20.07		2.947	14.491	2.9463	-15.516		2.947	0.041772	2.9463	-0.036049
2.9556	0.066	2.9514	-0.0766		2.9488	-2.24	2.9488	-20.07		2.9505	14.491	2.9498	-15.516		2.9505	0.041772	2.9498	-0.036049
2.9591	0.0671	2.9549	-0.0718		2.9523	-2.25	2.9523	-20.12		2.954	14.491	2.9533	-15.516		2.954	0.041772	2.9533	-0.036049
2.9626	0.067	2.9584	-0.0728		2.9558	-2.25	2.9558	-20.12		2.9575	14.52	2.9568	-15.487		2.9575	0.041772	2.9568	-0.036049
2.966	0.0676	2.9618	-0.0724		2.9593	-2.25	2.9593	-20.12		2.961	14.491	2.9603	-15.458		2.961	0.041772	2.9603	-0.036049
2.9695	0.0687	2.9654	-0.0731		2.9628	-2.26	2.9628	-20.17		2.9645	14.52	2.9638	-15.516		2.9645	0.041772	2.9638	-0.036049
2.973	0.0694	2.9688	-0.073		2.9662	-2.26	2.9662	-20.17		2.968	14.491	2.9673	-15.487		2.968	0.041772	2.9673	-0.036049
2.9765	0.0701	2.9723	-0.0743		2.9698	-2.26	2.9698	-20.17		2.9715	14.491	2.9708	-15.429		2.9715	0.041772	2.9708	-0.036049
2.98	0.0757	2.9758	-0.075		2.9732	-2.27	2.9732	-20.22		2.975	14.52	2.9743	-15.487		2.975	0.041772	2.9743	-0.036049
2.9835	0.0719	2.9793	-0.0749		2.9767	-2.27	2.9767	-20.22		2.9785	14.52	2.9778	-15.516		2.9785	0.041772	2.9778	-0.036049
2.987	0.073	2.9828	-0.0765		2.9802	-2.28	2.9802	-20.26		2.982	14.52	2.9813	-15.516		2.982	0.041772	2.9813	-0.036049
2.9905	0.0791	2.9863	-0.0775		2.9837	-2.28	2.9837	-20.26		2.9855	14.549	2.9848	-15.516		2.9855	0.041772	2.9848	-0.036049
2.994	0.0723	2.9898	-0.0835		2.9872	-2.28	2.9872	-20.26		2.989	14.549	2.9883	-15.516		2.989	0.041772	2.9883	-0.036049
2.9975	0.0723	2.9934	-0.0755		2.9907	-2.3	2.9907	-20.3		2.9925	14.549	2.9918	-15.516		2.9925	0.041772	2.9918	-0.036049
3.001	0.0764	2.9968	-0.0766		2.9942	-2.3	2.9942	-20.3		2.996	14.52	2.9953	-15.516		2.996	0.041772	2.9953	-0.036049
3.0045	0.0683	3.0003	-0.0806		2.9977	-2.3	2.9977	-20.3		2.9995	14.52	2.9988	-15.487		2.9995	0.041772	2.9988	-0.036049
3.008	0.0695	3.0038	-0.072		3.0012	-2.31	3.0012	-20.33		3.003	14.52	3.0023	-15.487		3.003	0.041772	3.0023	-0.036049
3.0115	0.0742	3.0073	-0.0731		3.0047	-2.31	3.0047	-20.33		3.0065	14.52	3.0058	-15.575		3.0065	0.041772	3.0058	-0.036049
3.015	0.0637	3.0108	-0.0775		3.0082	-2.31	3.0082	-20.33		3.01	14.549	3.0093	-15.546		3.01	0.041772	3.0093	-0.036049
3.0186	0.0637	3.0143	-0.0662		3.0117	-2.33	3.0117	-20.36		3.0136	14.52	3.0128	-15.516		3.0136	0.041772	3.0128	-0.036049
3.022	0.0557	3.0178	-0.067		3.0152	-2.33	3.0152	-20.36		3.017	14.491	3.0163	-15.516		3.017	0.041772	3.0163	-0.036049
3.0255	0.0584	3.0213	-0.0689		3.0187	-2.33	3.0187	-20.36		3.0204	14.52	3.0197	-15.516		3.0204	0.041772	3.0197	-0.036049
3.029	0.0596	3.0248	-0.0611		3.0222	-2.35	3.0222	-20.37		3.0239	14.491	3.0232	-15.516		3.0239	0.041772	3.0232	-0.036049
3.0325	0.0541	3.0283	-0.0623		3.0257	-2.35	3.0257	-20.37		3.0275	14.52	3.0267	-15.575		3.0275	0.041772	3.0267	-0.036049
3.036	0.0553	3.0318	-0.0564		3.0292	-2.35	3.0292	-20.37		3.0309	14.52	3.0302	-15.546		3.0309	0.041772	3.0302	-0.036049
3.0395	0.0553	3.0353	-0.0575		3.0327	-2.37	3.0327	-20.38		3.0344	14.52	3.0338	-15.487		3.0344	0.041772	3.0338	-0.036049
3.0436	0.0514	3.0388	-0.0575		3.0362	-2.37	3.0362	-20.38		3.0379	14.52	3.0372	-15.487		3.0379	0.041772	3.0372	-0.036049
3.0471	0.0526	3.043	-0.0536		3.0404	-2.39	3.0404	-20.38		3.0422	14.491	3.0414	-15.516		3.0422	0.041772	3.0414	-0.036049
3.0506	0.0523	3.0464	-0.0536		3.044	-2.39	3.044	-20.38		3.0456	14.491	3.0449	-15.516		3.0456	0.041772	3.0449	-0.036049
3.0541	0.0517	3.0499	-0.0543		3.0475	-2.39	3.0475	-20.38		3.0492	14.462	3.0484	-15.487		3.0492	0.041772	3.0484	-0.036049
3.0576	0.0529	3.0534	-0.0541		3.051	-2.41	3.051	-20.38		3.0526	14.491	3.0519	-15.516		3.0526	0.041772	3.0519	-0.036049
3.0611	0.0519	3.0569	-0.0553		3.0544	-2.41	3.0544	-20.38		3.0561	14.52	3.0554	-15.546		3.0561	0.041772	3.0554	-0.036049
3.0646	0.0509	3.0604	-0.0541		3.058	-2.41	3.058	-20.38		3.0596	14.52	3.0589	-15.575		3.0596	0.041772	3.0589	-0.036049
3.0681	0.0513	3.0639	-0.0533		3.0614	-2.43	3.0614	-20.37		3.0631	14.491	3.0624	-15.575		3.0631	0.041772	3.0624	-0.036049
3.0716	0.0515	3.0674	-0.0537		3.0649	-2.43	3.0649	-20.37		3.0666	14.491	3.0659	-15.575		3.0666	0.041772	3.0659	-0.036049
3.0751	0.0489	3.0709	-0.0526		3.0684	-2.43	3.0684	-20.37		3.0701	14.52	3.0695	-15.516		3.0701	0.041772	3.0695	-0.036049
3.0786	0.0497	3.0745	-0.0516		3.0719	-2.45	3.0719	-20.36		3.0736	14.549	3.0729	-15.429		3.0736	0.041772	3.0729	-0.036049
3.0821	0.0477	3.0779	-0.0524		3.0754	-2.45	3.0754	-20.36		3.0771	14.549	3.0764	-15.458		3.0771	0.041772	3.0764	-0.036049
3.0856	0.0489	3.0814	-0.051		3.0789	-2.45	3.0789	-20.36		3.0806	14.52	3.0799	-15.516		3.0806	0.041772	3.0799	-0.036049
3.0891	0.0497	3.0849	-0.0515		3.0824	-2.46	3.0824	-20.35		3.0841	14.52	3.0834	-15.516		3.0841	0.041772	3.0834	-0.036049
3.0927	0.0437	3.0884	-0.0523		3.0859	-2.46	3.0859	-20.35		3.0876	14.579	3.0869	-15.516		3.0876	0.041772	3.0869	-0.036049
3.0962	0.0445	3.092	-0.0465		3.0894	-2.46	3.0894	-20.35		3.0912	14.549	3.0905	-15.516		3.0912	0.041772	3.0905	-0.036049
3.0997	0.0445	3.0955	-0.0465		3.093	-2.48	3.093	-20.34		3.0946	14.549	3.0939	-15.516		3.0946	0.041772	3.0939	-0.036049
3.1032	0.0446	3.099	-0.0473		3.0965	-2.48	3.0965	-20.34		3.0981	14.52	3.0974	-15.487		3.0981	0.041772	3.0974	-0.036049
3.1067	0.045	3.1025	-0.0473		3.1	-2.48	3.1	-20.34		3.1016	14.52	3.1009	-15.429		3.1016	0.041772	3.1009	-0.036049
3.1103	0.0415	3.106	-0.0478		3.1035	-2.48	3.1035	-20.34		3.1053	14.491	3.1044	-15.487		3.1053	0.041772	3.1044	-0.036049
3.1137	0.0398	3.1095	-0.0445		3.107	-2.48	3.107	-20.34		3.1086	14.52	3.1079	-15.516		3.1086	0.041772	3.1079	-0.036049
3.1171	0.0422	3.113	-0.0449		3.1104	-2.49	3.1104	-20.33		3.1121	14.52	3.1114	-15.487		3.1121	0.041772	3.1114	-0.036049
3.1206	0.0401	3.1165	-0.0451		3.114	-2.5	3.114	-20.31		3.1156	14.52	3.1149	-15.546		3.1156	0.041772	3.1149	-0.036049
3.1241	0.0401	3.12	-0.0429		3.1175	-2.5	3.1175	-20.31		3.1191	14.549	3.1184	-15.546		3.1191	0.041772	3.1184	-0.036049
3.1276	0.0406	3.1234	-0.0429		3.121	-2.51	3.121	-20.3		3.1226	14.549	3.1219	-15.516		3.1226	0.041772	3.1219	-0.036049
3.1311	0.0395	3.1269	-0.0434		3.1245	-2.51	3.1245	-20.3		3.1261	14.549	3.1255	-15.516		3.1261	0.041772	3.1255	-0.036049
3.1346	0.0421	3.1305	-0.0421		3.1279	-2.51	3.1279	-20.3		3.1296	14.549	3.1289	-15.458		3.1296	0.041772	3.1289	-0.036049
3.1381	0.0422	3.1339	-0.0445		3.1314	-2.52	3.1314	-20.28		3.1331	14.52	3.1324	-15.429		3.1331	0.041772	3.1324	-0.036049
3.1416	0.0406	3.1374	-0.0445		3.1349	-2.52	3.1349	-20.28		3.1366	14.491	3.1359	-15.458		3.1366	0.041772	3.1359	-0.036049
3.1451	0.0426	3.1409	-0.0428		3.1384	-2.52	3.1384	-20.28		3.1401	14.52	3.1394	-15.487		3.1401	0.041772	3.1394	-0.036049
3.1486	0.0426	3.1444	-0.0444		3.1419	-2.53	3.1419	-20.27		3.1436	14.52	3.1429	-15.487		3.1436	0.041772	3.1429	-0.036049
3.1521	0.0414	3.1479	-0.0448		3.1454	-2.53	3.1454	-20.27		3.1471	14.52	3.1464	-15.429		3.1471	0.041772	3.1464	-0.036049
3.1556	0.0418	3.1514	-0.0433		3.1489	-2.53	3.1489	-20.27		3.1506	14.52	3.1499	-15.487		3.1506	0.041772	3.1499	-0.036049
3.1591	0.0419	3.1549	-0.0434		3.1524	-2.55	3.1524	-20.26		3.1541	14.52	3.1534	-15.516		3.1541	0.041772	3.1534	-0.036049
3.1626	0.0416	3.1584	-0.0434		3.1558	-2.55	3.1558	-20.26		3.1576	14.491	3.1569	-15.546		3.1576	0.041772	3.1569	-0.036049
3.1661	0.042	3.1619	-0.0428		3.1594	-2.55	3.1594	-20.26		3.1611	14.52	3.1604	-15.516		3.1611	0.041772	3.1604	-0.036049
3.1696	0.0425	3.1654	-0.0432		3.1628	-2.56	3.1628	-20.25		3.1646	14.491	3.1639	-15.516		3.1646	0.041772	3.1639	-0.036049
3.1731	0.0416	3.1689	-0.0433		3.1663	-2.56	3.1663	-20.25		3.1681	14.52	3.1674	-15.516		3.1681	0.041772	3.1674	-0.036049
3.1766	0.042	3.1724	-0.0422		3.1698	-2.56	3.1698	-20.25		3.1716	14.52	3.1709	-15.487		3.1716	0.041772	3.1709	-0.036049
3.1801	0.0407	3.1759	-0.0426		3.1733	-2.58	3.1733	-20.24		3.175	14.491	3.1743	-15.516		3.175	0.041772	3.1743	-0.036049
3.1836	0.0396	3.1794	-0.0427		3.1768	-2.58	3.1768	-20.24		3.1785	14.491	3.1778	-15.516		3.1785	0.041772	3.1778	-0.036049
3.1871	0.0397	3.1829	-0.0399		3.1803	-2.6	3.1803	-20.23		3.182	14.491	3.1814	-15.516		3.182	0.041772	3.1814	-0.036049
3.1906	0.0385	3.1864	-0.0399		3.1838	-2.6	3.1838	-20.23		3.1855	14.52	3.1848	-15.516		3.1855	0.041772	3.1848	-0.036049
3.1941	0.0374	3.1899	-0.0386		3.1873	-2.6	3.1873	-20.23		3.189	14.52	3.1883	-15.516		3.189	0.041772	3.1883	-0.036049
3.1976	0.0374	3.1934	-0.0369		3.1908	-2.62	3.1908	-20.21		3.1925	14.52	3.1918	-15.458		3.1925	0.041772	3.1918	-0.036049
3.201	0.036	3.1968	-0.0373		3.1943	-2.62	3.1943	-20.21		3.196	14.52	3.1953	-15.487		3.196	0.041772	3.1953	-0.036049
3.2045	0.0354	3.2003	-0.0358		3.1978	-2.62	3.1978	-20.21		3.1995	14.491	3.1988	-15.546		3.1995	0.041772	3.1988	-0.036049
3.208	0.0354	3.2038	-0.035		3.2012	-2.64	3.2012	-20.2		3.203	14.491	3.2023	-15.546		3.203	0.041772	3.2023	-0.036049
3.2116	0.0343	3.2073	-0.0351		3.2047	-2.64	3.2047	-20.2		3.2066	14.491	3.2058	-15.516		3.2066	0.041772	3.2058	-0.036049
3.215	0.0345	3.2108	-0.0337		3.2082	-2.64	3.2082	-20.2		3.21	14.491	3.2093	-15.546		3.21	0.041772	3.2093	-0.036049
3.2185	0.0346	3.2143	-0.0336		3.2118	-2.66	3.2118	-20.19		3.2135	14.462	3.2128	-15.516		3.2135	0.041772	3.2128	-0.036049
3.222	0.0332	3.2179	-0.0337		3.2152	-2.66	3.2152	-20.19		3.217	14.462	3.2163	-15.516		3.217	0.041772	3.2163	-0.036049
3.2255	0.0337	3.2213	-0.032		3.2187	-2.66	3.2187	-20.19		3.2205	14.491	3.2198	-15.458		3.2205	0.041772	3.2198	-0.036049
3.229	0.0338	3.2248	-0.0325		3.2222	-2.68	3.2222	-20.17		3.224	14.491	3.2233	-15.487		3.224	0.041772	3.2233	-0.036049
3.2325	0.0309	3.2283	-0.0325		3.2257	-2.68	3.2257	-20.17		3.2275	14.462	3.2268	-15.516		3.2275	0.041772	3.2268	-0.036049
3.236	0.0314	3.2318	-0.0293		3.2292	-2.68	3.2292	-20.17		3.231	14.491	3.2303	-15.546		3.231	0.041772	3.2303	-0.036049
3.2395	0.0319	3.2353	-0.0298		3.2327	-2.71	3.2327	-20.16		3.2345	14.491	3.2338	-15.516		3.2345	0.041772	3.2338	-0.036049
3.243	0.0297	3.2388	-0.0303		3.2362	-2.71	3.2362	-20.16		3.238	14.52	3.2373	-15.516		3.238	0.041772	3.2373	-0.036049
3.2465	0.0297	3.2423	-0.0275		3.2397	-2.71	3.2397	-20.16		3.2415	14.52	3.2408	-15.429		3.2415	0.041772	3.2408	-0.036049
3.25	0.0298	3.2458	-0.0276		3.2432	-2.73	3.2432	-20.15		3.245	14.52	3.2443	-15.458		3.245	0.041772	3.2443	-0.036049
3.2535	0.0277	3.2493	-0.0277		3.2467	-2.73	3.2467	-20.15		3.2485	14.491	3.2478	-15.516		3.2485	0.041772	3.2478	-0.036049
3.257	0.0277	3.2528	-0.0254		3.2502	-2.76	3.2502	-20.13		3.252	14.491	3.2512	-15.546		3.252	0.041772	3.2512	-0.036049
3.2605	0.0262	3.2563	-0.0254		3.2537	-2.76	3.2537	-20.13		3.2554	14.462	3.2547	-15.487		3.2554	0.041772	3.2547	-0.036049
3.264	0.0244	3.2598	-0.0236		3.2572	-2.76	3.2572	-20.13		3.2589	14.491	3.2582	-15.487		3.2589	0.041772	3.2582	-0.036049
3.2675	0.0244	3.2633	-0.0214		3.2607	-2.78	3.2607	-20.11		3.2624	14.491	3.2617	-15.487		3.2624	0.041772	3.2617	-0.036049
3.2713	0.0224	3.2668	-0.0214		3.2642	-2.78	3.2642	-20.11		3.2659	14.52	3.2652	-15.429		3.2659	0.041772	3.2652	-0.036049
3.2748	0.021	3.2706	-0.0192		3.2677	-2.78	3.2677	-20.11		3.2697	14.491	3.2687	-15.487		3.2697	0.041772	3.2687	-0.036049
3.2782	0.021	3.2741	-0.0177		3.2715	-2.81	3.2715	-20.1		3.2732	14.52	3.2726	-15.546		3.2732	0.041772	3.2726	-0.036049
3.2817	0.0192	3.2776	-0.0177		3.275	-2.81	3.275	-20.1		3.2767	14.52	3.276	-15.516		3.2767	0.041772	3.276	-0.036049
3.2852	0.0178	3.281	-0.0156		3.2785	-2.81	3.2785	-20.1		3.2802	14.491	3.2795	-15.546		3.2802	0.041772	3.2795	-0.036049
3.2887	0.018	3.2845	-0.014		3.2819	-2.83	3.2819	-20.08		3.2837	14.462	3.283	-15.516		3.2837	0.041772	3.283	-0.036049
3.2922	0.0172	3.288	-0.014		3.2854	-2.83	3.2854	-20.08		3.2872	14.491	3.2865	-15.516		3.2872	0.041772	3.2865	-0.036049
3.2957	0.0173	3.2915	-0.0127		3.2889	-2.83	3.2889	-20.08		3.2907	14.491	3.29	-15.516		3.2907	0.041772	3.29	-0.036049
3.2992	0.0174	3.295	-0.0132		3.2926	-2.86	3.2926	-20.06		3.2942	14.491	3.2935	-15.516		3.2942	0.041772	3.2935	-0.036049
3.3027	0.0178	3.2985	-0.0132		3.296	-2.86	3.296	-20.06		3.2977	14.549	3.297	-15.516		3.2977	0.041772	3.297	-0.036049
3.3062	0.0179	3.302	-0.0137		3.2995	-2.86	3.2995	-20.06		3.3012	14.52	3.3005	-15.516		3.3012	0.041772	3.3005	-0.036049
3.3097	0.0163	3.3055	-0.0138		3.303	-2.86	3.303	-20.06		3.3047	14.491	3.304	-15.458		3.3047	0.041772	3.304	-0.036049
3.3132	0.0167	3.309	-0.0121		3.3065	-2.86	3.3065	-20.06		3.3083	14.462	3.3075	-15.458		3.3083	0.041772	3.3075	-0.036049
3.3167	0.0169	3.3125	-0.0125		3.31	-2.89	3.31	-20.04		3.3117	14.462	3.311	-15.516		3.3117	0.041772	3.311	-0.036049
3.3202	0.0151	3.316	-0.0124		3.3135	-2.92	3.3135	-20.02		3.3152	14.462	3.3145	-15.516		3.3152	0.041772	3.3145	-0.036049
3.3237	0.0189	3.3195	-0.0125		3.317	-2.92	3.317	-20.02		3.3187	14.462	3.318	-15.546		3.3187	0.041772	3.318	-0.036049
3.3272	0.0186	3.323	-0.0143		3.3205	-2.95	3.3205	-20		3.3222	14.462	3.3215	-15.516		3.3222	0.041772	3.3215	-0.036049
3.3307	0.017	3.3265	-0.014		3.324	-2.95	3.324	-20		3.3257	14.52	3.325	-15.458		3.3257	0.041772	3.325	-0.036049
3.3342	0.0205	3.33	-0.0122		3.3275	-2.95	3.3275	-20		3.3292	14.549	3.3286	-15.516		3.3292	0.041772	3.3286	-0.036049
3.3377	0.0206	3.3335	-0.016		3.331	-2.97	3.331	-19.99		3.3327	14.549	3.332	-15.575		3.3327	0.041772	3.332	-0.036049
3.3412	0.0191	3.337	-0.0161		3.3345	-2.97	3.3345	-19.99		3.3362	14.549	3.3354	-15.546		3.3362	0.041772	3.3354	-0.036049
3.3447	0.0244	3.3405	-0.0147		3.338	-2.97	3.338	-19.99		3.3396	14.549	3.3389	-15.516		3.3396	0.041772	3.3389	-0.036049
3.3482	0.024	3.344	-0.02		3.3415	-3	3.3415	-19.98		3.3431	14.52	3.3424	-15.546		3.3431	0.041772	3.3424	-0.036049
3.3517	0.0232	3.3475	-0.0197		3.345	-3	3.345	-19.98		3.3466	14.549	3.3459	-15.487		3.3466	0.041772	3.3459	-0.036049
3.3552	0.0272	3.351	-0.0186		3.3485	-3	3.3485	-19.98		3.3501	14.52	3.3494	-15.516		3.3501	0.041772	3.3494	-0.036049
3.3586	0.0269	3.3544	-0.0229		3.352	-3.02	3.352	-19.97		3.3536	14.52	3.3529	-15.429		3.3536	0.041772	3.3529	-0.036049
3.3621	0.0295	3.3579	-0.0225		3.3555	-3.02	3.3555	-19.97		3.3571	14.52	3.3564	-15.429		3.3571	0.041772	3.3564	-0.036049
3.3656	0.0288	3.3614	-0.0215		3.359	-3.02	3.359	-19.97		3.3606	14.491	3.3599	-15.487		3.3606	0.041772	3.3599	-0.036049
3.3691	0.0288	3.3649	-0.0258		3.3624	-3.04	3.3624	-19.97		3.3641	14.491	3.3634	-15.516		3.3641	0.041772	3.3634	-0.036049
3.3726	0.0334	3.3684	-0.025		3.3659	-3.04	3.3659	-19.97		3.3676	14.491	3.3669	-15.487		3.3676	0.041772	3.3669	-0.036049
3.3761	0.0327	3.3719	-0.0299		3.3694	-3.04	3.3694	-19.97		3.3711	14.52	3.3704	-15.516		3.3711	0.041772	3.3704	-0.036049
3.3796	0.0323	3.3754	-0.0292		3.3729	-3.06	3.3729	-19.96		3.3746	14.549	3.3739	-15.429		3.3746	0.041772	3.3739	-0.036049
3.3831	0.0338	3.3789	-0.0288		3.3764	-3.06	3.3764	-19.96		3.3781	14.52	3.3774	-15.458		3.3781	0.041772	3.3774	-0.036049
3.3866	0.0335	3.3824	-0.0309		3.3799	-3.06	3.3799	-19.96		3.3816	14.491	3.3809	-15.487		3.3816	0.041772	3.3809	-0.036049
3.3895	0.0344	3.3859	-0.0306		3.3834	-3.07	3.3834	-19.97		3.3851	14.491	3.3845	-15.516		3.3851	0.041772	3.3845	-0.036049
3.393	0.0381	3.3894	-0.0306		3.3869	-3.07	3.3869	-19.97		3.3886	14.491	3.3879	-15.516		3.3886	0.041772	3.3879	-0.036049
3.3965	0.0374	3.3923	-0.0358		3.3898	-3.08	3.3898	-19.97		3.3915	14.52	3.3908	-15.487		3.3915	0.041772	3.3908	-0.036049
3.4	0.0382	3.3958	-0.0351		3.3933	-3.08	3.3933	-19.97		3.395	14.52	3.3943	-15.487		3.395	0.041772	3.3943	-0.036049
3.4035	0.0384	3.3993	-0.0358		3.3968	-3.08	3.3968	-19.97		3.3985	14.52	3.3978	-15.458		3.3985	0.041772	3.3978	-0.036049
3.407	0.0385	3.4028	-0.0365		3.4003	-3.09	3.4003	-19.98		3.402	14.549	3.4013	-15.487		3.402	0.041772	3.4013	-0.036049
3.4105	0.0398	3.4063	-0.0365		3.4038	-3.09	3.4038	-19.98		3.4055	14.52	3.4048	-15.546		3.4055	0.041772	3.4048	-0.036049
3.414	0.0406	3.4098	-0.0377		3.4073	-3.09	3.4073	-19.98		3.409	14.491	3.4083	-15.546		3.409	0.041772	3.4083	-0.036049
3.4175	0.0407	3.4133	-0.0397		3.4108	-3.09	3.4108	-19.99		3.4125	14.52	3.4117	-15.546		3.4125	0.041772	3.4117	-0.036049
3.421	0.0422	3.4168	-0.0394		3.4143	-3.09	3.4143	-19.99		3.4159	14.491	3.4152	-15.487		3.4159	0.041772	3.4152	-0.036049
3.4246	0.0411	3.4203	-0.0409		3.4178	-3.09	3.4178	-19.99		3.4196	14.462	3.4187	-15.487		3.4196	0.041772	3.4187	-0.036049
3.428	0.0407	3.4238	-0.0405		3.4212	-3.09	3.4212	-20		3.4229	14.491	3.4222	-15.516		3.4229	0.041772	3.4222	-0.036049
3.4315	0.0401	3.4273	-0.0401		3.4247	-3.09	3.4247	-20		3.4264	14.491	3.4257	-15.516		3.4264	0.041772	3.4257	-0.036049
3.4349	0.0401	3.4308	-0.0414		3.4282	-3.09	3.4282	-20		3.4299	14.491	3.4292	-15.516		3.4299	0.041772	3.4292	-0.036049
3.4384	0.0402	3.4342	-0.0401		3.4317	-3.09	3.4317	-20.01		3.4334	14.491	3.4327	-15.516		3.4334	0.041772	3.4327	-0.036049
3.4419	0.0386	3.4377	-0.0401		3.4352	-3.09	3.4352	-20.01		3.4369	14.52	3.4362	-15.516		3.4369	0.041772	3.4362	-0.036049
3.4454	0.0382	3.4412	-0.0391		3.4386	-3.09	3.4386	-20.01		3.4404	14.491	3.4398	-15.546		3.4404	0.041772	3.4398	-0.036049
3.4489	0.0386	3.4447	-0.0387		3.4421	-3.09	3.4421	-20.02		3.4439	14.491	3.4432	-15.516		3.4439	0.041772	3.4432	-0.036049
3.4524	0.0376	3.4482	-0.0392		3.4456	-3.09	3.4456	-20.02		3.4474	14.491	3.4467	-15.516		3.4474	0.041772	3.4467	-0.036049
3.4559	0.0377	3.4517	-0.0389		3.4491	-3.09	3.4491	-20.02		3.4509	14.462	3.4502	-15.487		3.4509	0.041772	3.4502	-0.036049
3.4594	0.0387	3.4552	-0.0389		3.4526	-3.08	3.4526	-20.03		3.4544	14.491	3.4537	-15.516		3.4544	0.041772	3.4537	-0.036049
3.4629	0.0363	3.4587	-0.0401		3.4561	-3.08	3.4561	-20.03		3.4579	14.491	3.4572	-15.458		3.4579	0.041772	3.4572	-0.036049
3.4664	0.0364	3.4622	-0.038		3.4596	-3.06	3.4596	-20.03		3.4614	14.491	3.4607	-15.487		3.4614	0.041772	3.4607	-0.036049
3.4699	0.0374	3.4657	-0.038		3.4631	-3.06	3.4631	-20.03		3.4649	14.52	3.4642	-15.546		3.4649	0.041772	3.4642	-0.036049
3.4734	0.0341	3.4692	-0.0392		3.4666	-3.06	3.4666	-20.03		3.4684	14.52	3.4677	-15.546		3.4684	0.041772	3.4677	-0.036049
3.4769	0.0342	3.4727	-0.0363		3.4701	-3.05	3.4701	-20.04		3.4719	14.491	3.4712	-15.516		3.4719	0.041772	3.4712	-0.036049
3.4808	0.035	3.4762	-0.0364		3.4736	-3.05	3.4736	-20.04		3.4755	14.52	3.4747	-15.487		3.4755	0.041772	3.4747	-0.036049
3.4842	0.0332	3.48	-0.0373		3.4771	-3.05	3.4771	-20.04		3.4789	14.549	3.4782	-15.458		3.4789	0.041772	3.4782	-0.036049
3.4877	0.0336	3.4835	-0.0359		3.4809	-3.04	3.4809	-20.04		3.4827	14.52	3.482	-15.546		3.4827	0.041772	3.482	-0.036049
3.4913	0.0337	3.487	-0.0359		3.4844	-3.04	3.4844	-20.04		3.4862	14.52	3.4855	-15.546		3.4862	0.041772	3.4855	-0.036049
3.4948	0.0297	3.4906	-0.0365		3.4879	-3.04	3.4879	-20.04		3.4898	14.52	3.489	-15.516		3.4898	0.041772	3.489	-0.036049
3.4983	0.0298	3.4941	-0.0332		3.4915	-3.02	3.4915	-20.04		3.4932	14.52	3.4925	-15.516		3.4932	0.041772	3.4925	-0.036049
3.5018	0.0306	3.4976	-0.0332		3.495	-3.02	3.495	-20.04		3.4967	14.52	3.4962	-15.458		3.4967	0.041772	3.4962	-0.036049
3.5053	0.0311	3.5011	-0.034		3.4985	-3.02	3.4985	-20.04		3.5002	14.52	3.4995	-15.487		3.5002	0.041772	3.4995	-0.036049
3.5088	0.0308	3.5046	-0.0345		3.502	-3.02	3.502	-20.04		3.5037	14.491	3.503	-15.546		3.5037	0.041772	3.503	-0.036049
3.5123	0.0247	3.5081	-0.0344		3.5055	-3.02	3.5055	-20.04		3.5072	14.491	3.5065	-15.516		3.5072	0.041772	3.5065	-0.036049
3.5157	0.024	3.5116	-0.0282		3.509	-3	3.509	-20.04		3.5107	14.491	3.51	-15.516		3.5107	0.041772	3.51	-0.036049
3.5192	0.0209	3.515	-0.0283		3.5125	-3	3.5125	-20.04		3.5142	14.491	3.5135	-15.546		3.5142	0.041772	3.5135	-0.036049
3.5227	0.0182	3.5185	-0.0253		3.5159	-2.98	3.5159	-20.03		3.5177	14.491	3.517	-15.516		3.5177	0.041772	3.517	-0.036049
3.5262	0.0186	3.522	-0.0232		3.5194	-2.98	3.5194	-20.03		3.5212	14.52	3.5205	-15.458		3.5212	0.041772	3.5205	-0.036049
3.5297	0.0173	3.5255	-0.0235		3.5229	-2.95	3.5229	-20.03		3.5247	14.52	3.524	-15.487		3.5247	0.041772	3.524	-0.036049
3.5332	0.0125	3.529	-0.0225		3.5264	-2.95	3.5264	-20.03		3.5282	14.491	3.5275	-15.546		3.5282	0.041772	3.5275	-0.036049
3.5367	0.0125	3.5325	-0.0182		3.5299	-2.93	3.5299	-20.02		3.5317	14.52	3.531	-15.546		3.5317	0.041772	3.531	-0.036049
3.5402	0.0107	3.536	-0.0182		3.5334	-2.93	3.5334	-20.02		3.5352	14.52	3.5345	-15.516		3.5352	0.041772	3.5345	-0.036049
3.5437	0.0074	3.5395	-0.0166		3.5369	-2.93	3.5369	-20.02		3.5387	14.462	3.538	-15.487		3.5387	0.041772	3.538	-0.036049
3.5472	0.0078	3.543	-0.0135		3.5404	-2.9	3.5404	-20		3.5422	14.462	3.5415	-15.516		3.5422	0.041772	3.5415	-0.036049
3.5507	0.0061	3.5465	-0.0139		3.5439	-2.9	3.5439	-20		3.5457	14.491	3.545	-15.458		3.5457	0.041772	3.545	-0.036049
3.5542	0.0016	3.55	-0.0125		3.5474	-2.9	3.5474	-20		3.5492	14.52	3.5485	-15.487		3.5492	0.041772	3.5485	-0.036049
3.5577	0.0017	3.5535	-0.0086		3.5509	-2.87	3.5509	-19.99		3.5527	14.491	3.552	-15.546		3.5527	0.041772	3.552	-0.036049
3.5612	-0.0004	3.557	-0.0086		3.5545	-2.87	3.5545	-19.99		3.5562	14.491	3.5555	-15.546		3.5562	0.041772	3.5555	-0.036049
3.5647	-0.0052	3.5605	-0.0064		3.558	-2.87	3.558	-19.99		3.5597	14.491	3.559	-15.516		3.5597	0.041772	3.559	-0.036049
3.5682	-0.0051	3.564	-0.0022		3.5615	-2.84	3.5615	-19.97		3.5632	14.52	3.5625	-15.487		3.5632	0.041772	3.5625	-0.036049
3.5721	-0.0122	3.5675	-0.0023		3.565	-2.84	3.565	-19.97		3.5667	14.491	3.5659	-15.516		3.5667	0.041772	3.5659	-0.036049
3.5756	-0.0117	3.5714	0.0039		3.5685	-2.84	3.5685	-19.97		3.5706	14.491	3.5699	-15.516		3.5706	0.041772	3.5699	-0.036049
3.5791	-0.0116	3.5749	0.0035		3.5724	-2.81	3.5724	-19.95		3.5741	14.52	3.5733	-15.516		3.5741	0.041772	3.5733	-0.036049
3.5826	-0.019	3.5784	0.0033		3.5759	-2.81	3.5759	-19.95		3.5777	14.491	3.5768	-15.516		3.5777	0.041772	3.5768	-0.036049
3.5861	-0.0189	3.5819	0.0099		3.5794	-2.81	3.5794	-19.95		3.581	14.52	3.5803	-15.399		3.581	0.041772	3.5803	-0.036049
3.5895	-0.0188	3.5854	0.0098		3.5828	-2.77	3.5828	-19.92		3.5845	14.52	3.5838	-15.487		3.5845	0.041772	3.5838	-0.036049
3.593	-0.0262	3.5888	0.0097		3.5864	-2.77	3.5864	-19.92		3.588	14.52	3.5873	-15.546		3.588	0.041772	3.5873	-0.036049
3.5965	-0.0257	3.5923	0.0165		3.5899	-2.77	3.5899	-19.92		3.5915	14.52	3.5908	-15.516		3.5915	0.041772	3.5908	-0.036049
3.6	-0.0301	3.5958	0.016		3.5934	-2.74	3.5934	-19.89		3.595	14.491	3.5943	-15.487		3.595	0.041772	3.5943	-0.036049
3.6035	-0.0291	3.5993	0.0159		3.5969	-2.74	3.5969	-19.89		3.5985	14.491	3.5979	-15.458		3.5985	0.041772	3.5979	-0.036049
3.607	-0.0295	3.6029	0.019		3.6004	-2.7	3.6004	-19.86		3.602	14.462	3.6013	-15.487		3.602	0.041772	3.6013	-0.036049
3.6105	-0.0336	3.6063	0.0193		3.6038	-2.7	3.6038	-19.86		3.6055	14.491	3.6048	-15.516		3.6055	0.041772	3.6048	-0.036049
3.614	-0.0336	3.6098	0.023		3.6073	-2.7	3.6073	-19.86		3.609	14.491	3.6083	-15.546		3.609	0.041772	3.6083	-0.036049
3.6175	-0.034	3.6133	0.0229		3.6108	-2.66	3.6108	-19.83		3.6125	14.52	3.6118	-15.546		3.6125	0.041772	3.6118	-0.036049
3.621	-0.0381	3.6168	0.0231		3.6143	-2.66	3.6143	-19.83		3.616	14.549	3.6153	-15.516		3.616	0.041772	3.6153	-0.036049
3.6245	-0.0334	3.6203	0.0268		3.6178	-2.66	3.6178	-19.83		3.6195	14.52	3.6188	-15.487		3.6195	0.041772	3.6188	-0.036049
3.6281	-0.0338	3.6238	0.0219		3.6213	-2.62	3.6213	-19.8		3.6231	14.52	3.6223	-15.487		3.6231	0.041772	3.6223	-0.036049
3.6315	-0.0375	3.6273	0.0223		3.6248	-2.62	3.6248	-19.8		3.6265	14.491	3.6258	-15.487		3.6265	0.041772	3.6258	-0.036049
3.635	-0.0345	3.6308	0.0256		3.6282	-2.62	3.6282	-19.8		3.63	14.491	3.6293	-15.487		3.63	0.041772	3.6293	-0.036049
3.6385	-0.0345	3.6343	0.0223		3.6318	-2.58	3.6318	-19.77		3.6335	14.52	3.6328	-15.546		3.6335	0.041772	3.6328	-0.036049
3.642	-0.0322	3.6378	0.0227		3.6353	-2.58	3.6353	-19.77		3.637	14.52	3.6363	-15.516		3.637	0.041772	3.6363	-0.036049
3.6455	-0.0321	3.6413	0.0264		3.6388	-2.58	3.6388	-19.77		3.6405	14.52	3.6398	-15.516		3.6405	0.041772	3.6398	-0.036049
3.649	-0.0336	3.6448	0.0203		3.6423	-2.54	3.6423	-19.75		3.644	14.549	3.6434	-15.458		3.644	0.041772	3.6434	-0.036049
3.6525	-0.0316	3.6483	0.0218		3.6458	-2.54	3.6458	-19.75		3.6475	14.491	3.6468	-15.546		3.6475	0.041772	3.6468	-0.036049
3.656	-0.0323	3.6518	0.0199		3.6493	-2.54	3.6493	-19.75		3.651	14.52	3.6502	-15.575		3.651	0.041772	3.6502	-0.036049
3.6595	-0.033	3.6553	0.0206		3.6528	-2.5	3.6528	-19.73		3.6544	14.52	3.6537	-15.546		3.6544	0.041772	3.6537	-0.036049
3.663	-0.0282	3.6588	0.0206		3.6563	-2.5	3.6563	-19.73		3.6579	14.52	3.6572	-15.546		3.6579	0.041772	3.6572	-0.036049
3.6665	-0.0282	3.6623	0.0169		3.6598	-2.5	3.6598	-19.73		3.6614	14.52	3.6607	-15.546		3.6614	0.041772	3.6607	-0.036049
3.6699	-0.0312	3.6658	0.0169		3.6633	-2.46	3.6633	-19.71		3.6649	14.52	3.6642	-15.487		3.6649	0.041772	3.6642	-0.036049
3.6734	-0.0288	3.6692	0.0184		3.6668	-2.46	3.6668	-19.71		3.6684	14.491	3.6677	-15.516		3.6684	0.041772	3.6677	-0.036049
3.6769	-0.0295	3.6727	0.018		3.6703	-2.43	3.6703	-19.7		3.6719	14.491	3.6712	-15.546		3.6719	0.041772	3.6712	-0.036049
3.6804	-0.0311	3.6762	0.0187		3.6737	-2.43	3.6737	-19.7		3.6754	14.491	3.6747	-15.575		3.6754	0.041772	3.6747	-0.036049
3.6839	-0.025	3.6797	0.0201		3.6772	-2.43	3.6772	-19.7		3.6789	14.491	3.6782	-15.546		3.6789	0.041772	3.6782	-0.036049
3.6874	-0.025	3.6832	0.015		3.6807	-2.41	3.6807	-19.7		3.6824	14.52	3.6817	-15.546		3.6824	0.041772	3.6817	-0.036049
3.691	-0.0271	3.6867	0.015		3.6841	-2.41	3.6841	-19.7		3.6859	14.491	3.6852	-15.546		3.6859	0.041772	3.6852	-0.036049
3.6945	-0.0242	3.6902	0.0169		3.6876	-2.41	3.6876	-19.7		3.6894	14.549	3.6888	-15.487		3.6894	0.041772	3.6888	-0.036049
3.698	-0.0254	3.6939	0.0148		3.6912	-2.39	3.6912	-19.69		3.693	14.52	3.6923	-15.487		3.693	0.041772	3.6923	-0.036049
3.7015	-0.0262	3.6973	0.016		3.6947	-2.39	3.6947	-19.69		3.6965	14.491	3.6958	-15.487		3.6965	0.041772	3.6958	-0.036049
3.705	-0.0261	3.7008	0.0168		3.6982	-2.39	3.6982	-19.69		3.7	14.52	3.6993	-15.546		3.7	0.041772	3.6993	-0.036049
3.7085	-0.0273	3.7043	0.0168		3.7017	-2.39	3.7017	-19.69		3.7035	14.491	3.7028	-15.516		3.7035	0.041772	3.7028	-0.036049
3.712	-0.0235	3.7078	0.0165		3.7052	-2.39	3.7052	-19.69		3.707	14.52	3.7063	-15.516		3.707	0.041772	3.7063	-0.036049
3.7155	-0.024	3.7113	0.0152		3.7087	-2.37	3.7087	-19.69		3.7105	14.491	3.7098	-15.458		3.7105	0.041772	3.7098	-0.036049
3.719	-0.0233	3.7148	0.0156		3.7122	-2.37	3.7122	-19.69		3.714	14.491	3.7133	-15.516		3.714	0.041772	3.7133	-0.036049
3.7225	-0.0193	3.7183	0.0155		3.7157	-2.36	3.7157	-19.7		3.7175	14.462	3.7168	-15.546		3.7175	0.041772	3.7168	-0.036049
3.726	-0.0193	3.7218	0.0122		3.7192	-2.36	3.7192	-19.7		3.7209	14.491	3.7203	-15.516		3.7209	0.041772	3.7203	-0.036049
3.7295	-0.0205	3.7253	0.0121		3.7227	-2.35	3.7227	-19.7		3.7244	14.462	3.7238	-15.546		3.7244	0.041772	3.7238	-0.036049
3.733	-0.0187	3.7288	0.0133		3.7262	-2.35	3.7262	-19.7		3.7279	14.491	3.7272	-15.575		3.7279	0.041772	3.7272	-0.036049
3.7365	-0.0188	3.7323	0.012		3.7297	-2.35	3.7297	-19.7		3.7314	14.491	3.7307	-15.546		3.7314	0.041772	3.7307	-0.036049
3.74	-0.0184	3.7358	0.0124		3.7332	-2.35	3.7332	-19.71		3.7349	14.491	3.7342	-15.399		3.7349	0.041772	3.7342	-0.036049
3.7435	-0.0157	3.7393	0.0132		3.7367	-2.35	3.7367	-19.71		3.7384	14.491	3.7377	-15.487		3.7384	0.041772	3.7377	-0.036049
3.7469	-0.0157	3.7428	0.0101		3.7402	-2.35	3.7402	-19.72		3.7419	14.491	3.7412	-15.516		3.7419	0.041772	3.7412	-0.036049
3.7504	-0.0157	3.7462	0.0101		3.7437	-2.35	3.7437	-19.72		3.7454	14.462	3.7448	-15.487		3.7454	0.041772	3.7448	-0.036049
3.7539	-0.0188	3.7498	0.0101		3.7472	-2.35	3.7472	-19.72		3.7489	14.462	3.7482	-15.487		3.7489	0.041772	3.7482	-0.036049
3.7574	-0.0188	3.7532	0.0133		3.7507	-2.36	3.7507	-19.73		3.7524	14.462	3.7517	-15.487		3.7524	0.041772	3.7517	-0.036049
3.7609	-0.0179	3.7567	0.0133		3.7541	-2.36	3.7541	-19.73		3.7559	14.491	3.7552	-15.399		3.7559	0.041772	3.7552	-0.036049
3.7644	-0.0202	3.7602	0.0125		3.7576	-2.36	3.7576	-19.73		3.7594	14.462	3.7587	-15.458		3.7594	0.041772	3.7587	-0.036049
3.7679	-0.0202	3.7637	0.0153		3.7611	-2.36	3.7611	-19.73		3.7629	14.432	3.7622	-15.516		3.7629	0.041772	3.7622	-0.036049
3.7714	-0.0205	3.7672	0.0153		3.7646	-2.36	3.7646	-19.73		3.7664	14.491	3.7657	-15.516		3.7664	0.041772	3.7657	-0.036049
3.7739	-0.0269	3.7707	0.0157		3.7681	-2.36	3.7681	-19.73		3.77	14.491	3.7692	-15.487		3.77	0.041772	3.7692	-0.036049
3.7774	-0.0273	3.7732	0.0219		3.7716	-2.37	3.7716	-19.73		3.7724	14.52	3.7727	-15.516		3.7724	0.041772	3.7727	-0.036049
3.7813	-0.0305	3.7767	0.0223		3.7742	-2.37	3.7742	-19.73		3.7759	14.52	3.7752	-15.516		3.7759	0.041772	3.7752	-0.036049
3.7848	-0.0305	3.7806	0.0225		3.7776	-2.37	3.7776	-19.73		3.7798	14.549	3.7791	-15.429		3.7798	0.041772	3.7791	-0.036049
3.7883	-0.0305	3.7841	0.0256		3.7815	-2.38	3.7815	-19.73		3.7833	14.52	3.7826	-15.458		3.7833	0.041772	3.7826	-0.036049
3.7918	-0.0342	3.7876	0.0256		3.785	-2.38	3.785	-19.73		3.7868	14.52	3.7861	-15.487		3.7868	0.041772	3.7861	-0.036049
3.7953	-0.0338	3.7911	0.029		3.7885	-2.38	3.7885	-19.73		3.7903	14.491	3.7897	-15.487		3.7903	0.041772	3.7897	-0.036049
3.7988	-0.0338	3.7947	0.0286		3.792	-2.38	3.792	-19.73		3.7938	14.52	3.7931	-15.487		3.7938	0.041772	3.7931	-0.036049
3.8023	-0.0374	3.7981	0.0286		3.7955	-2.38	3.7955	-19.73		3.7973	14.491	3.7966	-15.429		3.7973	0.041772	3.7966	-0.036049
3.8058	-0.0374	3.8016	0.0319		3.799	-2.38	3.799	-19.73		3.8007	14.52	3.8001	-15.458		3.8007	0.041772	3.8001	-0.036049
3.8093	-0.0385	3.8051	0.0319		3.8025	-2.39	3.8025	-19.72		3.8042	14.52	3.8036	-15.516		3.8042	0.041772	3.8036	-0.036049
3.8128	-0.0394	3.8086	0.033		3.806	-2.39	3.806	-19.72		3.8077	14.52	3.8071	-15.516		3.8077	0.041772	3.8071	-0.036049
3.8163	-0.0394	3.8121	0.0337		3.8095	-2.39	3.8095	-19.71		3.8112	14.52	3.8105	-15.516		3.8112	0.041772	3.8105	-0.036049
3.8198	-0.0402	3.8156	0.0337		3.813	-2.39	3.813	-19.71		3.8147	14.549	3.814	-15.516		3.8147	0.041772	3.814	-0.036049
3.8233	-0.0416	3.8191	0.0345		3.8165	-2.39	3.8165	-19.71		3.8182	14.549	3.8175	-15.546		3.8182	0.041772	3.8175	-0.036049
3.8267	-0.0419	3.8226	0.0355		3.82	-2.39	3.82	-19.71		3.8217	14.549	3.821	-15.429		3.8217	0.041772	3.821	-0.036049
3.8302	-0.0434	3.826	0.0359		3.8236	-2.39	3.8236	-19.71		3.8252	14.52	3.8245	-15.487		3.8252	0.041772	3.8245	-0.036049
3.8337	-0.045	3.8295	0.0373		3.8271	-2.39	3.8271	-19.71		3.8287	14.52	3.828	-15.516		3.8287	0.041772	3.828	-0.036049
3.8372	-0.0454	3.833	0.0389		3.8306	-2.39	3.8306	-19.69		3.8322	14.52	3.8315	-15.516		3.8322	0.041772	3.8315	-0.036049
3.8407	-0.0474	3.8365	0.0393		3.8341	-2.39	3.8341	-19.69		3.8357	14.491	3.8351	-15.516		3.8357	0.041772	3.8351	-0.036049
3.8442	-0.0452	3.8401	0.0413		3.8376	-2.39	3.8376	-19.69		3.8392	14.491	3.8385	-15.487		3.8392	0.041772	3.8385	-0.036049
3.8477	-0.0456	3.8435	0.0388		3.8411	-2.39	3.8411	-19.68		3.8427	14.52	3.842	-15.487		3.8427	0.041772	3.842	-0.036049
3.8512	-0.0469	3.847	0.0392		3.8445	-2.39	3.8445	-19.68		3.8462	14.52	3.8455	-15.546		3.8462	0.041772	3.8455	-0.036049
3.8547	-0.0473	3.8505	0.0405		3.848	-2.39	3.848	-19.68		3.8497	14.491	3.849	-15.546		3.8497	0.041772	3.849	-0.036049
3.8582	-0.0473	3.854	0.0405		3.8515	-2.39	3.8515	-19.67		3.8532	14.52	3.8525	-15.516		3.8532	0.041772	3.8525	-0.036049
3.8617	-0.0469	3.8575	0.0409		3.855	-2.39	3.855	-19.67		3.8567	14.52	3.856	-15.516		3.8567	0.041772	3.856	-0.036049
3.8652	-0.0476	3.861	0.0406		3.8585	-2.39	3.8585	-19.67		3.8602	14.52	3.8595	-15.575		3.8602	0.041772	3.8595	-0.036049
3.8687	-0.0477	3.8645	0.0413		3.862	-2.39	3.862	-19.66		3.8637	14.52	3.863	-15.516		3.8637	0.041772	3.863	-0.036049
3.8726	-0.048	3.868	0.0414		3.8654	-2.39	3.8654	-19.66		3.8672	14.491	3.8665	-15.516		3.8672	0.041772	3.8665	-0.036049
3.8761	-0.0488	3.8719	0.0416		3.869	-2.39	3.869	-19.66		3.8711	14.52	3.8704	-15.487		3.8711	0.041772	3.8704	-0.036049
3.8796	-0.0501	3.8754	0.0423		3.8729	-2.39	3.8729	-19.65		3.8746	14.491	3.8739	-15.458		3.8746	0.041772	3.8739	-0.036049
3.8831	-0.051	3.8789	0.0424		3.8764	-2.39	3.8764	-19.65		3.8781	14.52	3.8774	-15.487		3.8781	0.041772	3.8774	-0.036049
3.8866	-0.0515	3.8824	0.0446		3.8799	-2.39	3.8799	-19.65		3.8815	14.52	3.881	-15.516		3.8815	0.041772	3.881	-0.036049
3.8901	-0.0528	3.886	0.045		3.8834	-2.39	3.8834	-19.65		3.885	14.491	3.8844	-15.516		3.885	0.041772	3.8844	-0.036049
3.8936	-0.0516	3.8894	0.0464		3.8869	-2.39	3.8869	-19.65		3.8885	14.52	3.8879	-15.487		3.8885	0.041772	3.8879	-0.036049
3.8971	-0.0517	3.8929	0.045		3.8904	-2.39	3.8904	-19.64		3.892	14.52	3.8913	-15.516		3.892	0.041772	3.8913	-0.036049
3.9005	-0.0521	3.8964	0.045		3.8939	-2.39	3.8939	-19.64		3.8955	14.491	3.8948	-15.516		3.8955	0.041772	3.8948	-0.036049
3.904	-0.0529	3.8998	0.0455		3.8974	-2.39	3.8974	-19.64		3.899	14.52	3.8983	-15.487		3.899	0.041772	3.8983	-0.036049
3.9075	-0.054	3.9033	0.0455		3.9009	-2.39	3.9009	-19.64		3.9025	14.52	3.9018	-15.516		3.9025	0.041772	3.9018	-0.036049
3.911	-0.0531	3.9068	0.0474		3.9044	-2.39	3.9044	-19.64		3.906	14.462	3.9053	-15.546		3.906	0.041772	3.9053	-0.036049
3.9145	-0.0544	3.9103	0.0467		3.9078	-2.38	3.9078	-19.63		3.9095	14.462	3.9088	-15.575		3.9095	0.041772	3.9088	-0.036049
3.918	-0.0545	3.9138	0.048		3.9113	-2.38	3.9113	-19.63		3.913	14.462	3.9123	-15.546		3.913	0.041772	3.9123	-0.036049
3.9216	-0.0543	3.9173	0.048		3.9148	-2.38	3.9148	-19.62		3.9166	14.462	3.9158	-15.516		3.9166	0.041772	3.9158	-0.036049
3.925	-0.0548	3.9208	0.0495		3.9183	-2.38	3.9183	-19.62		3.92	14.462	3.9193	-15.458		3.92	0.041772	3.9193	-0.036049
3.9285	-0.0552	3.9243	0.0485		3.9217	-2.38	3.9217	-19.62		3.9235	14.491	3.9228	-15.487		3.9235	0.041772	3.9228	-0.036049
3.932	-0.0553	3.9278	0.0486		3.9253	-2.38	3.9253	-19.62		3.927	14.462	3.9263	-15.516		3.927	0.041772	3.9263	-0.036049
3.9355	-0.0554	3.9313	0.049		3.9288	-2.38	3.9288	-19.62		3.9305	14.462	3.9298	-15.487		3.9305	0.041772	3.9298	-0.036049
3.939	-0.0554	3.9348	0.0491		3.9323	-2.38	3.9323	-19.61		3.934	14.462	3.9333	-15.487		3.934	0.041772	3.9333	-0.036049
3.9425	-0.0571	3.9383	0.0491		3.9358	-2.38	3.9358	-19.61		3.9375	14.491	3.9369	-15.429		3.9375	0.041772	3.9369	-0.036049
3.946	-0.0575	3.9419	0.0505		3.9393	-2.38	3.9393	-19.61		3.941	14.52	3.9403	-15.458		3.941	0.041772	3.9403	-0.036049
3.9495	-0.0585	3.9453	0.0509		3.9428	-2.38	3.9428	-19.61		3.9445	14.491	3.9438	-15.546		3.9445	0.041772	3.9438	-0.036049
3.953	-0.0585	3.9488	0.0514		3.9462	-2.38	3.9462	-19.61		3.948	14.462	3.9473	-15.546		3.948	0.041772	3.9473	-0.036049
3.9565	-0.0585	3.9523	0.052		3.9498	-2.38	3.9498	-19.6		3.9515	14.52	3.9508	-15.546		3.9515	0.041772	3.9508	-0.036049
3.96	-0.059	3.9558	0.0521		3.9533	-2.38	3.9533	-19.6		3.955	14.52	3.9543	-15.487		3.955	0.041772	3.9543	-0.036049
3.9635	-0.0607	3.9593	0.0526		3.9567	-2.38	3.9567	-19.6		3.9584	14.491	3.9578	-15.487		3.9584	0.041772	3.9578	-0.036049
3.967	-0.0607	3.9628	0.0541		3.9602	-2.38	3.9602	-19.6		3.9619	14.491	3.9613	-15.516		3.9619	0.041772	3.9613	-0.036049
3.9705	-0.0619	3.9663	0.0541		3.9637	-2.38	3.9637	-19.6		3.9654	14.491	3.9648	-15.516		3.9654	0.041772	3.9648	-0.036049
3.974	-0.062	3.9698	0.0553		3.9672	-2.38	3.9672	-19.6		3.9689	14.52	3.9682	-15.516		3.9689	0.041772	3.9682	-0.036049
3.9775	-0.062	3.9733	0.0554		3.9707	-2.37	3.9707	-19.59		3.9725	14.491	3.9717	-15.546		3.9725	0.041772	3.9717	-0.036049
3.981	-0.0627	3.9768	0.0554		3.9742	-2.37	3.9742	-19.59		3.9759	14.462	3.9752	-15.546		3.9759	0.041772	3.9752	-0.036049
3.9844	-0.0647	3.9802	0.0561		3.9777	-2.37	3.9777	-19.59		3.9794	14.491	3.9787	-15.546		3.9794	0.041772	3.9787	-0.036049
3.9879	-0.0651	3.9837	0.0581		3.9812	-2.37	3.9812	-19.59		3.9829	14.491	3.9822	-15.458		3.9829	0.041772	3.9822	-0.036049
3.9915	-0.0654	3.9872	0.0585		3.9846	-2.37	3.9846	-19.59		3.9864	14.491	3.9857	-15.487		3.9864	0.041772	3.9857	-0.036049
3.995	-0.0655	3.9908	0.0595		3.9882	-2.37	3.9882	-19.59		3.9899	14.52	3.9892	-15.546		3.9899	0.041772	3.9892	-0.036049
3.9985	-0.0656	3.9943	0.0587		3.9917	-2.37	3.9917	-19.58		3.9935	14.52	3.9929	-15.575		3.9935	0.041772	3.9929	-0.036049
4.002	-0.0679	3.9979	0.0587		3.9952	-2.37	3.9952	-19.58		3.997	14.52	3.9963	-15.575		3.997	0.041772	3.9963	-0.036049
4.0055	-0.068	4.0013	0.0613		3.9987	-2.37	3.9987	-19.58		4.0005	14.549	3.9998	-15.546		4.0005	0.041772	3.9998	-0.036049
4.009	-0.0681	4.0048	0.0613		4.0022	-2.37	4.0022	-19.57		4.004	14.52	4.0033	-15.516		4.004	0.041772	4.0033	-0.036049
4.0125	-0.071	4.0083	0.0613		4.0057	-2.37	4.0057	-19.57		4.0075	14.491	4.0068	-15.458		4.0075	0.041772	4.0068	-0.036049
4.016	-0.0711	4.0118	0.0641		4.0092	-2.37	4.0092	-19.57		4.011	14.462	4.0103	-15.516		4.011	0.041772	4.0103	-0.036049
4.0195	-0.0725	4.0153	0.0642		4.0127	-2.37	4.0127	-19.57		4.0145	14.462	4.0138	-15.546		4.0145	0.041772	4.0138	-0.036049
4.023	-0.0729	4.0188	0.0656		4.0162	-2.37	4.0162	-19.57		4.018	14.462	4.0173	-15.516		4.018	0.041772	4.0173	-0.036049
4.0265	-0.073	4.0223	0.066		4.0197	-2.36	4.0197	-19.56		4.0215	14.491	4.0208	-15.516		4.0215	0.041772	4.0208	-0.036049
4.03	-0.0741	4.0258	0.066		4.0232	-2.36	4.0232	-19.56		4.025	14.491	4.0243	-15.487		4.025	0.041772	4.0243	-0.036049
4.0335	-0.0749	4.0293	0.0672		4.0267	-2.36	4.0267	-19.56		4.0285	14.491	4.0278	-15.429		4.0285	0.041772	4.0278	-0.036049
4.037	-0.075	4.0328	0.0679		4.0302	-2.36	4.0302	-19.55		4.0319	14.491	4.0313	-15.458		4.0319	0.041772	4.0313	-0.036049
4.0405	-0.0763	4.0363	0.068		4.0337	-2.36	4.0337	-19.55		4.0354	14.491	4.0348	-15.487		4.0354	0.041772	4.0348	-0.036049
4.044	-0.075	4.0398	0.0693		4.0372	-2.36	4.0372	-19.55		4.0389	14.491	4.0382	-15.487		4.0389	0.041772	4.0382	-0.036049
4.0475	-0.0751	4.0433	0.068		4.0407	-2.36	4.0407	-19.54		4.0424	14.462	4.0417	-15.487		4.0424	0.041772	4.0417	-0.036049
4.051	-0.0761	4.0468	0.0681		4.0442	-2.36	4.0442	-19.54		4.0459	14.491	4.0452	-15.399		4.0459	0.041772	4.0452	-0.036049
4.0545	-0.0763	4.0503	0.0691		4.0477	-2.36	4.0477	-19.54		4.0494	14.491	4.0487	-15.487		4.0494	0.041772	4.0487	-0.036049
4.058	-0.0767	4.0538	0.069		4.0512	-2.35	4.0512	-19.53		4.0529	14.52	4.0522	-15.546		4.0529	0.041772	4.0522	-0.036049
4.0614	-0.078	4.0573	0.0695		4.0547	-2.35	4.0547	-19.53		4.0564	14.491	4.0557	-15.546		4.0564	0.041772	4.0557	-0.036049
4.0649	-0.0781	4.0607	0.0708		4.0582	-2.35	4.0582	-19.53		4.0599	14.52	4.0592	-15.546		4.0599	0.041772	4.0592	-0.036049
4.0684	-0.0785	4.0642	0.0708		4.0617	-2.35	4.0617	-19.52		4.0634	14.491	4.0627	-15.458		4.0634	0.041772	4.0627	-0.036049
4.0719	-0.0781	4.0677	0.0713		4.0651	-2.35	4.0651	-19.52		4.0669	14.491	4.0662	-15.516		4.0669	0.041772	4.0662	-0.036049
4.0754	-0.0782	4.0712	0.071		4.0686	-2.35	4.0686	-19.52		4.0704	14.52	4.0697	-15.546		4.0704	0.041772	4.0697	-0.036049
4.0789	-0.0782	4.0748	0.0711		4.0721	-2.35	4.0721	-19.51		4.074	14.52	4.0732	-15.546		4.074	0.041772	4.0732	-0.036049
4.0815	-0.0778	4.0782	0.0711		4.0756	-2.35	4.0756	-19.51		4.0774	14.52	4.0767	-15.546		4.0774	0.041772	4.0767	-0.036049
4.085	-0.0779	4.0808	0.0706		4.0792	-2.35	4.0792	-19.51		4.08	14.549	4.0802	-15.546		4.08	0.041772	4.0802	-0.036049
4.0886	-0.0793	4.0843	0.0707		4.0817	-2.34	4.0817	-19.5		4.0835	14.579	4.0828	-15.516		4.0835	0.041772	4.0828	-0.036049
4.0921	-0.0782	4.0878	0.071		4.0852	-2.34	4.0852	-19.5		4.087	14.52	4.0863	-15.429		4.087	0.041772	4.0863	-0.036049
4.0956	-0.0783	4.0914	0.0709		4.0889	-2.34	4.0889	-19.5		4.0906	14.52	4.0899	-15.487		4.0906	0.041772	4.0899	-0.036049
4.0991	-0.0783	4.0949	0.071		4.0924	-2.34	4.0924	-19.5		4.0941	14.549	4.0935	-15.487		4.0941	0.041772	4.0935	-0.036049
4.1026	-0.0784	4.0984	0.071		4.0959	-2.34	4.0959	-19.5		4.0976	14.52	4.0969	-15.546		4.0976	0.041772	4.0969	-0.036049
4.1061	-0.0798	4.1019	0.0711		4.0994	-2.34	4.0994	-19.5		4.1011	14.491	4.1004	-15.487		4.1011	0.041772	4.1004	-0.036049
4.1096	-0.0747	4.1054	0.0716		4.1029	-2.34	4.1029	-19.5		4.1046	14.52	4.1039	-15.516		4.1046	0.041772	4.1039	-0.036049
4.1131	-0.0756	4.1089	0.0671		4.1064	-2.34	4.1064	-19.49		4.1081	14.491	4.1074	-15.458		4.1081	0.041772	4.1074	-0.036049
4.1166	-0.0741	4.1124	0.068		4.1099	-2.34	4.1099	-19.49		4.1115	14.491	4.1109	-15.487		4.1115	0.041772	4.1109	-0.036049
4.1201	-0.0749	4.1159	0.0665		4.1134	-2.33	4.1134	-19.49		4.115	14.52	4.1143	-15.516		4.115	0.041772	4.1143	-0.036049
4.1236	-0.0693	4.1194	0.0668		4.1169	-2.33	4.1169	-19.49		4.1185	14.52	4.1178	-15.487		4.1185	0.041772	4.1178	-0.036049
4.1271	-0.0694	4.1229	0.0618		4.1204	-2.33	4.1204	-19.48		4.122	14.491	4.1213	-15.487		4.122	0.041772	4.1213	-0.036049
4.1306	-0.0668	4.1264	0.0619		4.1239	-2.33	4.1239	-19.48		4.1255	14.491	4.1248	-15.516		4.1255	0.041772	4.1248	-0.036049
4.1341	-0.0668	4.1299	0.0593		4.1274	-2.33	4.1274	-19.48		4.129	14.491	4.1283	-15.487		4.129	0.041772	4.1283	-0.036049
4.1375	-0.0677	4.1334	0.0593		4.1309	-2.32	4.1309	-19.49		4.1325	14.491	4.1318	-15.487		4.1325	0.041772	4.1318	-0.036049
4.141	-0.0606	4.1369	0.0602		4.1344	-2.32	4.1344	-19.49		4.136	14.52	4.1353	-15.487		4.136	0.041772	4.1353	-0.036049
4.1445	-0.0606	4.1403	0.0531		4.1379	-2.32	4.1379	-19.49		4.1395	14.491	4.1388	-15.487		4.1395	0.041772	4.1388	-0.036049
4.148	-0.0615	4.1438	0.0531		4.1414	-2.32	4.1414	-19.49		4.143	14.52	4.1423	-15.458		4.143	0.041772	4.1423	-0.036049
4.1515	-0.0554	4.1473	0.0532		4.1448	-2.32	4.1448	-19.49		4.1465	14.491	4.1458	-15.429		4.1465	0.041772	4.1458	-0.036049
4.155	-0.0563	4.1508	0.0479		4.1483	-2.32	4.1483	-19.49		4.15	14.491	4.1493	-15.487		4.15	0.041772	4.1493	-0.036049
4.1585	-0.055	4.1543	0.0487		4.1518	-2.32	4.1518	-19.5		4.1535	14.491	4.1528	-15.516		4.1535	0.041772	4.1528	-0.036049
4.162	-0.0483	4.1578	0.0474		4.1553	-2.32	4.1553	-19.5		4.157	14.491	4.1563	-15.546		4.157	0.041772	4.1563	-0.036049
4.1655	-0.0484	4.1613	0.0407		4.1588	-2.31	4.1588	-19.52		4.1605	14.52	4.1598	-15.516		4.1605	0.041772	4.1598	-0.036049
4.1691	-0.0472	4.1648	0.0407		4.1623	-2.31	4.1623	-19.52		4.164	14.549	4.1633	-15.487		4.164	0.041772	4.1633	-0.036049
4.1726	-0.0414	4.1684	0.0396		4.1658	-2.31	4.1658	-19.52		4.1675	14.491	4.1668	-15.487		4.1675	0.041772	4.1668	-0.036049
4.1761	-0.0416	4.1719	0.0335		4.1694	-2.31	4.1694	-19.54		4.1711	14.549	4.1704	-15.516		4.1711	0.041772	4.1704	-0.036049
4.1797	-0.039	4.1754	0.034		4.1729	-2.31	4.1729	-19.54		4.1747	14.52	4.1739	-15.487		4.1747	0.041772	4.1739	-0.036049
4.1831	-0.0339	4.1789	0.0314		4.1764	-2.31	4.1764	-19.54		4.1781	14.491	4.1774	-15.516		4.1781	0.041772	4.1774	-0.036049
4.1866	-0.034	4.1824	0.0264		4.1798	-2.31	4.1798	-19.56		4.1816	14.52	4.1809	-15.516		4.1816	0.041772	4.1809	-0.036049
4.1901	-0.0316	4.1859	0.0265		4.1834	-2.31	4.1834	-19.56		4.1851	14.491	4.1844	-15.429		4.1851	0.041772	4.1844	-0.036049
4.1936	-0.0266	4.1894	0.0241		4.1869	-2.31	4.1869	-19.56		4.1886	14.491	4.1879	-15.458		4.1886	0.041772	4.1879	-0.036049
4.1971	-0.0272	4.1929	0.019		4.1904	-2.3	4.1904	-19.59		4.192	14.52	4.1913	-15.487		4.192	0.041772	4.1913	-0.036049
4.2006	-0.0161	4.1964	0.0191		4.1939	-2.3	4.1939	-19.59		4.1955	14.491	4.195	-15.487		4.1955	0.041772	4.195	-0.036049
4.2041	-0.0169	4.2034	0.0092		4.1974	-2.3	4.1974	-19.59		4.199	14.52	4.1983	-15.516		4.199	0.041772	4.1983	-0.036049
4.2076	-0.0171	4.2069	0.0094		4.2009	-2.3	4.2009	-19.62		4.2025	14.52	4.2018	-15.487		4.2025	0.041772	4.2018	-0.036049
4.2111	-0.0053	4.2104	-0.0025		4.2044	-2.3	4.2044	-19.62		4.206	14.52	4.2053	-15.516		4.206	0.041772	4.2053	-0.036049
4.2145	-0.0057	4.2139	-0.002		4.2079	-2.3	4.2079	-19.62		4.2095	14.491	4.2088	-15.458		4.2095	0.041772	4.2088	-0.036049
4.218	-0.0062	4.2173	-0.0014		4.2114	-2.3	4.2114	-19.65		4.213	14.462	4.2123	-15.487		4.213	0.041772	4.2123	-0.036049
4.2215	0.0036	4.2208	-0.0118		4.2149	-2.3	4.2149	-19.65		4.2165	14.462	4.2158	-15.546		4.2165	0.041772	4.2158	-0.036049
4.225	0.0036	4.2243	-0.0114		4.2182	-2.3	4.2182	-19.65		4.22	14.52	4.2193	-15.516		4.22	0.041772	4.2193	-0.036049
4.2285	0.0095	4.2278	-0.0173		4.2217	-2.29	4.2217	-19.7		4.2235	14.549	4.2228	-15.516		4.2235	0.041772	4.2228	-0.036049
4.232	0.0127	4.2313	-0.0201		4.2252	-2.29	4.2252	-19.7		4.227	14.52	4.2263	-15.429		4.227	0.041772	4.2263	-0.036049
4.2355	0.0127	4.2348	-0.0201		4.2287	-2.29	4.2287	-19.74		4.2305	14.491	4.2298	-15.516		4.2305	0.041772	4.2298	-0.036049
4.239	0.0188	4.2383	-0.0263		4.2322	-2.29	4.2322	-19.74		4.234	14.462	4.2333	-15.546		4.234	0.041772	4.2333	-0.036049
4.2425	0.0207	4.2418	-0.028		4.2358	-2.29	4.2358	-19.74		4.2375	14.462	4.2368	-15.546		4.2375	0.041772	4.2368	-0.036049
4.246	0.0207	4.2453	-0.028		4.2392	-2.29	4.2392	-19.79		4.241	14.462	4.2403	-15.516		4.241	0.041772	4.2403	-0.036049
4.2495	0.0275	4.2488	-0.0349		4.2427	-2.29	4.2427	-19.79		4.2445	14.462	4.2438	-15.516		4.2445	0.041772	4.2438	-0.036049
4.253	0.0283	4.2523	-0.0354		4.2462	-2.29	4.2462	-19.79		4.248	14.432	4.2473	-15.399		4.248	0.041772	4.2473	-0.036049
4.2565	0.0283	4.2558	-0.0354		4.2497	-2.29	4.2497	-19.84		4.2515	14.462	4.2508	-15.458		4.2515	0.041772	4.2508	-0.036049
4.26	0.0347	4.2593	-0.0418		4.2532	-2.29	4.2532	-19.84		4.255	14.491	4.2543	-15.546		4.255	0.041772	4.2543	-0.036049
4.2635	0.035	4.2628	-0.0421		4.2567	-2.29	4.2567	-19.84		4.2585	14.491	4.2578	-15.546		4.2585	0.041772	4.2578	-0.036049
4.267	0.0348	4.2663	-0.0421		4.2602	-2.29	4.2602	-19.9		4.262	14.491	4.2613	-15.575		4.262	0.041772	4.2613	-0.036049
4.2705	0.042	4.2698	-0.0487		4.2637	-2.29	4.2637	-19.9		4.2655	14.52	4.2648	-15.546		4.2655	0.041772	4.2648	-0.036049
4.274	0.0396	4.2733	-0.0464		4.2672	-2.29	4.2672	-19.9		4.269	14.52	4.2683	-15.546		4.269	0.041772	4.2683	-0.036049
4.2775	0.0395	4.2768	-0.0463		4.2707	-2.29	4.2707	-19.95		4.2724	14.52	4.2717	-15.546		4.2724	0.041772	4.2717	-0.036049
4.281	0.0464	4.2803	-0.0531		4.2742	-2.29	4.2742	-19.95		4.2759	14.52	4.2752	-15.516		4.2759	0.041772	4.2752	-0.036049
4.2845	0.0466	4.2838	-0.0533		4.2777	-2.29	4.2777	-19.95		4.2794	14.491	4.2787	-15.429		4.2794	0.041772	4.2787	-0.036049
4.2883	0.0465	4.2873	-0.0532		4.2812	-2.29	4.2812	-20		4.2829	14.491	4.2822	-15.516		4.2829	0.041772	4.2822	-0.036049
4.2918	0.0516	4.2911	-0.0581		4.2847	-2.29	4.2847	-20		4.2865	14.462	4.2857	-15.546		4.2865	0.041772	4.2857	-0.036049
4.2952	0.0519	4.2945	-0.058		4.2885	-2.29	4.2885	-20		4.2902	14.491	4.2895	-15.575		4.2902	0.041772	4.2895	-0.036049
4.2987	0.0518	4.298	-0.0582		4.292	-2.29	4.292	-20.05		4.2937	14.491	4.293	-15.546		4.2937	0.041772	4.293	-0.036049
4.3022	0.0526	4.3015	-0.059		4.2955	-2.29	4.2955	-20.05		4.2972	14.52	4.2965	-15.516		4.2972	0.041772	4.2965	-0.036049
4.3057	0.0528	4.305	-0.0593		4.2989	-2.29	4.2989	-20.05		4.3007	14.491	4.3	-15.516		4.3007	0.041772	4.3	-0.036049
4.3092	0.0535	4.3085	-0.0593		4.3024	-2.29	4.3024	-20.05		4.3042	14.52	4.3035	-15.458		4.3042	0.041772	4.3035	-0.036049
4.3127	0.0616	4.312	-0.0673		4.3059	-2.3	4.3059	-20.09		4.3077	14.52	4.3071	-15.458		4.3077	0.041772	4.3071	-0.036049
4.3162	0.0579	4.3155	-0.0637		4.3094	-2.3	4.3094	-20.09		4.3112	14.52	4.3105	-15.516		4.3112	0.041772	4.3105	-0.036049
4.3197	0.0646	4.319	-0.0692		4.3129	-2.3	4.3129	-20.14		4.3147	14.491	4.314	-15.516		4.3147	0.041772	4.314	-0.036049
4.3232	0.059	4.3225	-0.0646		4.3164	-2.3	4.3164	-20.14		4.3182	14.52	4.3175	-15.487		4.3182	0.041772	4.3175	-0.036049
4.3267	0.0598	4.326	-0.0653		4.3199	-2.31	4.3199	-20.18		4.3217	14.52	4.321	-15.429		4.3217	0.041772	4.321	-0.036049
4.3302	0.0646	4.3295	-0.07		4.3234	-2.31	4.3234	-20.18		4.3252	14.52	4.3245	-15.487		4.3252	0.041772	4.3245	-0.036049
4.3337	0.0589	4.333	-0.0643		4.3269	-2.31	4.3269	-20.18		4.3287	14.52	4.328	-15.546		4.3287	0.041772	4.328	-0.036049
4.3372	0.0597	4.3365	-0.0651		4.3304	-2.32	4.3304	-20.22		4.3322	14.491	4.3315	-15.516		4.3322	0.041772	4.3315	-0.036049
4.3407	0.0597	4.34	-0.0703		4.3339	-2.32	4.3339	-20.22		4.3357	14.52	4.335	-15.516		4.3357	0.041772	4.335	-0.036049
4.3442	0.0608	4.3435	-0.0645		4.3374	-2.32	4.3374	-20.22		4.3392	14.52	4.3385	-15.458		4.3392	0.041772	4.3385	-0.036049
4.3477	0.0608	4.347	-0.0656		4.3409	-2.33	4.3409	-20.25		4.3427	14.52	4.342	-15.487		4.3427	0.041772	4.342	-0.036049
4.3512	0.0565	4.3505	-0.0609		4.3444	-2.33	4.3444	-20.25		4.3462	14.52	4.3455	-15.546		4.3462	0.041772	4.3455	-0.036049
4.3547	0.0584	4.354	-0.0628		4.3479	-2.33	4.3479	-20.25		4.3496	14.52	4.3489	-15.516		4.3496	0.041772	4.3489	-0.036049
4.3582	0.0596	4.3575	-0.064		4.3514	-2.34	4.3514	-20.28		4.3531	14.52	4.3524	-15.487		4.3531	0.041772	4.3524	-0.036049
4.3617	0.0554	4.361	-0.0594		4.355	-2.34	4.355	-20.28		4.3566	14.52	4.3559	-15.487		4.3566	0.041772	4.3559	-0.036049
4.3652	0.0562	4.3645	-0.0601		4.3585	-2.34	4.3585	-20.28		4.3601	14.491	4.3594	-15.458		4.3601	0.041772	4.3594	-0.036049
4.3687	0.0583	4.368	-0.0621		4.362	-2.35	4.362	-20.3		4.3636	14.52	4.3631	-15.487		4.3636	0.041772	4.3631	-0.036049
4.3721	0.0496	4.3715	-0.0533		4.3655	-2.35	4.3655	-20.3		4.3671	14.491	4.3664	-15.516		4.3671	0.041772	4.3664	-0.036049
4.3756	0.0519	4.3749	-0.0556		4.369	-2.36	4.369	-20.32		4.3706	14.52	4.3699	-15.487		4.3706	0.041772	4.3699	-0.036049
4.3794	0.054	4.3787	-0.0575		4.3725	-2.36	4.3725	-20.32		4.3741	14.491	4.3734	-15.516		4.3741	0.041772	4.3734	-0.036049
4.3829	0.0469	4.3822	-0.0503		4.376	-2.36	4.376	-20.32		4.3776	14.52	4.3769	-15.516		4.3776	0.041772	4.3769	-0.036049
4.3864	0.0484	4.3857	-0.0518		4.3798	-2.38	4.3798	-20.32		4.3814	14.52	4.3807	-15.546		4.3814	0.041772	4.3807	-0.036049
4.3899	0.0487	4.3892	-0.0519		4.3833	-2.38	4.3833	-20.32		4.3849	14.549	4.3842	-15.487		4.3849	0.041772	4.3842	-0.036049
4.3934	0.0421	4.3927	-0.044		4.3867	-2.38	4.3867	-20.32		4.3884	14.52	4.3877	-15.487		4.3884	0.041772	4.3877	-0.036049
4.3969	0.0421	4.3962	-0.0451		4.3902	-2.39	4.3902	-20.33		4.3919	14.549	4.3912	-15.546		4.3919	0.041772	4.3912	-0.036049
4.4004	0.043	4.3997	-0.0458		4.3937	-2.39	4.3937	-20.33		4.3954	14.549	4.3947	-15.546		4.3954	0.041772	4.3947	-0.036049
4.4039	0.0431	4.4032	-0.0456		4.3972	-2.39	4.3972	-20.33		4.399	14.462	4.3982	-15.516		4.399	0.041772	4.3982	-0.036049
4.4074	0.0443	4.4067	-0.0468		4.4007	-2.41	4.4007	-20.32		4.4024	14.462	4.4017	-15.487		4.4024	0.041772	4.4017	-0.036049
4.4109	0.0407	4.4102	-0.0458		4.4042	-2.41	4.4042	-20.32		4.4059	14.432	4.4052	-15.429		4.4059	0.041772	4.4052	-0.036049
4.4144	0.0423	4.4137	-0.0451		4.4077	-2.41	4.4077	-20.32		4.4094	14.462	4.4087	-15.458		4.4094	0.041772	4.4087	-0.036049
4.4179	0.0431	4.4172	-0.0451		4.4112	-2.43	4.4112	-20.31		4.4129	14.462	4.4122	-15.487		4.4129	0.041772	4.4122	-0.036049
4.4214	0.0404	4.4207	-0.0432		4.4147	-2.43	4.4147	-20.31		4.4164	14.462	4.4157	-15.487		4.4164	0.041772	4.4157	-0.036049
4.4249	0.0412	4.4242	-0.044		4.4182	-2.43	4.4182	-20.31		4.4199	14.462	4.4193	-15.516		4.4199	0.041772	4.4193	-0.036049
4.4284	0.0416	4.4277	-0.0444		4.4217	-2.44	4.4217	-20.31		4.4234	14.462	4.4227	-15.516		4.4234	0.041772	4.4227	-0.036049
4.4319	0.0403	4.4312	-0.0433		4.4252	-2.44	4.4252	-20.31		4.4268	14.432	4.4261	-15.516		4.4268	0.041772	4.4261	-0.036049
4.4354	0.0414	4.4347	-0.0445		4.4287	-2.44	4.4287	-20.3		4.4303	14.462	4.4296	-15.546		4.4303	0.041772	4.4296	-0.036049
4.4389	0.0411	4.4382	-0.044		4.4322	-2.46	4.4322	-20.3		4.4338	14.491	4.4331	-15.487		4.4338	0.041772	4.4331	-0.036049
4.4424	0.0405	4.4417	-0.0434		4.4357	-2.46	4.4357	-20.3		4.4373	14.491	4.4366	-15.516		4.4373	0.041772	4.4366	-0.036049
4.4459	0.0405	4.4452	-0.0439		4.4392	-2.47	4.4392	-20.29		4.4408	14.52	4.4401	-15.575		4.4408	0.041772	4.4401	-0.036049
4.4494	0.0393	4.4487	-0.0426		4.4427	-2.47	4.4427	-20.29		4.4443	14.491	4.4436	-15.546		4.4443	0.041772	4.4436	-0.036049
4.4528	0.038	4.4521	-0.0416		4.4462	-2.47	4.4462	-20.29		4.4478	14.52	4.4471	-15.546		4.4478	0.041772	4.4471	-0.036049
4.4563	0.038	4.4556	-0.0416		4.4497	-2.48	4.4497	-20.28		4.4513	14.52	4.4506	-15.546		4.4513	0.041772	4.4506	-0.036049
4.4599	0.0368	4.4591	-0.0403		4.4531	-2.48	4.4531	-20.28		4.4549	14.549	4.4541	-15.429		4.4549	0.041772	4.4541	-0.036049
4.4633	0.0379	4.4626	-0.0416		4.4566	-2.48	4.4566	-20.28		4.4583	14.491	4.4576	-15.487		4.4583	0.041772	4.4576	-0.036049
4.4668	0.0383	4.4661	-0.0416		4.46	-2.49	4.46	-20.27		4.4618	14.491	4.4611	-15.516		4.4618	0.041772	4.4611	-0.036049
4.4699	0.0371	4.4692	-0.0407		4.4636	-2.49	4.4636	-20.27		4.4653	14.491	4.4646	-15.516		4.4653	0.041772	4.4646	-0.036049
4.4734	0.0363	4.4727	-0.04		4.4671	-2.49	4.4671	-20.27		4.4684	14.52	4.4681	-15.546		4.4684	0.041772	4.4681	-0.036049
4.4769	0.0364	4.4762	-0.04		4.4702	-2.5	4.4702	-20.26		4.4719	14.52	4.4712	-15.546		4.4719	0.041772	4.4712	-0.036049
4.4804	0.0393	4.4798	-0.0427		4.4737	-2.5	4.4737	-20.26		4.4754	14.52	4.4748	-15.546		4.4754	0.041772	4.4748	-0.036049
4.4839	0.0393	4.4832	-0.0428		4.4772	-2.5	4.4772	-20.26		4.4789	14.549	4.4782	-15.546		4.4789	0.041772	4.4782	-0.036049
4.4874	0.0397	4.4867	-0.0432		4.4807	-2.5	4.4807	-20.25		4.4824	14.52	4.4817	-15.546		4.4824	0.041772	4.4817	-0.036049
4.4909	0.0405	4.4902	-0.0436		4.4842	-2.5	4.4842	-20.25		4.4859	14.549	4.4852	-15.458		4.4859	0.041772	4.4852	-0.036049
4.4944	0.0405	4.4937	-0.0436		4.4876	-2.5	4.4876	-20.25		4.4894	14.491	4.4887	-15.487		4.4894	0.041772	4.4887	-0.036049
4.4979	0.0405	4.4972	-0.0437		4.4911	-2.51	4.4911	-20.24		4.4929	14.491	4.4922	-15.575		4.4929	0.041772	4.4922	-0.036049
4.5014	0.041	4.5007	-0.0441		4.4946	-2.51	4.4946	-20.24		4.4964	14.491	4.4957	-15.546		4.4964	0.041772	4.4957	-0.036049
4.5049	0.0414	4.5042	-0.0445		4.4981	-2.51	4.4981	-20.24		4.4999	14.491	4.4992	-15.516		4.4999	0.041772	4.4992	-0.036049
4.5084	0.0429	4.5077	-0.0458		4.5016	-2.51	4.5016	-20.24		4.5034	14.52	4.5027	-15.429		4.5034	0.041772	4.5027	-0.036049
4.5119	0.0425	4.5112	-0.0454		4.5051	-2.52	4.5051	-20.23		4.5068	14.491	4.5061	-15.487		4.5068	0.041772	4.5061	-0.036049
4.5154	0.0442	4.5147	-0.0468		4.5086	-2.52	4.5086	-20.23		4.5103	14.52	4.5096	-15.546		4.5103	0.041772	4.5096	-0.036049
4.5189	0.044	4.5182	-0.0465		4.5121	-2.53	4.5121	-20.22		4.5138	14.52	4.5131	-15.546		4.5138	0.041772	4.5131	-0.036049
4.5224	0.0442	4.5217	-0.0463		4.5156	-2.53	4.5156	-20.22		4.5173	14.549	4.5166	-15.575		4.5173	0.041772	4.5166	-0.036049
4.5259	0.0446	4.5252	-0.0467		4.5191	-2.54	4.5191	-20.22		4.5208	14.549	4.5201	-15.546		4.5208	0.041772	4.5201	-0.036049
4.5293	0.0441	4.5286	-0.0461		4.5226	-2.54	4.5226	-20.22		4.5243	14.52	4.5236	-15.546		4.5243	0.041772	4.5236	-0.036049
4.5328	0.0428	4.5321	-0.0451		4.5261	-2.54	4.5261	-20.22		4.5278	14.491	4.5271	-15.429		4.5278	0.041772	4.5271	-0.036049
4.5363	0.0429	4.5357	-0.0451		4.5296	-2.55	4.5296	-20.22		4.5313	14.491	4.5307	-15.487		4.5313	0.041772	4.5307	-0.036049
4.5398	0.0427	4.5391	-0.0444		4.533	-2.55	4.533	-20.22		4.5348	14.462	4.5341	-15.546		4.5348	0.041772	4.5341	-0.036049
4.5433	0.0389	4.5426	-0.0407		4.5365	-2.55	4.5365	-20.22		4.5383	14.491	4.5376	-15.516		4.5383	0.041772	4.5376	-0.036049
4.5468	0.0394	4.5461	-0.0411		4.54	-2.57	4.54	-20.21		4.5418	14.491	4.5411	-15.487		4.5418	0.041772	4.5411	-0.036049
4.5503	0.0361	4.5496	-0.0373		4.5435	-2.57	4.5435	-20.21		4.5453	14.52	4.5446	-15.429		4.5453	0.041772	4.5446	-0.036049
4.5538	0.0361	4.5531	-0.0374		4.547	-2.57	4.547	-20.21		4.5488	14.52	4.5481	-15.487		4.5488	0.041772	4.5481	-0.036049
4.5573	0.0362	4.5566	-0.0375		4.5505	-2.58	4.5505	-20.21		4.5523	14.549	4.5516	-15.546		4.5523	0.041772	4.5516	-0.036049
4.5608	0.0355	4.5601	-0.0364		4.554	-2.58	4.554	-20.21		4.5559	14.52	4.5551	-15.546		4.5559	0.041772	4.5551	-0.036049
4.5643	0.036	4.5636	-0.0365		4.5575	-2.58	4.5575	-20.21		4.5593	14.52	4.5586	-15.546		4.5593	0.041772	4.5586	-0.036049
4.5678	0.0361	4.5671	-0.0369		4.5611	-2.6	4.5611	-20.2		4.5628	14.52	4.5621	-15.487		4.5628	0.041772	4.5621	-0.036049
4.5713	0.0322	4.5706	-0.0327		4.5645	-2.6	4.5645	-20.2		4.5663	14.491	4.5656	-15.487		4.5663	0.041772	4.5656	-0.036049
4.5748	0.0323	4.5741	-0.0328		4.568	-2.6	4.568	-20.2		4.5698	14.52	4.5691	-15.546		4.5698	0.041772	4.5691	-0.036049
4.5783	0.0307	4.5776	-0.0312		4.5715	-2.61	4.5715	-20.19		4.5733	14.52	4.5726	-15.575		4.5733	0.041772	4.5726	-0.036049
4.5818	0.0313	4.5811	-0.0313		4.575	-2.61	4.575	-20.19		4.5768	14.491	4.5761	-15.546		4.5768	0.041772	4.5761	-0.036049
4.5853	0.0318	4.5846	-0.0318		4.5785	-2.63	4.5785	-20.17		4.5803	14.491	4.5796	-15.516		4.5803	0.041772	4.5796	-0.036049
4.589	0.0308	4.5883	-0.0302		4.582	-2.63	4.582	-20.17		4.5837	14.491	4.5831	-15.458		4.5837	0.041772	4.5831	-0.036049
4.5925	0.0292	4.5918	-0.0291		4.5855	-2.63	4.5855	-20.17		4.5872	14.52	4.5865	-15.458		4.5872	0.041772	4.5865	-0.036049
4.596	0.0292	4.5953	-0.0292		4.5892	-2.65	4.5892	-20.16		4.5909	14.52	4.5902	-15.516		4.5909	0.041772	4.5902	-0.036049
4.5995	0.0276	4.5988	-0.0273		4.5927	-2.65	4.5927	-20.16		4.5944	14.52	4.5937	-15.516		4.5944	0.041772	4.5937	-0.036049
4.603	0.0267	4.6023	-0.026		4.5962	-2.65	4.5962	-20.16		4.5979	14.52	4.5972	-15.516		4.5979	0.041772	4.5972	-0.036049
4.6064	0.0267	4.6057	-0.026		4.5997	-2.67	4.5997	-20.15		4.6014	14.491	4.6007	-15.516		4.6014	0.041772	4.6007	-0.036049
4.6099	0.0268	4.6092	-0.0243		4.6032	-2.67	4.6032	-20.15		4.6049	14.491	4.6042	-15.516		4.6049	0.041772	4.6042	-0.036049
4.6134	0.0269	4.6127	-0.0259		4.6067	-2.67	4.6067	-20.15		4.6084	14.491	4.6077	-15.487		4.6084	0.041772	4.6077	-0.036049
4.6169	0.0269	4.6162	-0.0259		4.6102	-2.69	4.6102	-20.13		4.612	14.491	4.6112	-15.516		4.612	0.041772	4.6112	-0.036049
4.6204	0.0231	4.6197	-0.0242		4.6136	-2.69	4.6136	-20.13		4.6154	14.491	4.6147	-15.516		4.6154	0.041772	4.6147	-0.036049
4.6239	0.0235	4.6232	-0.0223		4.6172	-2.69	4.6172	-20.13		4.6189	14.491	4.6182	-15.546		4.6189	0.041772	4.6182	-0.036049
4.6274	0.0239	4.6267	-0.0227		4.6208	-2.71	4.6208	-20.12		4.6224	14.491	4.6217	-15.546		4.6224	0.041772	4.6217	-0.036049
4.6309	0.0227	4.6302	-0.0213		4.6242	-2.71	4.6242	-20.12		4.6259	14.52	4.6252	-15.458		4.6259	0.041772	4.6252	-0.036049
4.6344	0.0236	4.6337	-0.0222		4.6277	-2.71	4.6277	-20.12		4.6294	14.52	4.6287	-15.487		4.6294	0.041772	4.6287	-0.036049
4.6379	0.0236	4.6372	-0.0222		4.6312	-2.74	4.6312	-20.1		4.6329	14.52	4.6323	-15.487		4.6329	0.041772	4.6323	-0.036049
4.6414	0.0203	4.6407	-0.0185		4.6347	-2.74	4.6347	-20.1		4.6364	14.52	4.6357	-15.516		4.6364	0.041772	4.6357	-0.036049
4.6449	0.0208	4.6442	-0.0189		4.6382	-2.76	4.6382	-20.09		4.6399	14.52	4.6392	-15.516		4.6399	0.041772	4.6392	-0.036049
4.6484	0.0189	4.6477	-0.0167		4.6417	-2.76	4.6417	-20.09		4.6434	14.491	4.6427	-15.458		4.6434	0.041772	4.6427	-0.036049
4.6519	0.0177	4.6512	-0.0154		4.6452	-2.76	4.6452	-20.09		4.6469	14.491	4.6462	-15.487		4.6469	0.041772	4.6462	-0.036049
4.6554	0.0178	4.6547	-0.0155		4.6487	-2.78	4.6487	-20.07		4.6504	14.491	4.6497	-15.546		4.6504	0.041772	4.6497	-0.036049
4.6589	0.0158	4.6582	-0.0132		4.6522	-2.78	4.6522	-20.07		4.6539	14.491	4.6532	-15.546		4.6539	0.041772	4.6532	-0.036049
4.6624	0.0141	4.6617	-0.011		4.6557	-2.78	4.6557	-20.07		4.6574	14.491	4.6567	-15.516		4.6574	0.041772	4.6567	-0.036049
4.6659	0.0142	4.6652	-0.0119		4.6592	-2.8	4.6592	-20.05		4.6608	14.52	4.6601	-15.516		4.6608	0.041772	4.6601	-0.036049
4.6694	0.0119	4.6687	-0.0093		4.6627	-2.8	4.6627	-20.05		4.6643	14.491	4.6636	-15.399		4.6643	0.041772	4.6636	-0.036049
4.6729	0.0101	4.6722	-0.0072		4.6662	-2.8	4.6662	-20.05		4.668	14.52	4.6671	-15.458		4.668	0.041772	4.6671	-0.036049
4.6764	0.0102	4.6757	-0.0073		4.6697	-2.83	4.6697	-20.03		4.6713	14.52	4.6706	-15.516		4.6713	0.041772	4.6706	-0.036049
4.6802	0.0078	4.6795	-0.0047		4.6731	-2.83	4.6731	-20.03		4.6748	14.491	4.6741	-15.516		4.6748	0.041772	4.6741	-0.036049
4.6836	0.0071	4.683	-0.0038		4.6767	-2.83	4.6767	-20.03		4.6786	14.462	4.6776	-15.546		4.6786	0.041772	4.6776	-0.036049
4.6871	0.0072	4.6865	-0.0039		4.6805	-2.85	4.6805	-20.01		4.6821	14.491	4.6814	-15.458		4.6821	0.041772	4.6814	-0.036049
4.6906	0.0035	4.6899	-0.001		4.684	-2.85	4.684	-20.01		4.6856	14.491	4.6849	-15.458		4.6856	0.041772	4.6849	-0.036049
4.6941	0.0039	4.6934	-0.0006		4.6875	-2.85	4.6875	-20.01		4.6891	14.549	4.6885	-15.516		4.6891	0.041772	4.6885	-0.036049
4.6976	0.004	4.6969	-0.0007		4.6909	-2.88	4.6909	-19.99		4.6926	14.52	4.6919	-15.516		4.6926	0.041772	4.6919	-0.036049
4.7011	0.0041	4.7004	-0.0008		4.6944	-2.88	4.6944	-19.99		4.6961	14.52	4.6954	-15.487		4.6961	0.041772	4.6954	-0.036049
4.7046	0.0046	4.7039	-0.0012		4.6979	-2.88	4.6979	-19.99		4.6996	14.491	4.6989	-15.487		4.6996	0.041772	4.6989	-0.036049
4.7081	0.0017	4.7074	0.0017		4.7014	-2.88	4.7014	-19.99		4.7031	14.491	4.7024	-15.487		4.7031	0.041772	4.7024	-0.036049
4.7116	0.0043	4.7109	-0.0008		4.7049	-2.88	4.7049	-19.99		4.7066	14.462	4.7059	-15.429		4.7066	0.041772	4.7059	-0.036049
4.7151	0.0047	4.7144	-0.0012		4.7084	-2.9	4.7084	-19.97		4.7101	14.52	4.7094	-15.487		4.7101	0.041772	4.7094	-0.036049
4.7186	0.0047	4.7179	-0.0012		4.7119	-2.9	4.7119	-19.97		4.7136	14.52	4.7129	-15.516		4.7136	0.041772	4.7129	-0.036049
4.7221	0.004	4.7214	-0.0003		4.7154	-2.93	4.7154	-19.95		4.7171	14.491	4.7164	-15.487		4.7171	0.041772	4.7164	-0.036049
4.7256	0.0041	4.7249	-0.0004		4.7189	-2.93	4.7189	-19.95		4.7206	14.491	4.7199	-15.487		4.7206	0.041772	4.7199	-0.036049
4.7291	0.0012	4.7284	0.0025		4.7224	-2.95	4.7224	-19.92		4.7242	14.52	4.7234	-15.429		4.7242	0.041772	4.7234	-0.036049
4.7326	0.0052	4.7319	-0.0017		4.7259	-2.95	4.7259	-19.92		4.7276	14.52	4.7269	-15.429		4.7276	0.041772	4.7269	-0.036049
4.7361	0.0049	4.7354	-0.0018		4.7293	-2.97	4.7293	-19.91		4.7311	14.52	4.7304	-15.516		4.7311	0.041772	4.7304	-0.036049
4.7396	0.0031	4.7389	0.0005		4.7329	-2.97	4.7329	-19.91		4.7346	14.491	4.7339	-15.546		4.7346	0.041772	4.7339	-0.036049
4.7431	0.0084	4.7424	-0.0048		4.7364	-2.97	4.7364	-19.91		4.738	14.52	4.7373	-15.516		4.738	0.041772	4.7373	-0.036049
4.7466	0.0084	4.7459	-0.0049		4.7399	-2.99	4.7399	-19.89		4.7415	14.491	4.7409	-15.487		4.7415	0.041772	4.7409	-0.036049
4.7501	0.0064	4.7494	-0.0026		4.7434	-2.99	4.7434	-19.89		4.745	14.491	4.7445	-15.516		4.745	0.041772	4.7445	-0.036049
4.7536	0.0117	4.7529	-0.0086		4.7469	-2.99	4.7469	-19.89		4.7485	14.462	4.7478	-15.487		4.7485	0.041772	4.7478	-0.036049
4.7571	0.0114	4.7564	-0.0083		4.7503	-3.01	4.7503	-19.88		4.752	14.462	4.7513	-15.516		4.752	0.041772	4.7513	-0.036049
4.7606	0.014	4.7599	-0.0115		4.7538	-3.01	4.7538	-19.88		4.7555	14.52	4.7548	-15.429		4.7555	0.041772	4.7548	-0.036049
4.764	0.014	4.7634	-0.0112		4.7573	-3.01	4.7573	-19.88		4.759	14.52	4.7583	-15.458		4.759	0.041772	4.7583	-0.036049
4.7675	0.0141	4.7668	-0.0113		4.7608	-3.02	4.7608	-19.88		4.7625	14.52	4.7618	-15.487		4.7625	0.041772	4.7618	-0.036049
4.7704	0.0188	4.7697	-0.0164		4.7643	-3.02	4.7643	-19.88		4.766	14.52	4.7653	-15.516		4.766	0.041772	4.7653	-0.036049
4.7739	0.0184	4.7732	-0.016		4.7678	-3.02	4.7678	-19.88		4.7689	14.52	4.7682	-15.516		4.7689	0.041772	4.7682	-0.036049
4.7774	0.0177	4.7767	-0.0153		4.7706	-3.03	4.7706	-19.87		4.7724	14.491	4.7717	-15.487		4.7724	0.041772	4.7717	-0.036049
4.7809	0.0214	4.7802	-0.0195		4.7742	-3.03	4.7742	-19.87		4.7759	14.52	4.7752	-15.487		4.7759	0.041772	4.7752	-0.036049
4.7844	0.0214	4.7837	-0.0195		4.7776	-3.03	4.7776	-19.87		4.7794	14.491	4.7787	-15.516		4.7794	0.041772	4.7787	-0.036049
4.7879	0.0225	4.7872	-0.0196		4.7811	-3.05	4.7811	-19.88		4.7829	14.462	4.7822	-15.516		4.7829	0.041772	4.7822	-0.036049
4.7914	0.0243	4.7907	-0.0231		4.7846	-3.05	4.7846	-19.88		4.7864	14.462	4.7857	-15.429		4.7864	0.041772	4.7857	-0.036049
4.7949	0.0239	4.7942	-0.0227		4.7881	-3.05	4.7881	-19.89		4.7899	14.491	4.7892	-15.487		4.7899	0.041772	4.7892	-0.036049
4.7984	0.0243	4.7977	-0.0231		4.7916	-3.05	4.7916	-19.89		4.7934	14.491	4.7927	-15.546		4.7934	0.041772	4.7927	-0.036049
4.8019	0.0269	4.8012	-0.026		4.7951	-3.05	4.7951	-19.89		4.7969	14.491	4.7962	-15.546		4.7969	0.041772	4.7962	-0.036049
4.8054	0.027	4.8047	-0.026		4.7986	-3.05	4.7986	-19.89		4.8004	14.549	4.7997	-15.546		4.8004	0.041772	4.7997	-0.036049
4.8089	0.0279	4.8082	-0.0278		4.8021	-3.05	4.8021	-19.89		4.8039	14.52	4.8032	-15.516		4.8039	0.041772	4.8032	-0.036049
4.8124	0.0285	4.8117	-0.028		4.8056	-3.05	4.8056	-19.89		4.8074	14.52	4.8067	-15.516		4.8074	0.041772	4.8067	-0.036049
4.8159	0.0285	4.8152	-0.028		4.8091	-3.06	4.8091	-19.91		4.8109	14.549	4.8102	-15.487		4.8109	0.041772	4.8102	-0.036049
4.8194	0.0303	4.8187	-0.0292		4.8126	-3.06	4.8126	-19.91		4.8144	14.52	4.8137	-15.487		4.8144	0.041772	4.8137	-0.036049
4.8229	0.0299	4.8222	-0.0299		4.8161	-3.06	4.8161	-19.91		4.8179	14.491	4.8172	-15.429		4.8179	0.041772	4.8172	-0.036049
4.8264	0.03	4.8257	-0.0299		4.8196	-3.05	4.8196	-19.92		4.8213	14.491	4.8207	-15.458		4.8213	0.041772	4.8207	-0.036049
4.83	0.0309	4.8292	-0.0312		4.8231	-3.05	4.8231	-19.92		4.825	14.491	4.8241	-15.516		4.825	0.041772	4.8241	-0.036049
4.8334	0.0309	4.8327	-0.0315		4.8266	-3.05	4.8266	-19.92		4.8283	14.491	4.8276	-15.516		4.8283	0.041772	4.8276	-0.036049
4.8369	0.031	4.8362	-0.0315		4.8301	-3.05	4.8301	-19.93		4.8318	14.491	4.8311	-15.516		4.8318	0.041772	4.8311	-0.036049
4.8404	0.0313	4.8397	-0.0324		4.8336	-3.05	4.8336	-19.93		4.8353	14.491	4.8346	-15.399		4.8353	0.041772	4.8346	-0.036049
4.8438	0.0317	4.8431	-0.0328		4.8371	-3.05	4.8371	-19.93		4.8388	14.491	4.8381	-15.458		4.8388	0.041772	4.8381	-0.036049
4.8473	0.0318	4.8466	-0.0329		4.8406	-3.04	4.8406	-19.94		4.8423	14.491	4.8416	-15.516		4.8423	0.041772	4.8416	-0.036049
4.8508	0.0298	4.8502	-0.0313		4.844	-3.04	4.844	-19.94		4.8458	14.491	4.8452	-15.487		4.8458	0.041772	4.8452	-0.036049
4.8543	0.0302	4.8536	-0.0318		4.8475	-3.03	4.8475	-19.96		4.8493	14.491	4.8486	-15.487		4.8493	0.041772	4.8486	-0.036049
4.8578	0.0312	4.8571	-0.0333		4.851	-3.03	4.851	-19.96		4.8528	14.462	4.8521	-15.458		4.8528	0.041772	4.8521	-0.036049
4.8613	0.0296	4.8606	-0.0314		4.8545	-3.03	4.8545	-19.96		4.8563	14.491	4.8556	-15.458		4.8563	0.041772	4.8556	-0.036049
4.8648	0.03	4.8641	-0.0318		4.858	-3.02	4.858	-19.97		4.8598	14.52	4.8591	-15.516		4.8598	0.041772	4.8591	-0.036049
4.8683	0.0312	4.8676	-0.0332		4.8615	-3.02	4.8615	-19.97		4.8633	14.52	4.8626	-15.516		4.8633	0.041772	4.8626	-0.036049
4.8718	0.0271	4.8711	-0.0293		4.865	-3.02	4.865	-19.97		4.8668	14.52	4.8661	-15.487		4.8668	0.041772	4.8661	-0.036049
4.8753	0.0275	4.8746	-0.0297		4.8685	-3.01	4.8685	-19.98		4.8703	14.462	4.8696	-15.516		4.8703	0.041772	4.8696	-0.036049
4.8788	0.0285	4.8781	-0.0309		4.872	-3.01	4.872	-19.98		4.8738	14.462	4.8731	-15.458		4.8738	0.041772	4.8731	-0.036049
4.8823	0.0244	4.8816	-0.0272		4.8755	-3.01	4.8755	-19.98		4.8773	14.462	4.8766	-15.487		4.8773	0.041772	4.8766	-0.036049
4.8858	0.0244	4.8851	-0.0272		4.879	-3	4.879	-19.99		4.8808	14.491	4.8801	-15.516		4.8808	0.041772	4.8801	-0.036049
4.8895	0.0254	4.8888	-0.0284		4.8825	-3	4.8825	-19.99		4.8843	14.462	4.8836	-15.516		4.8843	0.041772	4.8836	-0.036049
4.893	0.0214	4.8923	-0.0246		4.8861	-3	4.8861	-19.99		4.8878	14.491	4.8871	-15.516		4.8878	0.041772	4.8871	-0.036049
4.8965	0.0223	4.8959	-0.0254		4.8898	-2.98	4.8898	-19.99		4.8915	14.491	4.8909	-15.516		4.8915	0.041772	4.8909	-0.036049
4.9	0.0223	4.8993	-0.0255		4.8933	-2.98	4.8933	-19.99		4.8949	14.52	4.8943	-15.458		4.8949	0.041772	4.8943	-0.036049
4.9035	0.0227	4.9028	-0.0259		4.8968	-2.98	4.8968	-19.99		4.8984	14.52	4.8977	-15.487		4.8984	0.041772	4.8977	-0.036049
4.907	0.0228	4.9063	-0.0261		4.9003	-2.98	4.9003	-19.99		4.9019	14.491	4.9012	-15.487		4.9019	0.041772	4.9012	-0.036049
4.9105	0.0162	4.9098	-0.02		4.9038	-2.98	4.9038	-19.99		4.9054	14.491	4.9047	-15.516		4.9054	0.041772	4.9047	-0.036049
4.914	0.0113	4.9133	-0.02		4.9073	-2.97	4.9073	-19.99		4.9089	14.491	4.9082	-15.546		4.9089	0.041772	4.9082	-0.036049
4.9175	0.0121	4.9168	-0.0163		4.9108	-2.97	4.9108	-19.99		4.9124	14.549	4.9117	-15.516		4.9124	0.041772	4.9117	-0.036049
4.921	0.008	4.9203	-0.0125		4.9143	-2.95	4.9143	-19.99		4.9159	14.549	4.9152	-15.487		4.9159	0.041772	4.9152	-0.036049
4.9244	0.0085	4.9238	-0.013		4.9178	-2.95	4.9178	-19.99		4.9194	14.52	4.9187	-15.487		4.9194	0.041772	4.9187	-0.036049
4.9279	0.0078	4.9272	-0.0124		4.9213	-2.93	4.9213	-19.99		4.9229	14.491	4.9222	-15.516		4.9229	0.041772	4.9222	-0.036049
4.9314	0.0029	4.9307	-0.0079		4.9248	-2.93	4.9248	-19.99		4.9264	14.491	4.9257	-15.516		4.9264	0.041772	4.9257	-0.036049
4.9349	0.003	4.9342	-0.008		4.9283	-2.91	4.9283	-19.98		4.9299	14.491	4.9292	-15.546		4.9299	0.041772	4.9292	-0.036049
4.9384	0.0022	4.9377	-0.0075		4.9317	-2.91	4.9317	-19.98		4.9334	14.462	4.9327	-15.487		4.9334	0.041772	4.9327	-0.036049
4.9419	-0.0002	4.9412	-0.005		4.9352	-2.91	4.9352	-19.98		4.9369	14.491	4.9362	-15.487		4.9369	0.041772	4.9362	-0.036049
4.9454	0.0001	4.9447	-0.0055		4.9387	-2.89	4.9387	-19.97		4.9404	14.52	4.9397	-15.516		4.9404	0.041772	4.9397	-0.036049
4.9489	-0.0013	4.9482	-0.0042		4.9422	-2.89	4.9422	-19.97		4.9439	14.52	4.9432	-15.487		4.9439	0.041772	4.9432	-0.036049
4.9524	-0.007	4.9517	0.001		4.9457	-2.89	4.9457	-19.97		4.9474	14.52	4.9467	-15.458		4.9474	0.041772	4.9467	-0.036049
4.9559	-0.0066	4.9552	0.0009		4.9492	-2.86	4.9492	-19.95		4.9509	14.491	4.9502	-15.487		4.9509	0.041772	4.9502	-0.036049
4.9594	-0.0092	4.9587	0.0029		4.9527	-2.86	4.9527	-19.95		4.9544	14.491	4.9537	-15.516		4.9544	0.041772	4.9537	-0.036049
4.9629	-0.0122	4.9622	0.0056		4.9562	-2.86	4.9562	-19.95		4.9579	14.491	4.9572	-15.487		4.9579	0.041772	4.9572	-0.036049
4.9664	-0.0118	4.9657	0.0052		4.9597	-2.84	4.9597	-19.93		4.9614	14.549	4.9607	-15.487		4.9614	0.041772	4.9607	-0.036049
4.9699	-0.0193	4.9692	0.0119		4.9632	-2.84	4.9632	-19.93		4.9649	14.52	4.9642	-15.487		4.9649	0.041772	4.9642	-0.036049
4.9734	-0.0192	4.9727	0.0118		4.9667	-2.84	4.9667	-19.93		4.9684	14.52	4.9677	-15.487		4.9684	0.041772	4.9677	-0.036049
4.977	-0.0188	4.9762	0.0114		4.9702	-2.81	4.9702	-19.91		4.972	14.52	4.9712	-15.487		4.972	0.041772	4.9712	-0.036049
4.9805	-0.0241	4.9798	0.0167		4.9737	-2.81	4.9737	-19.91		4.9754	14.462	4.9747	-15.458		4.9754	0.041772	4.9747	-0.036049
4.984	-0.024	4.9833	0.0162		4.9771	-2.81	4.9771	-19.91		4.9789	14.462	4.9782	-15.399		4.9789	0.041772	4.9782	-0.036049
4.9875	-0.0244	4.9868	0.0166		4.9808	-2.78	4.9808	-19.88		4.9824	14.462	4.9817	-15.458		4.9824	0.041772	4.9817	-0.036049
4.991	-0.0272	4.9903	0.0191		4.9843	-2.78	4.9843	-19.88		4.9859	14.491	4.9852	-15.487		4.9859	0.041772	4.9852	-0.036049
4.9944	-0.0271	4.9938	0.019		4.9878	-2.78	4.9878	-19.88		4.9894	14.491	4.9887	-15.516		4.9894	0.041772	4.9887	-0.036049
4.998	-0.0309	4.9972	0.0225		4.9913	-2.75	4.9913	-19.86		4.9929	14.52	4.9922	-15.546		4.9929	0.041772	4.9922	-0.036049
5.0014	-0.0309	5.0007	0.0224		4.9948	-2.75	4.9948	-19.86		4.9964	14.549	4.9957	-15.516		4.9964	0.041772	4.9957	-0.036049
5.0049	-0.0312	5.0042	0.0223		4.9983	-2.72	4.9983	-19.83		4.9999	14.52	4.9992	-15.487		4.9999	0.041772	4.9992	-0.036049
5.0084	-0.0345	5.0077	0.0258		5.0018	-2.72	5.0018	-19.83		5.0034	14.52	5.0027	-15.487		5.0034	0.041772	5.0027	-0.036049
5.0119	-0.0329	5.0112	0.0239		5.0053	-2.72	5.0053	-19.83		5.0069	14.52	5.0062	-15.516		5.0069	0.041772	5.0062	-0.036049
5.0154	-0.0329	5.0147	0.0238		5.0087	-2.69	5.0087	-19.81		5.0104	14.52	5.0097	-15.458		5.0104	0.041772	5.0097	-0.036049
5.0189	-0.0367	5.0182	0.0273		5.0122	-2.69	5.0122	-19.81		5.0139	14.491	5.0132	-15.516		5.0139	0.041772	5.0132	-0.036049
5.0224	-0.0339	5.0217	0.0246		5.0157	-2.69	5.0157	-19.81		5.0174	14.491	5.0167	-15.575		5.0174	0.041772	5.0167	-0.036049
5.0259	-0.0346	5.0252	0.0253		5.0191	-2.66	5.0191	-19.78		5.0209	14.491	5.0202	-15.546		5.0209	0.041772	5.0202	-0.036049
5.0294	-0.0353	5.0287	0.0279		5.0226	-2.66	5.0226	-19.78		5.0244	14.491	5.0237	-15.546		5.0244	0.041772	5.0237	-0.036049
5.0329	-0.0353	5.0322	0.0261		5.0261	-2.66	5.0261	-19.78		5.028	14.52	5.0272	-15.458		5.028	0.041772	5.0272	-0.036049
5.0364	-0.0353	5.0357	0.0261		5.0296	-2.63	5.0296	-19.76		5.0314	14.491	5.0307	-15.487		5.0314	0.041772	5.0307	-0.036049
5.0399	-0.0338	5.0392	0.0294		5.0331	-2.63	5.0331	-19.76		5.0349	14.52	5.0342	-15.546		5.0349	0.041772	5.0342	-0.036049
5.0434	-0.0346	5.0427	0.0257		5.0366	-2.63	5.0366	-19.76		5.0384	14.52	5.0377	-15.516		5.0384	0.041772	5.0377	-0.036049
5.0469	-0.0349	5.0462	0.026		5.0401	-2.6	5.0401	-19.74		5.0419	14.52	5.0412	-15.487		5.0419	0.041772	5.0412	-0.036049
5.0504	-0.0361	5.0497	0.0275		5.0436	-2.6	5.0436	-19.74		5.0454	14.491	5.0447	-15.458		5.0454	0.041772	5.0447	-0.036049
5.0539	-0.0361	5.0533	0.0275		5.0471	-2.6	5.0471	-19.74		5.0489	14.52	5.0483	-15.399		5.0489	0.041772	5.0483	-0.036049
5.0574	-0.0361	5.0567	0.0275		5.0506	-2.57	5.0506	-19.72		5.0523	14.52	5.0516	-15.429		5.0523	0.041772	5.0516	-0.036049
5.0609	-0.035	5.0602	0.0266		5.0541	-2.57	5.0541	-19.72		5.0558	14.491	5.0552	-15.458		5.0558	0.041772	5.0552	-0.036049
5.0644	-0.0357	5.0637	0.0273		5.0576	-2.55	5.0576	-19.71		5.0593	14.491	5.0586	-15.487		5.0593	0.041772	5.0586	-0.036049
5.0679	-0.0381	5.0672	0.0295		5.0611	-2.55	5.0611	-19.71		5.0628	14.52	5.0621	-15.487		5.0628	0.041772	5.0621	-0.036049
5.0717	-0.0353	5.071	0.0276		5.0646	-2.55	5.0646	-19.71		5.0663	14.52	5.0656	-15.487		5.0663	0.041772	5.0656	-0.036049
5.0752	-0.036	5.0745	0.0276		5.0681	-2.53	5.0681	-19.7		5.0701	14.52	5.0694	-15.487		5.0701	0.041772	5.0694	-0.036049
5.0787	-0.0371	5.078	0.0292		5.0719	-2.53	5.0719	-19.7		5.0736	14.52	5.0729	-15.546		5.0736	0.041772	5.0729	-0.036049
5.0821	-0.0334	5.0814	0.0263		5.0754	-2.53	5.0754	-19.7		5.0771	14.52	5.0764	-15.516		5.0771	0.041772	5.0764	-0.036049
5.0856	-0.0346	5.0849	0.0275		5.0789	-2.52	5.0789	-19.69		5.0806	14.491	5.0799	-15.487		5.0806	0.041772	5.0799	-0.036049
5.0891	-0.0362	5.0884	0.0289		5.0824	-2.52	5.0824	-19.69		5.0841	14.462	5.0834	-15.487		5.0841	0.041772	5.0834	-0.036049
5.0926	-0.0319	5.0919	0.0253		5.0858	-2.52	5.0858	-19.69		5.0876	14.491	5.0869	-15.487		5.0876	0.041772	5.0869	-0.036049
5.0961	-0.0327	5.0954	0.0261		5.0893	-2.51	5.0893	-19.69		5.0911	14.462	5.0904	-15.399		5.0911	0.041772	5.0904	-0.036049
5.0996	-0.0327	5.099	0.0261		5.0928	-2.51	5.0928	-19.69		5.0946	14.462	5.094	-15.429		5.0946	0.041772	5.094	-0.036049
5.1031	-0.0339	5.1024	0.0261		5.0963	-2.51	5.0963	-19.69		5.0981	14.52	5.0974	-15.516		5.0981	0.041772	5.0974	-0.036049
5.1066	-0.0342	5.1059	0.0275		5.0998	-2.51	5.0998	-19.69		5.1016	14.52	5.1009	-15.516		5.1016	0.041772	5.1009	-0.036049
5.1101	-0.03	5.1094	0.0244		5.1033	-2.51	5.1033	-19.69		5.1051	14.52	5.1044	-15.487		5.1051	0.041772	5.1044	-0.036049
5.1136	-0.0305	5.1129	0.0249		5.1068	-2.5	5.1068	-19.68		5.1086	14.52	5.1079	-15.458		5.1086	0.041772	5.1079	-0.036049
5.1171	-0.0303	5.1164	0.0251		5.1103	-2.5	5.1103	-19.68		5.1121	14.491	5.1114	-15.487		5.1121	0.041772	5.1114	-0.036049
5.1206	-0.0298	5.1199	0.0252		5.1138	-2.49	5.1138	-19.68		5.1156	14.52	5.1149	-15.516		5.1156	0.041772	5.1149	-0.036049
5.1241	-0.0309	5.1234	0.0264		5.1173	-2.49	5.1173	-19.68		5.1191	14.491	5.1184	-15.546		5.1191	0.041772	5.1184	-0.036049
5.1276	-0.0314	5.1269	0.0264		5.1208	-2.5	5.1208	-19.68		5.1226	14.52	5.1219	-15.546		5.1226	0.041772	5.1219	-0.036049
5.1311	-0.0323	5.1304	0.0284		5.1243	-2.5	5.1243	-19.68		5.1261	14.52	5.1254	-15.487		5.1261	0.041772	5.1254	-0.036049
5.1346	-0.0319	5.1339	0.0281		5.1278	-2.5	5.1278	-19.69		5.1296	14.549	5.1289	-15.516		5.1296	0.041772	5.1289	-0.036049
5.1381	-0.0322	5.1374	0.0283		5.1313	-2.5	5.1313	-19.69		5.1331	14.549	5.1323	-15.546		5.1331	0.041772	5.1323	-0.036049
5.1416	-0.0355	5.1409	0.0315		5.1348	-2.5	5.1348	-19.69		5.1365	14.52	5.1358	-15.516		5.1365	0.041772	5.1358	-0.036049
5.1451	-0.0363	5.1444	0.0323		5.1383	-2.5	5.1383	-19.69		5.14	14.52	5.1395	-15.487		5.14	0.041772	5.1395	-0.036049
5.1486	-0.0361	5.1479	0.0322		5.1418	-2.5	5.1418	-19.69		5.1435	14.52	5.1428	-15.429		5.1435	0.041772	5.1428	-0.036049
5.152	-0.0395	5.1514	0.0354		5.1453	-2.5	5.1453	-19.69		5.147	14.491	5.1463	-15.487		5.147	0.041772	5.1463	-0.036049
5.1556	-0.0396	5.1549	0.0358		5.1489	-2.51	5.1489	-19.69		5.1505	14.491	5.1498	-15.546		5.1505	0.041772	5.1498	-0.036049
5.159	-0.0401	5.1583	0.0364		5.1524	-2.51	5.1524	-19.69		5.154	14.491	5.1533	-15.546		5.154	0.041772	5.1533	-0.036049
5.1625	-0.0475	5.1618	0.0434		5.1559	-2.51	5.1559	-19.69		5.1575	14.491	5.1568	-15.546		5.1575	0.041772	5.1568	-0.036049
5.166	-0.0475	5.1653	0.0434		5.1594	-2.52	5.1594	-19.68		5.161	14.462	5.1603	-15.487		5.161	0.041772	5.1603	-0.036049
5.1695	-0.0489	5.1688	0.0449		5.1629	-2.52	5.1629	-19.68		5.1645	14.52	5.1638	-15.516		5.1645	0.041772	5.1638	-0.036049
5.173	-0.0496	5.1723	0.0458		5.1664	-2.52	5.1664	-19.68		5.168	14.549	5.1673	-15.546		5.168	0.041772	5.1673	-0.036049
5.1765	-0.0496	5.1758	0.0458		5.1699	-2.52	5.1699	-19.67		5.1715	14.52	5.1708	-15.546		5.1715	0.041772	5.1708	-0.036049
5.18	-0.0523	5.1793	0.0474		5.1733	-2.52	5.1733	-19.67		5.175	14.549	5.1743	-15.516		5.175	0.041772	5.1743	-0.036049
5.1835	-0.0523	5.1828	0.0479		5.1768	-2.52	5.1768	-19.67		5.1785	14.549	5.1778	-15.516		5.1785	0.041772	5.1778	-0.036049
5.187	-0.0527	5.1863	0.0483		5.1803	-2.53	5.1803	-19.66		5.182	14.549	5.1813	-15.516		5.182	0.041772	5.1813	-0.036049
5.1896	-0.0535	5.1889	0.0492		5.1838	-2.53	5.1838	-19.66		5.1855	14.52	5.1848	-15.399		5.1855	0.041772	5.1848	-0.036049
5.1931	-0.0536	5.1924	0.0492		5.1873	-2.53	5.1873	-19.66		5.1881	14.491	5.1883	-15.458		5.1881	0.041772	5.1883	-0.036049
5.1966	-0.054	5.1959	0.0496		5.1899	-2.53	5.1899	-19.65		5.1916	14.491	5.1909	-15.516		5.1916	0.041772	5.1909	-0.036049
5.2001	-0.0531	5.1994	0.048		5.1934	-2.53	5.1934	-19.65		5.1951	14.462	5.1944	-15.487		5.1951	0.041772	5.1944	-0.036049
5.2036	-0.0531	5.2029	0.0484		5.1969	-2.53	5.1969	-19.63		5.1986	14.491	5.1979	-15.516		5.1986	0.041772	5.1979	-0.036049
5.2071	-0.0544	5.2064	0.0497		5.2004	-2.53	5.2004	-19.63		5.2021	14.491	5.2014	-15.516		5.2021	0.041772	5.2014	-0.036049
5.2106	-0.0553	5.2099	0.0504		5.2039	-2.53	5.2039	-19.63		5.2056	14.462	5.2049	-15.516		5.2056	0.041772	5.2049	-0.036049
5.2141	-0.0556	5.2134	0.0508		5.2074	-2.53	5.2074	-19.62		5.2091	14.491	5.2083	-15.429		5.2091	0.041772	5.2083	-0.036049
5.2176	-0.057	5.2169	0.0522		5.2109	-2.53	5.2109	-19.62		5.2125	14.52	5.2118	-15.429		5.2125	0.041772	5.2118	-0.036049
5.2211	-0.0555	5.2204	0.0498		5.2144	-2.53	5.2144	-19.62		5.216	14.52	5.2153	-15.516		5.216	0.041772	5.2153	-0.036049
5.2247	-0.0555	5.2239	0.0506		5.2179	-2.53	5.2179	-19.61		5.2197	14.52	5.2188	-15.487		5.2197	0.041772	5.2188	-0.036049
5.2281	-0.0566	5.2274	0.0517		5.2214	-2.53	5.2214	-19.61		5.223	14.549	5.2223	-15.458		5.223	0.041772	5.2223	-0.036049
5.2315	-0.0591	5.2308	0.054		5.2248	-2.53	5.2248	-19.61		5.2265	14.491	5.2258	-15.458		5.2265	0.041772	5.2258	-0.036049
5.235	-0.0591	5.2343	0.054		5.2284	-2.53	5.2284	-19.6		5.23	14.462	5.2293	-15.487		5.23	0.041772	5.2293	-0.036049
5.2385	-0.0586	5.2378	0.056		5.2319	-2.53	5.2319	-19.6		5.2335	14.491	5.2328	-15.516		5.2335	0.041772	5.2328	-0.036049
5.242	-0.0591	5.2413	0.054		5.2354	-2.53	5.2354	-19.6		5.237	14.52	5.2363	-15.546		5.237	0.041772	5.2363	-0.036049
5.2455	-0.0591	5.2449	0.054		5.2388	-2.52	5.2388	-19.6		5.2405	14.52	5.2399	-15.429		5.2405	0.041772	5.2399	-0.036049
5.249	-0.0624	5.2483	0.0566		5.2423	-2.52	5.2423	-19.6		5.244	14.491	5.2433	-15.487		5.244	0.041772	5.2433	-0.036049
5.2525	-0.0625	5.2518	0.057		5.2458	-2.52	5.2458	-19.6		5.2475	14.491	5.2468	-15.487		5.2475	0.041772	5.2468	-0.036049
5.256	-0.0625	5.2553	0.057		5.2493	-2.52	5.2493	-19.59		5.251	14.491	5.2503	-15.546		5.251	0.041772	5.2503	-0.036049
5.2595	-0.0647	5.2588	0.0592		5.2528	-2.52	5.2528	-19.59		5.2545	14.491	5.2538	-15.575		5.2545	0.041772	5.2538	-0.036049
5.263	-0.0648	5.2623	0.0593		5.2563	-2.52	5.2563	-19.59		5.258	14.491	5.2573	-15.516		5.258	0.041772	5.2573	-0.036049
5.2665	-0.0648	5.2658	0.0593		5.2598	-2.52	5.2598	-19.58		5.2615	14.549	5.2608	-15.516		5.2615	0.041772	5.2608	-0.036049
5.27	-0.0678	5.2693	0.0622		5.2633	-2.52	5.2633	-19.58		5.265	14.52	5.2643	-15.516		5.265	0.041772	5.2643	-0.036049
5.2735	-0.0682	5.2728	0.0623		5.2668	-2.52	5.2668	-19.57		5.2685	14.549	5.2678	-15.516		5.2685	0.041772	5.2678	-0.036049
5.2773	-0.0693	5.2763	0.0637		5.2702	-2.52	5.2702	-19.57		5.272	14.52	5.2713	-15.458		5.272	0.041772	5.2713	-0.036049
5.2808	-0.0686	5.2801	0.0629		5.2738	-2.52	5.2738	-19.57		5.2755	14.52	5.2748	-15.487		5.2755	0.041772	5.2748	-0.036049
5.2843	-0.0686	5.2836	0.0629		5.2775	-2.51	5.2775	-19.56		5.2793	14.52	5.2786	-15.546		5.2793	0.041772	5.2786	-0.036049
5.2878	-0.07	5.2871	0.0642		5.2811	-2.51	5.2811	-19.56		5.2828	14.491	5.2821	-15.516		5.2828	0.041772	5.2821	-0.036049
5.2913	-0.0712	5.2906	0.0653		5.2845	-2.51	5.2845	-19.56		5.2863	14.491	5.2856	-15.487		5.2863	0.041772	5.2856	-0.036049
5.2948	-0.0712	5.2941	0.0654		5.288	-2.51	5.288	-19.55		5.2898	14.52	5.289	-15.458		5.2898	0.041772	5.289	-0.036049
5.2983	-0.0717	5.2976	0.0654		5.2915	-2.51	5.2915	-19.55		5.2932	14.52	5.2925	-15.458		5.2932	0.041772	5.2925	-0.036049
5.3018	-0.0717	5.3011	0.0658		5.295	-2.51	5.295	-19.55		5.2967	14.491	5.296	-15.516		5.2967	0.041772	5.296	-0.036049
5.3053	-0.0731	5.3046	0.0659		5.2985	-2.51	5.2985	-19.55		5.3002	14.491	5.2995	-15.516		5.3002	0.041772	5.2995	-0.036049
5.3087	-0.0732	5.3081	0.0671		5.302	-2.51	5.302	-19.55		5.3037	14.491	5.303	-15.516		5.3037	0.041772	5.303	-0.036049
5.3122	-0.0754	5.3116	0.0693		5.3055	-2.5	5.3055	-19.54		5.3072	14.491	5.3065	-15.516		5.3072	0.041772	5.3065	-0.036049
5.3157	-0.0754	5.315	0.0694		5.309	-2.5	5.309	-19.54		5.3107	14.52	5.31	-15.516		5.3107	0.041772	5.31	-0.036049
5.3192	-0.0761	5.3185	0.0708		5.3125	-2.5	5.3125	-19.53		5.3142	14.52	5.3135	-15.487		5.3142	0.041772	5.3135	-0.036049
5.3227	-0.0765	5.322	0.0701		5.316	-2.5	5.316	-19.53		5.3177	14.52	5.317	-15.516		5.3177	0.041772	5.317	-0.036049
5.3263	-0.0765	5.3255	0.0705		5.3194	-2.49	5.3194	-19.52		5.3213	14.52	5.3205	-15.458		5.3213	0.041772	5.3205	-0.036049
5.3297	-0.0771	5.329	0.0711		5.3229	-2.49	5.3229	-19.52		5.3247	14.491	5.324	-15.458		5.3247	0.041772	5.324	-0.036049
5.3332	-0.0776	5.3325	0.0716		5.3264	-2.49	5.3264	-19.52		5.3282	14.52	5.3275	-15.487		5.3282	0.041772	5.3275	-0.036049
5.3367	-0.078	5.336	0.0719		5.3299	-2.49	5.3299	-19.51		5.3317	14.549	5.331	-15.487		5.3317	0.041772	5.331	-0.036049
5.3402	-0.0795	5.3395	0.0732		5.3334	-2.49	5.3334	-19.51		5.3352	14.52	5.3345	-15.516		5.3352	0.041772	5.3345	-0.036049
5.3437	-0.08	5.343	0.0736		5.3369	-2.48	5.3369	-19.5		5.3387	14.462	5.338	-15.487		5.3387	0.041772	5.338	-0.036049
5.3472	-0.0815	5.3466	0.0751		5.3404	-2.48	5.3404	-19.5		5.3422	14.491	5.3416	-15.429		5.3422	0.041772	5.3416	-0.036049
5.3507	-0.0797	5.35	0.0735		5.3439	-2.48	5.3439	-19.5		5.3457	14.52	5.345	-15.458		5.3457	0.041772	5.345	-0.036049
5.3542	-0.0802	5.3535	0.074		5.3474	-2.48	5.3474	-19.49		5.3492	14.52	5.3485	-15.546		5.3492	0.041772	5.3485	-0.036049
5.3577	-0.0817	5.357	0.0754		5.3509	-2.48	5.3509	-19.49		5.3527	14.52	5.352	-15.546		5.3527	0.041772	5.352	-0.036049
5.3612	-0.0805	5.3605	0.0743		5.3544	-2.48	5.3544	-19.49		5.3562	14.52	5.3555	-15.516		5.3562	0.041772	5.3555	-0.036049
5.3647	-0.0806	5.364	0.0743		5.3579	-2.47	5.3579	-19.48		5.3597	14.491	5.359	-15.516		5.3597	0.041772	5.359	-0.036049
5.3683	-0.0817	5.3676	0.0754		5.3614	-2.47	5.3614	-19.48		5.3632	14.52	5.3625	-15.399		5.3632	0.041772	5.3625	-0.036049
5.3718	-0.0809	5.3711	0.0739		5.3649	-2.47	5.3649	-19.48		5.3668	14.52	5.366	-15.458		5.3668	0.041772	5.366	-0.036049
5.3753	-0.081	5.3746	0.0747		5.3685	-2.47	5.3685	-19.47		5.3702	14.52	5.3695	-15.546		5.3702	0.041772	5.3695	-0.036049
5.3788	-0.0819	5.3781	0.0755		5.372	-2.47	5.372	-19.47		5.3737	14.52	5.373	-15.516		5.3737	0.041772	5.373	-0.036049
5.3823	-0.0783	5.3816	0.0718		5.3755	-2.47	5.3755	-19.47		5.3772	14.491	5.3765	-15.516		5.3772	0.041772	5.3765	-0.036049
5.3858	-0.0787	5.3851	0.0723		5.379	-2.46	5.379	-19.47		5.3807	14.491	5.38	-15.546		5.3807	0.041772	5.38	-0.036049
5.3892	-0.0761	5.3885	0.0698		5.3825	-2.46	5.3825	-19.47		5.3842	14.462	5.3835	-15.487		5.3842	0.041772	5.3835	-0.036049
5.3927	-0.0765	5.392	0.0701		5.386	-2.46	5.386	-19.47		5.3877	14.462	5.387	-15.516		5.3877	0.041772	5.387	-0.036049
5.3962	-0.0774	5.3955	0.0702		5.3895	-2.46	5.3895	-19.46		5.3912	14.462	5.3905	-15.575		5.3912	0.041772	5.3905	-0.036049
5.3997	-0.0747	5.399	0.0683		5.393	-2.46	5.393	-19.46		5.3947	14.491	5.394	-15.546		5.3947	0.041772	5.394	-0.036049
5.4032	-0.0747	5.4025	0.0683		5.3964	-2.46	5.3964	-19.46		5.3982	14.462	5.3976	-15.516		5.3982	0.041772	5.3976	-0.036049
5.4067	-0.0748	5.406	0.0684		5.3999	-2.45	5.3999	-19.46		5.4017	14.491	5.401	-15.429		5.4017	0.041772	5.401	-0.036049
5.4102	-0.0709	5.4095	0.0644		5.4034	-2.45	5.4034	-19.46		5.4052	14.491	5.4045	-15.458		5.4052	0.041772	5.4045	-0.036049
5.4137	-0.0717	5.413	0.0652		5.4069	-2.45	5.4069	-19.46		5.4087	14.52	5.408	-15.487		5.4087	0.041772	5.408	-0.036049
5.4172	-0.072	5.4165	0.0655		5.4104	-2.45	5.4104	-19.46		5.4122	14.491	5.4115	-15.487		5.4122	0.041772	5.4115	-0.036049
5.4207	-0.0686	5.42	0.0618		5.414	-2.45	5.414	-19.46		5.4157	14.491	5.415	-15.516		5.4157	0.041772	5.415	-0.036049
5.4242	-0.0687	5.4235	0.0622		5.4175	-2.44	5.4175	-19.47		5.4192	14.491	5.4185	-15.458		5.4192	0.041772	5.4185	-0.036049
5.4277	-0.0683	5.427	0.0618		5.421	-2.44	5.421	-19.47		5.4227	14.491	5.422	-15.458		5.4227	0.041772	5.422	-0.036049
5.4312	-0.064	5.4305	0.0574		5.4245	-2.44	5.4245	-19.47		5.4262	14.491	5.4255	-15.516		5.4262	0.041772	5.4255	-0.036049
5.4347	-0.0641	5.434	0.0576		5.428	-2.44	5.428	-19.47		5.4297	14.491	5.429	-15.516		5.4297	0.041772	5.429	-0.036049
5.4383	-0.0636	5.4375	0.057		5.4315	-2.44	5.4315	-19.47		5.4333	14.491	5.4325	-15.487		5.4333	0.041772	5.4325	-0.036049
5.4417	-0.058	5.441	0.0515		5.435	-2.44	5.435	-19.47		5.4367	14.491	5.436	-15.487		5.4367	0.041772	5.436	-0.036049
5.4452	-0.0582	5.4445	0.0517		5.4384	-2.43	5.4384	-19.48		5.4402	14.491	5.4395	-15.487		5.4402	0.041772	5.4395	-0.036049
5.4487	-0.0507	5.448	0.0497		5.442	-2.43	5.442	-19.48		5.4437	14.52	5.443	-15.487		5.4437	0.041772	5.443	-0.036049
5.4522	-0.0516	5.4515	0.0449		5.4455	-2.43	5.4455	-19.48		5.4472	14.52	5.4464	-15.487		5.4472	0.041772	5.4464	-0.036049
5.4557	-0.0517	5.455	0.045		5.449	-2.43	5.449	-19.5		5.4506	14.491	5.4499	-15.429		5.4506	0.041772	5.4499	-0.036049
5.4592	-0.0432	5.4585	0.0363		5.4525	-2.43	5.4525	-19.5		5.4542	14.491	5.4536	-15.487		5.4542	0.041772	5.4536	-0.036049
5.4627	-0.044	5.462	0.0373		5.456	-2.43	5.456	-19.5		5.4576	14.491	5.4569	-15.546		5.4576	0.041772	5.4569	-0.036049
5.4661	-0.0449	5.4655	0.0382		5.4595	-2.42	5.4595	-19.52		5.4611	14.491	5.4604	-15.546		5.4611	0.041772	5.4604	-0.036049
5.4696	-0.0349	5.4689	0.028		5.463	-2.42	5.463	-19.52		5.4646	14.52	5.4639	-15.546		5.4646	0.041772	5.4639	-0.036049
5.4731	-0.0349	5.4724	0.0281		5.4665	-2.42	5.4665	-19.52		5.4681	14.491	5.4674	-15.458		5.4681	0.041772	5.4674	-0.036049
5.4766	-0.035	5.4759	0.0283		5.47	-2.42	5.47	-19.54		5.4716	14.52	5.4709	-15.487		5.4716	0.041772	5.4709	-0.036049
5.4801	-0.0276	5.4794	0.0207		5.4735	-2.42	5.4735	-19.54		5.4751	14.52	5.4744	-15.546		5.4751	0.041772	5.4744	-0.036049
5.4836	-0.0276	5.4829	0.0207		5.4769	-2.41	5.4769	-19.57		5.4786	14.549	5.4779	-15.546		5.4786	0.041772	5.4779	-0.036049
5.4876	-0.0244	5.4864	0.0174		5.4804	-2.41	5.4804	-19.57		5.4821	14.52	5.4814	-15.516		5.4821	0.041772	5.4814	-0.036049
5.4911	-0.0173	5.4904	0.0104		5.4839	-2.41	5.4839	-19.57		5.4856	14.491	5.4849	-15.516		5.4856	0.041772	5.4849	-0.036049
5.4946	-0.0173	5.4939	0.0104		5.4879	-2.41	5.4879	-19.6		5.4898	14.491	5.4889	-15.487		5.4898	0.041772	5.4889	-0.036049
5.4981	-0.0174	5.4974	0.0106		5.4914	-2.41	5.4914	-19.6		5.4931	14.462	5.4924	-15.516		5.4931	0.041772	5.4924	-0.036049
5.5016	-0.0184	5.5009	0.0115		5.4949	-2.41	5.4949	-19.6		5.4966	14.491	5.4959	-15.546		5.4966	0.041772	5.4959	-0.036049
5.5051	-0.0139	5.5044	0.0069		5.4984	-2.41	5.4984	-19.6		5.5001	14.52	5.4994	-15.516		5.5001	0.041772	5.4994	-0.036049
5.5086	-0.008	5.5079	0.0011		5.5019	-2.41	5.5019	-19.6		5.5036	14.52	5.5029	-15.546		5.5036	0.041772	5.5029	-0.036049
5.5121	-0.0032	5.5114	-0.0037		5.5054	-2.4	5.5054	-19.64		5.5071	14.52	5.5064	-15.546		5.5071	0.041772	5.5064	-0.036049
5.5156	0.0008	5.5149	-0.0078		5.5089	-2.4	5.5089	-19.64		5.5106	14.52	5.51	-15.487		5.5106	0.041772	5.51	-0.036049
5.5191	0.0106	5.5184	-0.0137		5.5124	-2.4	5.5124	-19.68		5.5141	14.491	5.5134	-15.516		5.5141	0.041772	5.5134	-0.036049
5.5226	0.0105	5.5219	-0.0174		5.5159	-2.4	5.5159	-19.68		5.5176	14.549	5.5169	-15.546		5.5176	0.041772	5.5169	-0.036049
5.5261	0.0095	5.5254	-0.0166		5.5194	-2.39	5.5194	-19.72		5.5211	14.52	5.5204	-15.516		5.5211	0.041772	5.5204	-0.036049
5.5296	0.0194	5.5289	-0.023		5.5229	-2.39	5.5229	-19.72		5.5246	14.52	5.5238	-15.546		5.5246	0.041772	5.5238	-0.036049
5.5331	0.0193	5.5324	-0.0261		5.5264	-2.39	5.5264	-19.72		5.5281	14.52	5.5273	-15.516		5.5281	0.041772	5.5273	-0.036049
5.5366	0.0191	5.5359	-0.0259		5.5299	-2.39	5.5299	-19.78		5.5316	14.52	5.5308	-15.458		5.5316	0.041772	5.5308	-0.036049
5.5401	0.0283	5.5394	-0.0346		5.5334	-2.39	5.5334	-19.78		5.535	14.549	5.5343	-15.458		5.535	0.041772	5.5343	-0.036049
5.5436	0.0282	5.5429	-0.0345		5.5368	-2.39	5.5368	-19.78		5.5385	14.52	5.5378	-15.516		5.5385	0.041772	5.5378	-0.036049
5.5471	0.028	5.5464	-0.0343		5.5404	-2.39	5.5404	-19.83		5.542	14.52	5.5413	-15.516		5.542	0.041772	5.5413	-0.036049
5.5507	0.035	5.5498	-0.0414		5.5439	-2.39	5.5439	-19.83		5.5456	14.491	5.5448	-15.516		5.5456	0.041772	5.5448	-0.036049
5.554	0.0353	5.5533	-0.0416		5.5472	-2.39	5.5472	-19.88		5.549	14.52	5.5483	-15.458		5.549	0.041772	5.5483	-0.036049
5.5575	0.042	5.5568	-0.0484		5.5508	-2.39	5.5508	-19.88		5.5525	14.491	5.5518	-15.516		5.5525	0.041772	5.5518	-0.036049
5.561	0.0433	5.5603	-0.0495		5.5542	-2.39	5.5542	-19.88		5.556	14.491	5.5553	-15.516		5.556	0.041772	5.5553	-0.036049
5.5645	0.0439	5.5638	-0.0501		5.5577	-2.39	5.5577	-19.94		5.5595	14.491	5.5588	-15.487		5.5595	0.041772	5.5588	-0.036049
5.568	0.0508	5.5674	-0.0571		5.5612	-2.39	5.5612	-19.94		5.563	14.462	5.5623	-15.516		5.563	0.041772	5.5623	-0.036049
5.5715	0.0476	5.5709	-0.0539		5.5647	-2.39	5.5647	-19.94		5.5665	14.491	5.5659	-15.458		5.5665	0.041772	5.5659	-0.036049
5.575	0.048	5.5743	-0.0541		5.5682	-2.39	5.5682	-19.99		5.57	14.52	5.5693	-15.458		5.57	0.041772	5.5693	-0.036049
5.5777	0.0548	5.577	-0.0609		5.5717	-2.39	5.5717	-19.99		5.5735	14.52	5.5728	-15.546		5.5735	0.041772	5.5728	-0.036049
5.5812	0.0522	5.5805	-0.0583		5.5752	-2.39	5.5752	-19.99		5.577	14.491	5.5763	-15.516		5.577	0.041772	5.5763	-0.036049
5.5847	0.053	5.584	-0.0589		5.5779	-2.39	5.5779	-20.04		5.5797	14.52	5.579	-15.516		5.5797	0.041772	5.579	-0.036049
5.5882	0.0602	5.5875	-0.066		5.5814	-2.39	5.5814	-20.04		5.5832	14.52	5.5825	-15.458		5.5832	0.041772	5.5825	-0.036049
5.5917	0.0563	5.591	-0.061		5.5849	-2.39	5.5849	-20.04		5.5867	14.52	5.586	-15.487		5.5867	0.041772	5.586	-0.036049
5.5952	0.0563	5.5945	-0.0618		5.5884	-2.39	5.5884	-20.1		5.5902	14.52	5.5895	-15.546		5.5902	0.041772	5.5895	-0.036049
5.5987	0.0569	5.598	-0.0623		5.5919	-2.39	5.5919	-20.1		5.5937	14.52	5.593	-15.516		5.5937	0.041772	5.593	-0.036049
5.6022	0.0579	5.6015	-0.0634		5.5954	-2.39	5.5954	-20.1		5.5971	14.52	5.5965	-15.575		5.5971	0.041772	5.5965	-0.036049
5.6057	0.0587	5.605	-0.0642		5.5989	-2.39	5.5989	-20.14		5.6007	14.549	5.6	-15.487		5.6007	0.041772	5.6	-0.036049
5.6092	0.0603	5.6085	-0.0652		5.6024	-2.39	5.6024	-20.14		5.6041	14.52	5.6034	-15.516		5.6041	0.041772	5.6034	-0.036049
5.6127	0.061	5.612	-0.0659		5.6059	-2.39	5.6059	-20.14		5.6076	14.491	5.607	-15.546		5.6076	0.041772	5.607	-0.036049
5.6162	0.061	5.6155	-0.0659		5.6094	-2.4	5.6094	-20.19		5.6111	14.491	5.6104	-15.546		5.6111	0.041772	5.6104	-0.036049
5.6197	0.0581	5.619	-0.0629		5.6129	-2.4	5.6129	-20.19		5.6146	14.491	5.6139	-15.575		5.6146	0.041772	5.6139	-0.036049
5.6231	0.0596	5.6224	-0.0644		5.6164	-2.4	5.6164	-20.19		5.6181	14.491	5.6174	-15.516		5.6181	0.041772	5.6174	-0.036049
5.6266	0.0648	5.6259	-0.0697		5.6199	-2.4	5.6199	-20.23		5.6216	14.491	5.6209	-15.516		5.6216	0.041772	5.6209	-0.036049
5.6301	0.0591	5.6294	-0.0633		5.6234	-2.4	5.6234	-20.23		5.6251	14.491	5.6244	-15.516		5.6251	0.041772	5.6244	-0.036049
5.6336	0.0602	5.6329	-0.0644		5.6268	-2.41	5.6268	-20.26		5.6286	14.491	5.6279	-15.546		5.6286	0.041772	5.6279	-0.036049
5.6371	0.0639	5.6364	-0.0681		5.6303	-2.41	5.6303	-20.26		5.6321	14.491	5.6314	-15.458		5.6321	0.041772	5.6314	-0.036049
5.6406	0.0583	5.6399	-0.06		5.6338	-2.41	5.6338	-20.26		5.6356	14.491	5.6349	-15.516		5.6356	0.041772	5.6349	-0.036049
5.6441	0.0583	5.6434	-0.0622		5.6373	-2.42	5.6373	-20.29		5.6391	14.549	5.6384	-15.516		5.6391	0.041772	5.6384	-0.036049
5.6476	0.0622	5.6469	-0.0661		5.6408	-2.42	5.6408	-20.29		5.6426	14.52	5.6419	-15.546		5.6426	0.041772	5.6419	-0.036049
5.6511	0.0555	5.6504	-0.0591		5.6443	-2.42	5.6443	-20.29		5.6462	14.491	5.6454	-15.546		5.6462	0.041772	5.6454	-0.036049
5.6546	0.0567	5.6539	-0.0603		5.6478	-2.43	5.6478	-20.31		5.6496	14.491	5.6489	-15.458		5.6496	0.041772	5.6489	-0.036049
5.6581	0.0492	5.6574	-0.062		5.6514	-2.43	5.6514	-20.31		5.6531	14.462	5.6524	-15.516		5.6531	0.041772	5.6524	-0.036049
5.6616	0.0512	5.6609	-0.0542		5.6548	-2.43	5.6548	-20.31		5.6566	14.491	5.6559	-15.546		5.6566	0.041772	5.6559	-0.036049
5.6651	0.0523	5.6644	-0.0541		5.6583	-2.44	5.6583	-20.32		5.6601	14.491	5.6594	-15.575		5.6601	0.041772	5.6594	-0.036049
5.6688	0.0463	5.6681	-0.049		5.6618	-2.44	5.6618	-20.32		5.6636	14.52	5.6629	-15.516		5.6636	0.041772	5.6629	-0.036049
5.6723	0.0478	5.6717	-0.0506		5.6653	-2.44	5.6653	-20.32		5.6673	14.52	5.6665	-15.487		5.6673	0.041772	5.6665	-0.036049
5.6758	0.049	5.6751	-0.0517		5.669	-2.46	5.669	-20.33		5.6708	14.491	5.6701	-15.487		5.6708	0.041772	5.6701	-0.036049
5.6793	0.0417	5.6786	-0.0441		5.6725	-2.46	5.6725	-20.33		5.6743	14.491	5.6736	-15.546		5.6743	0.041772	5.6736	-0.036049
5.6828	0.0417	5.6821	-0.0441		5.676	-2.46	5.676	-20.33		5.6777	14.462	5.6771	-15.546		5.6777	0.041772	5.6771	-0.036049
5.6863	0.0432	5.6856	-0.0457		5.6796	-2.47	5.6796	-20.33		5.6812	14.491	5.6806	-15.546		5.6812	0.041772	5.6806	-0.036049
5.6898	0.0405	5.6891	-0.0416		5.6831	-2.47	5.6831	-20.33		5.6847	14.491	5.684	-15.546		5.6847	0.041772	5.684	-0.036049
5.6933	0.0405	5.6926	-0.0428		5.6866	-2.47	5.6866	-20.33		5.6882	14.462	5.6875	-15.516		5.6882	0.041772	5.6875	-0.036049
5.6968	0.0412	5.6961	-0.0435		5.6901	-2.49	5.6901	-20.33		5.6917	14.491	5.691	-15.487		5.6917	0.041772	5.691	-0.036049
5.7003	0.0424	5.6996	-0.0447		5.6936	-2.49	5.6936	-20.33		5.6952	14.491	5.6945	-15.458		5.6952	0.041772	5.6945	-0.036049
5.7037	0.0425	5.703	-0.0448		5.6971	-2.49	5.6971	-20.33		5.6987	14.462	5.698	-15.399		5.6987	0.041772	5.698	-0.036049
5.7073	0.038	5.7065	-0.0404		5.7006	-2.49	5.7006	-20.33		5.7023	14.491	5.7015	-15.429		5.7023	0.041772	5.7015	-0.036049
5.7107	0.0373	5.71	-0.0395		5.7041	-2.5	5.7041	-20.32		5.7057	14.491	5.705	-15.487		5.7057	0.041772	5.705	-0.036049
5.7142	0.0388	5.7135	-0.0404		5.7074	-2.5	5.7074	-20.32		5.7092	14.491	5.7085	-15.487		5.7092	0.041772	5.7085	-0.036049
5.7177	0.0373	5.717	-0.0395		5.7111	-2.52	5.7111	-20.31		5.7127	14.491	5.712	-15.487		5.7127	0.041772	5.712	-0.036049
5.7212	0.0371	5.7205	-0.0397		5.7145	-2.52	5.7145	-20.31		5.7162	14.52	5.7155	-15.458		5.7162	0.041772	5.7155	-0.036049
5.7247	0.0371	5.724	-0.0397		5.718	-2.53	5.718	-20.29		5.7197	14.491	5.719	-15.487		5.7197	0.041772	5.719	-0.036049
5.7282	0.0369	5.7276	-0.0394		5.7215	-2.53	5.7215	-20.29		5.7232	14.491	5.7226	-15.546		5.7232	0.041772	5.7226	-0.036049
5.7317	0.0372	5.731	-0.0399		5.725	-2.53	5.725	-20.29		5.7267	14.462	5.726	-15.546		5.7267	0.041772	5.726	-0.036049
5.7352	0.0372	5.7345	-0.0399		5.7285	-2.54	5.7285	-20.28		5.7302	14.491	5.7295	-15.516		5.7302	0.041772	5.7295	-0.036049
5.7387	0.0347	5.738	-0.0383		5.732	-2.54	5.732	-20.28		5.7337	14.491	5.733	-15.487		5.7337	0.041772	5.733	-0.036049
5.7422	0.0347	5.7415	-0.0377		5.7355	-2.54	5.7355	-20.28		5.7372	14.52	5.7365	-15.487		5.7372	0.041772	5.7365	-0.036049
5.7457	0.0347	5.745	-0.0378		5.739	-2.55	5.739	-20.27		5.7407	14.491	5.74	-15.546		5.7407	0.041772	5.74	-0.036049
5.7492	0.033	5.7485	-0.0362		5.7425	-2.55	5.7425	-20.27		5.7442	14.491	5.7435	-15.516		5.7442	0.041772	5.7435	-0.036049
5.7527	0.0338	5.752	-0.037		5.746	-2.55	5.746	-20.27		5.7477	14.491	5.747	-15.546		5.7477	0.041772	5.747	-0.036049
5.7562	0.0339	5.7555	-0.037		5.7495	-2.56	5.7495	-20.26		5.7512	14.52	5.7505	-15.429		5.7512	0.041772	5.7505	-0.036049
5.7597	0.0349	5.759	-0.0378		5.753	-2.56	5.753	-20.26		5.7546	14.491	5.754	-15.458		5.7546	0.041772	5.754	-0.036049
5.7633	0.0349	5.7625	-0.0382		5.7565	-2.56	5.7565	-20.25		5.7583	14.491	5.7575	-15.516		5.7583	0.041772	5.7575	-0.036049
5.7667	0.0338	5.766	-0.037		5.76	-2.56	5.76	-20.25		5.7616	14.462	5.761	-15.516		5.7616	0.041772	5.761	-0.036049
5.7702	0.0374	5.7695	-0.0405		5.7634	-2.56	5.7634	-20.25		5.7651	14.462	5.7645	-15.546		5.7651	0.041772	5.7645	-0.036049
5.7737	0.0378	5.773	-0.0409		5.767	-2.57	5.767	-20.24		5.7686	14.491	5.7679	-15.487		5.7686	0.041772	5.7679	-0.036049
5.7772	0.0368	5.7764	-0.0398		5.7705	-2.57	5.7705	-20.24		5.7721	14.491	5.7714	-15.516		5.7721	0.041772	5.7714	-0.036049
5.7807	0.0393	5.78	-0.0423		5.774	-2.57	5.774	-20.24		5.7756	14.491	5.7749	-15.575		5.7756	0.041772	5.7749	-0.036049
5.7841	0.0393	5.7835	-0.0423		5.7775	-2.58	5.7775	-20.23		5.7791	14.52	5.7785	-15.546		5.7791	0.041772	5.7785	-0.036049
5.7879	0.0389	5.7872	-0.0415		5.781	-2.58	5.781	-20.23		5.7826	14.462	5.7819	-15.516		5.7826	0.041772	5.7819	-0.036049
5.7914	0.0414	5.7907	-0.0442		5.7844	-2.58	5.7844	-20.23		5.7864	14.52	5.7854	-15.546		5.7864	0.041772	5.7854	-0.036049
5.7949	0.0414	5.7942	-0.0442		5.7882	-2.58	5.7882	-20.22		5.7899	14.549	5.7892	-15.458		5.7899	0.041772	5.7892	-0.036049
5.7984	0.0409	5.7977	-0.0437		5.7917	-2.58	5.7917	-20.22		5.7934	14.52	5.7927	-15.458		5.7934	0.041772	5.7927	-0.036049
5.8019	0.0415	5.8012	-0.0439		5.7952	-2.58	5.7952	-20.22		5.7969	14.52	5.7962	-15.516		5.7969	0.041772	5.7962	-0.036049
5.8054	0.0416	5.8047	-0.0439		5.7987	-2.59	5.7987	-20.22		5.8004	14.52	5.7997	-15.487		5.8004	0.041772	5.7997	-0.036049
5.8089	0.0419	5.8082	-0.0443		5.8022	-2.59	5.8022	-20.22		5.8039	14.52	5.8032	-15.487		5.8039	0.041772	5.8032	-0.036049
5.8124	0.042	5.8117	-0.0444		5.8057	-2.59	5.8057	-20.22		5.8074	14.52	5.8067	-15.516		5.8074	0.041772	5.8067	-0.036049
5.8159	0.042	5.8152	-0.0444		5.8092	-2.6	5.8092	-20.22		5.8109	14.52	5.8102	-15.487		5.8109	0.041772	5.8102	-0.036049
5.8194	0.0406	5.8187	-0.0427		5.8126	-2.6	5.8126	-20.22		5.8144	14.52	5.8137	-15.546		5.8144	0.041772	5.8137	-0.036049
5.8229	0.0407	5.8222	-0.0428		5.8161	-2.6	5.8161	-20.22		5.8179	14.52	5.8172	-15.429		5.8179	0.041772	5.8172	-0.036049
5.8264	0.0407	5.8257	-0.0428		5.8196	-2.61	5.8196	-20.21		5.8214	14.52	5.8207	-15.458		5.8214	0.041772	5.8207	-0.036049
5.8299	0.0403	5.8293	-0.0417		5.8231	-2.61	5.8231	-20.21		5.8249	14.491	5.8243	-15.487		5.8249	0.041772	5.8243	-0.036049
5.8334	0.0403	5.8327	-0.0417		5.8266	-2.61	5.8266	-20.21		5.8284	14.491	5.8277	-15.487		5.8284	0.041772	5.8277	-0.036049
5.8369	0.0406	5.8362	-0.0411		5.8301	-2.62	5.8301	-20.21		5.8319	14.491	5.8312	-15.487		5.8319	0.041772	5.8312	-0.036049
5.8404	0.039	5.8397	-0.0405		5.8336	-2.62	5.8336	-20.21		5.8354	14.52	5.8347	-15.458		5.8354	0.041772	5.8347	-0.036049
5.8439	0.0393	5.8432	-0.0409		5.8371	-2.63	5.8371	-20.2		5.8388	14.491	5.8382	-15.487		5.8388	0.041772	5.8382	-0.036049
5.8474	0.0388	5.8467	-0.0403		5.8406	-2.63	5.8406	-20.2		5.8423	14.52	5.8416	-15.516		5.8423	0.041772	5.8416	-0.036049
5.8509	0.0395	5.8502	-0.0406		5.8441	-2.63	5.8441	-20.2		5.8458	14.52	5.8451	-15.546		5.8458	0.041772	5.8451	-0.036049
5.8544	0.0395	5.8537	-0.0406		5.8476	-2.64	5.8476	-20.2		5.8493	14.491	5.8486	-15.516		5.8493	0.041772	5.8486	-0.036049
5.8578	0.0394	5.8571	-0.0403		5.8511	-2.64	5.8511	-20.2		5.8528	14.491	5.8521	-15.429		5.8528	0.041772	5.8521	-0.036049
5.8613	0.0385	5.8606	-0.0387		5.8546	-2.64	5.8546	-20.2		5.8563	14.491	5.8556	-15.458		5.8563	0.041772	5.8556	-0.036049
5.8648	0.0385	5.8641	-0.0395		5.8581	-2.66	5.8581	-20.2		5.8598	14.462	5.8591	-15.516		5.8598	0.041772	5.8591	-0.036049
5.8683	0.0348	5.8676	-0.0388		5.8616	-2.66	5.8616	-20.2		5.8633	14.491	5.8626	-15.516		5.8633	0.041772	5.8626	-0.036049
5.8718	0.0353	5.8711	-0.036		5.865	-2.66	5.865	-20.2		5.8668	14.491	5.8661	-15.516		5.8668	0.041772	5.8661	-0.036049
5.8753	0.0357	5.8746	-0.0364		5.8685	-2.67	5.8685	-20.19		5.8703	14.491	5.8696	-15.429		5.8703	0.041772	5.8696	-0.036049
5.8783	0.034	5.8776	-0.0343		5.872	-2.67	5.872	-20.19		5.8738	14.52	5.8731	-15.487		5.8738	0.041772	5.8731	-0.036049
5.8818	0.0341	5.8811	-0.0343		5.8755	-2.67	5.8755	-20.19		5.8773	14.52	5.8766	-15.516		5.8773	0.041772	5.8766	-0.036049
5.8853	0.0342	5.8847	-0.0343		5.8785	-2.68	5.8785	-20.18		5.8803	14.491	5.8797	-15.516		5.8803	0.041772	5.8797	-0.036049
5.8888	0.0308	5.8881	-0.0307		5.882	-2.68	5.882	-20.18		5.8838	14.52	5.8831	-15.516		5.8838	0.041772	5.8831	-0.036049
5.8923	0.0317	5.8916	-0.0315		5.8855	-2.68	5.8855	-20.18		5.8873	14.52	5.8866	-15.546		5.8873	0.041772	5.8866	-0.036049
5.8958	0.0317	5.8951	-0.0315		5.889	-2.7	5.889	-20.17		5.8908	14.52	5.8901	-15.487		5.8908	0.041772	5.8901	-0.036049
5.8993	0.0325	5.8986	-0.0324		5.8925	-2.7	5.8925	-20.17		5.8943	14.491	5.8936	-15.516		5.8943	0.041772	5.8936	-0.036049
5.9028	0.033	5.9021	-0.0328		5.896	-2.7	5.896	-20.17		5.8978	14.549	5.8971	-15.575		5.8978	0.041772	5.8971	-0.036049
5.9063	0.029	5.9056	-0.0282		5.8995	-2.7	5.8995	-20.17		5.9013	14.549	5.9006	-15.575		5.9013	0.041772	5.9006	-0.036049
5.9098	0.0274	5.9091	-0.0286		5.903	-2.7	5.903	-20.17		5.9049	14.52	5.9041	-15.546		5.9049	0.041772	5.9041	-0.036049
5.9133	0.0268	5.9126	-0.026		5.9065	-2.71	5.9065	-20.16		5.9083	14.491	5.9076	-15.516		5.9083	0.041772	5.9076	-0.036049
5.9168	0.0259	5.9161	-0.025		5.91	-2.73	5.91	-20.15		5.9118	14.491	5.9111	-15.516		5.9118	0.041772	5.9111	-0.036049
5.9203	0.0223	5.9196	-0.0212		5.9135	-2.73	5.9135	-20.15		5.9152	14.491	5.9145	-15.487		5.9152	0.041772	5.9145	-0.036049
5.9238	0.0228	5.9231	-0.0216		5.917	-2.75	5.917	-20.13		5.9187	14.549	5.918	-15.458		5.9187	0.041772	5.918	-0.036049
5.9273	0.0207	5.9266	-0.0194		5.9205	-2.75	5.9205	-20.13		5.9222	14.52	5.9215	-15.487		5.9222	0.041772	5.9215	-0.036049
5.9308	0.0201	5.9301	-0.0185		5.924	-2.75	5.924	-20.13		5.9257	14.52	5.9252	-15.516		5.9257	0.041772	5.9252	-0.036049
5.9343	0.0213	5.9336	-0.0186		5.9275	-2.77	5.9275	-20.12		5.9292	14.491	5.9285	-15.458		5.9292	0.041772	5.9285	-0.036049
5.9378	0.0182	5.937	-0.0172		5.931	-2.77	5.931	-20.12		5.9327	14.52	5.932	-15.516		5.9327	0.041772	5.932	-0.036049
5.9412	0.0183	5.9405	-0.0163		5.9345	-2.77	5.9345	-20.12		5.9362	14.549	5.9355	-15.546		5.9362	0.041772	5.9355	-0.036049
5.9447	0.0187	5.944	-0.0168		5.938	-2.79	5.938	-20.1		5.9397	14.52	5.939	-15.546		5.9397	0.041772	5.939	-0.036049
5.9482	0.015	5.9475	-0.0145		5.9414	-2.79	5.9414	-20.1		5.9432	14.52	5.9425	-15.516		5.9432	0.041772	5.9425	-0.036049
5.9517	0.0151	5.951	-0.0131		5.9451	-2.79	5.9451	-20.1		5.9467	14.549	5.946	-15.429		5.9467	0.041772	5.946	-0.036049
5.9552	0.0155	5.9545	-0.0135		5.9486	-2.81	5.9486	-20.08		5.9503	14.52	5.9495	-15.487		5.9503	0.041772	5.9495	-0.036049
5.9587	0.0151	5.958	-0.0125		5.9521	-2.81	5.9521	-20.08		5.9537	14.491	5.953	-15.546		5.9537	0.041772	5.953	-0.036049
5.9622	0.0152	5.9615	-0.013		5.9555	-2.81	5.9555	-20.08		5.9572	14.52	5.9565	-15.546		5.9572	0.041772	5.9565	-0.036049
5.9657	0.0152	5.965	-0.013		5.959	-2.83	5.959	-20.06		5.9607	14.52	5.96	-15.546		5.9607	0.041772	5.96	-0.036049
5.9697	0.0109	5.969	-0.0085		5.9625	-2.83	5.9625	-20.06		5.9642	14.52	5.9635	-15.487		5.9642	0.041772	5.9635	-0.036049
5.9732	0.011	5.9725	-0.0086		5.966	-2.85	5.966	-20.04		5.9682	14.52	5.9675	-15.516		5.9682	0.041772	5.9675	-0.036049
5.9767	0.0087	5.976	-0.006		5.97	-2.85	5.97	-20.04		5.9717	14.52	5.9711	-15.575		5.9717	0.041772	5.9711	-0.036049
5.9802	0.0104	5.9795	-0.0077		5.9735	-2.85	5.9735	-20.04		5.9752	14.491	5.9745	-15.546		5.9752	0.041772	5.9745	-0.036049
5.9837	0.0104	5.983	-0.0078		5.977	-2.87	5.977	-20.02		5.9787	14.491	5.978	-15.546		5.9787	0.041772	5.978	-0.036049
5.9872	0.0082	5.9865	-0.0052		5.9805	-2.87	5.9805	-20.02		5.9822	14.462	5.9815	-15.487		5.9822	0.041772	5.9815	-0.036049
5.9907	0.007	5.99	-0.0041		5.984	-2.87	5.984	-20.02		5.9857	14.52	5.985	-15.458		5.9857	0.041772	5.985	-0.036049
5.9942	0.0071	5.9935	-0.0043		5.9875	-2.89	5.9875	-20		5.9892	14.462	5.9884	-15.487		5.9892	0.041772	5.9884	-0.036049
5.9977	0.0052	5.997	-0.002		5.991	-2.89	5.991	-20		5.9926	14.52	5.992	-15.546		5.9926	0.041772	5.992	-0.036049
6.0012	0.0044	6.0005	-0.0013		5.9945	-2.89	5.9945	-20		5.9962	14.52	5.9954	-15.516		5.9962	0.041772	5.9954	-0.036049
6.0047	0.0045	6.004	-0.0014		5.998	-2.91	5.998	-19.98		5.9996	14.52	5.9989	-15.516		5.9996	0.041772	5.9989	-0.036049
6.0082	0.0025	6.0075	0.001		6.0015	-2.91	6.0015	-19.98		6.0031	14.491	6.0024	-15.487		6.0031	0.041772	6.0024	-0.036049
6.0117	0.0002	6.011	0.003		6.005	-2.91	6.005	-19.98		6.0068	14.491	6.0059	-15.487		6.0068	0.041772	6.0059	-0.036049
6.0152	0.0003	6.0145	0.0029		6.0085	-2.93	6.0085	-19.96		6.0101	14.491	6.0094	-15.516		6.0101	0.041772	6.0094	-0.036049
6.0186	-0.004	6.0179	0.0074		6.0119	-2.93	6.0119	-19.96		6.0136	14.491	6.0129	-15.487		6.0136	0.041772	6.0129	-0.036049
6.0221	-0.004	6.0214	0.0074		6.0155	-2.93	6.0155	-19.96		6.0171	14.491	6.0164	-15.487		6.0171	0.041772	6.0164	-0.036049
6.0256	-0.0039	6.025	0.0073		6.019	-2.95	6.019	-19.94		6.0206	14.491	6.0199	-15.458		6.0206	0.041772	6.0199	-0.036049
6.0291	-0.0025	6.0284	0.0062		6.0224	-2.95	6.0224	-19.94		6.0241	14.432	6.0234	-15.487		6.0241	0.041772	6.0234	-0.036049
6.0326	-0.0024	6.032	0.0062		6.0259	-2.95	6.0259	-19.94		6.0276	14.462	6.027	-15.487		6.0276	0.041772	6.027	-0.036049
6.0361	-0.0024	6.0354	0.0061		6.0294	-2.97	6.0294	-19.92		6.0311	14.491	6.0304	-15.487		6.0311	0.041772	6.0304	-0.036049
6.0396	-0.0044	6.0389	0.0082		6.0329	-2.97	6.0329	-19.92		6.0346	14.462	6.0339	-15.487		6.0346	0.041772	6.0339	-0.036049
6.0431	-0.0043	6.0424	0.0082		6.0364	-2.97	6.0364	-19.92		6.0381	14.491	6.0374	-15.458		6.0381	0.041772	6.0374	-0.036049
6.0466	-0.0069	6.0459	0.0108		6.0399	-2.99	6.0399	-19.9		6.0416	14.52	6.0409	-15.487		6.0416	0.041772	6.0409	-0.036049
6.0501	-0.0038	6.0494	0.0075		6.0434	-2.99	6.0434	-19.9		6.0451	14.52	6.0444	-15.546		6.0451	0.041772	6.0444	-0.036049
6.0536	-0.0041	6.0529	0.0074		6.0469	-3.01	6.0469	-19.88		6.0486	14.52	6.0479	-15.516		6.0486	0.041772	6.0479	-0.036049
6.0572	-0.0064	6.0564	0.0103		6.0504	-3.01	6.0504	-19.88		6.0521	14.52	6.0514	-15.516		6.0521	0.041772	6.0514	-0.036049
6.0606	-0.0015	6.0599	0.0054		6.0539	-3.01	6.0539	-19.88		6.0556	14.52	6.0549	-15.487		6.0556	0.041772	6.0549	-0.036049
6.0641	-0.0018	6.0634	0.0057		6.0573	-3.03	6.0573	-19.86		6.0591	14.491	6.0584	-15.487		6.0591	0.041772	6.0584	-0.036049
6.0676	-0.0039	6.0669	0.0079		6.0609	-3.03	6.0609	-19.86		6.0626	14.52	6.0619	-15.516		6.0626	0.041772	6.0619	-0.036049
6.0711	-0.0005	6.0704	0.0041		6.0644	-3.03	6.0644	-19.86		6.0661	14.491	6.0654	-15.516		6.0661	0.041772	6.0654	-0.036049
6.0746	-0.0008	6.0739	0.0045		6.0679	-3.05	6.0679	-19.85		6.0696	14.52	6.0689	-15.516		6.0696	0.041772	6.0689	-0.036049
6.0781	0.0033	6.0774	0.0059		6.0714	-3.05	6.0714	-19.85		6.0731	14.52	6.0725	-15.487		6.0731	0.041772	6.0725	-0.036049
6.0816	0.0021	6.0809	0		6.0749	-3.05	6.0749	-19.85		6.0765	14.491	6.0758	-15.487		6.0765	0.041772	6.0758	-0.036049
6.0851	0.0022	6.0844	0.001		6.0783	-3.07	6.0783	-19.84		6.08	14.491	6.0793	-15.516		6.08	0.041772	6.0793	-0.036049
6.0888	0.0065	6.0881	-0.0033		6.0818	-3.07	6.0818	-19.84		6.0835	14.491	6.0828	-15.516		6.0835	0.041772	6.0828	-0.036049
6.0923	0.0061	6.0916	-0.003		6.0853	-3.07	6.0853	-19.84		6.0872	14.491	6.0863	-15.546		6.0872	0.041772	6.0863	-0.036049
6.0957	0.0054	6.095	-0.0022		6.089	-3.08	6.089	-19.83		6.0907	14.491	6.09	-15.458		6.0907	0.041772	6.09	-0.036049
6.0992	0.0054	6.0985	-0.0023		6.0925	-3.08	6.0925	-19.83		6.0942	14.491	6.0935	-15.487		6.0942	0.041772	6.0935	-0.036049
6.1027	0.0043	6.102	-0.0011		6.096	-3.08	6.096	-19.83		6.0977	14.491	6.097	-15.546		6.0977	0.041772	6.097	-0.036049
6.1062	0.012	6.1055	-0.0097		6.0995	-3.08	6.0995	-19.83		6.1012	14.491	6.1005	-15.546		6.1012	0.041772	6.1005	-0.036049
6.1097	0.012	6.109	-0.0094		6.103	-3.08	6.103	-19.83		6.1047	14.491	6.104	-15.546		6.1047	0.041772	6.104	-0.036049
6.1132	0.013	6.1125	-0.0105		6.1064	-3.09	6.1064	-19.83		6.1082	14.491	6.1075	-15.487		6.1082	0.041772	6.1075	-0.036049
6.1167	0.0134	6.116	-0.0109		6.1099	-3.1	6.1099	-19.83		6.1117	14.491	6.111	-15.487		6.1117	0.041772	6.111	-0.036049
6.1202	0.0165	6.1195	-0.0144		6.1134	-3.1	6.1134	-19.83		6.1152	14.491	6.1145	-15.575		6.1152	0.041772	6.1145	-0.036049
6.1237	0.0154	6.1231	-0.0133		6.1169	-3.11	6.1169	-19.84		6.1187	14.491	6.1181	-15.575		6.1187	0.041772	6.1181	-0.036049
6.1272	0.0157	6.1265	-0.0136		6.1204	-3.11	6.1204	-19.84		6.1222	14.52	6.1215	-15.546		6.1222	0.041772	6.1215	-0.036049
6.1307	0.0174	6.13	-0.0162		6.1239	-3.11	6.1239	-19.84		6.1257	14.549	6.125	-15.487		6.1257	0.041772	6.125	-0.036049
6.1342	0.0175	6.1335	-0.0158		6.1274	-3.11	6.1274	-19.84		6.1292	14.52	6.1285	-15.516		6.1292	0.041772	6.1285	-0.036049
6.1377	0.0187	6.137	-0.0171		6.1309	-3.11	6.1309	-19.84		6.1327	14.549	6.132	-15.546		6.1327	0.041772	6.132	-0.036049
6.1412	0.0209	6.1405	-0.0197		6.1344	-3.11	6.1344	-19.84		6.1362	14.52	6.1355	-15.516		6.1362	0.041772	6.1355	-0.036049
6.1447	0.0201	6.144	-0.019		6.1379	-3.11	6.1379	-19.86		6.1397	14.52	6.139	-15.516		6.1397	0.041772	6.139	-0.036049
6.1482	0.0219	6.1475	-0.0208		6.1414	-3.11	6.1414	-19.86		6.1432	14.491	6.1425	-15.458		6.1432	0.041772	6.1425	-0.036049
6.1517	0.0232	6.151	-0.0222		6.1449	-3.11	6.1449	-19.86		6.1467	14.462	6.146	-15.487		6.1467	0.041772	6.146	-0.036049
6.1552	0.0228	6.1545	-0.0223		6.1484	-3.11	6.1484	-19.87		6.1502	14.52	6.1495	-15.516		6.1502	0.041772	6.1495	-0.036049
6.1587	0.0245	6.158	-0.024		6.1519	-3.11	6.1519	-19.87		6.1536	14.491	6.1529	-15.487		6.1536	0.041772	6.1529	-0.036049
6.1622	0.0242	6.1615	-0.0237		6.1554	-3.11	6.1554	-19.87		6.1571	14.52	6.1564	-15.487		6.1571	0.041772	6.1564	-0.036049
6.1657	0.0242	6.165	-0.0237		6.1589	-3.11	6.1589	-19.88		6.1606	14.52	6.1599	-15.458		6.1606	0.041772	6.1599	-0.036049
6.1692	0.0264	6.1686	-0.0262		6.1624	-3.11	6.1624	-19.88		6.1641	14.549	6.1635	-15.458		6.1641	0.041772	6.1635	-0.036049
6.1727	0.026	6.172	-0.0259		6.1659	-3.11	6.1659	-19.88		6.1676	14.52	6.1669	-15.516		6.1676	0.041772	6.1669	-0.036049
6.1761	0.0264	6.1754	-0.0263		6.1694	-3.11	6.1694	-19.9		6.1711	14.549	6.1704	-15.546		6.1711	0.041772	6.1704	-0.036049
6.1791	0.0246	6.1784	-0.0252		6.1728	-3.11	6.1728	-19.9		6.1746	14.549	6.1739	-15.546		6.1746	0.041772	6.1739	-0.036049
6.1826	0.0246	6.1819	-0.0248		6.1763	-3.1	6.1763	-19.91		6.1776	14.52	6.1769	-15.487		6.1776	0.041772	6.1769	-0.036049
6.1861	0.0262	6.1854	-0.0266		6.1793	-3.1	6.1793	-19.91		6.1811	14.549	6.1804	-15.487		6.1811	0.041772	6.1804	-0.036049
6.1896	0.0249	6.1889	-0.0257		6.1828	-3.1	6.1828	-19.91		6.1846	14.491	6.1839	-15.516		6.1846	0.041772	6.1839	-0.036049
6.1931	0.0249	6.1924	-0.0256		6.1863	-3.09	6.1863	-19.93		6.1881	14.52	6.1874	-15.516		6.1881	0.041772	6.1874	-0.036049
6.1966	0.0262	6.1959	-0.027		6.1898	-3.09	6.1898	-19.93		6.1916	14.491	6.1909	-15.516		6.1916	0.041772	6.1909	-0.036049
6.2001	0.0245	6.1994	-0.0257		6.1933	-3.09	6.1933	-19.93		6.1951	14.491	6.1944	-15.516		6.1951	0.041772	6.1944	-0.036049
6.2036	0.0245	6.2029	-0.0257		6.1968	-3.08	6.1968	-19.94		6.1987	14.491	6.1979	-15.487		6.1987	0.041772	6.1979	-0.036049
6.2071	0.0258	6.2064	-0.0271		6.2003	-3.08	6.2003	-19.94		6.2021	14.491	6.2014	-15.487		6.2021	0.041772	6.2014	-0.036049
6.2106	0.0214	6.2099	-0.0228		6.2038	-3.08	6.2038	-19.94		6.2056	14.462	6.2049	-15.429		6.2056	0.041772	6.2049	-0.036049
6.2141	0.021	6.2134	-0.0224		6.2073	-3.07	6.2073	-19.95		6.2091	14.491	6.2084	-15.429		6.2091	0.041772	6.2084	-0.036049
6.2176	0.019	6.2169	-0.0238		6.2109	-3.07	6.2109	-19.95		6.2126	14.462	6.2119	-15.516		6.2126	0.041772	6.2119	-0.036049
6.2211	0.0195	6.2204	-0.0212		6.2144	-3.07	6.2144	-19.95		6.2161	14.491	6.2154	-15.516		6.2161	0.041772	6.2154	-0.036049
6.2246	0.0195	6.2239	-0.0212		6.2179	-3.06	6.2179	-19.96		6.2196	14.52	6.2189	-15.546		6.2196	0.041772	6.2189	-0.036049
6.2281	0.0157	6.2274	-0.0175		6.2214	-3.06	6.2214	-19.96		6.2231	14.549	6.2224	-15.516		6.2231	0.041772	6.2224	-0.036049
6.2316	0.0157	6.2309	-0.0179		6.2249	-3.06	6.2249	-19.96		6.2266	14.549	6.2259	-15.487		6.2266	0.041772	6.2259	-0.036049
6.2351	0.0161	6.2344	-0.0183		6.2284	-3.05	6.2284	-19.96		6.23	14.52	6.2293	-15.487		6.23	0.041772	6.2293	-0.036049
6.2386	0.0132	6.2379	-0.0157		6.2319	-3.05	6.2319	-19.96		6.2335	14.491	6.2328	-15.487		6.2335	0.041772	6.2328	-0.036049
6.2421	0.0137	6.2414	-0.0162		6.2354	-3.05	6.2354	-19.96		6.237	14.52	6.2363	-15.516		6.237	0.041772	6.2363	-0.036049
6.2456	0.0137	6.2449	-0.0162		6.2389	-3.03	6.2389	-19.96		6.2405	14.491	6.2398	-15.516		6.2405	0.041772	6.2398	-0.036049
6.2491	0.0096	6.2484	-0.0124		6.2424	-3.03	6.2424	-19.96		6.244	14.491	6.2433	-15.487		6.244	0.041772	6.2433	-0.036049
6.2525	0.0096	6.2518	-0.0125		6.2459	-3.02	6.2459	-19.96		6.2475	14.491	6.2468	-15.399		6.2475	0.041772	6.2468	-0.036049
6.256	0.0091	6.2553	-0.0121		6.2494	-3.02	6.2494	-19.96		6.251	14.491	6.2503	-15.487		6.251	0.041772	6.2503	-0.036049
6.2596	0.0042	6.2588	-0.0075		6.2529	-3.02	6.2529	-19.96		6.2546	14.52	6.2538	-15.516		6.2546	0.041772	6.2538	-0.036049
6.263	0.0046	6.2623	-0.008		6.2564	-3	6.2564	-19.96		6.258	14.491	6.2573	-15.516		6.258	0.041772	6.2573	-0.036049
6.2665	0.0035	6.2658	-0.0071		6.2597	-3	6.2597	-19.96		6.2615	14.462	6.2608	-15.546		6.2615	0.041772	6.2608	-0.036049
6.2701	0.0006	6.2694	-0.0043		6.2633	-3	6.2633	-19.96		6.265	14.491	6.2643	-15.458		6.265	0.041772	6.2643	-0.036049
6.2736	0.0011	6.2729	-0.0047		6.2669	-2.98	6.2669	-19.95		6.2686	14.491	6.2679	-15.487		6.2686	0.041772	6.2679	-0.036049
6.2771	0.0001	6.2764	-0.0036		6.2704	-2.98	6.2704	-19.95		6.2721	14.491	6.2714	-15.546		6.2721	0.041772	6.2714	-0.036049
6.2806	-0.002	6.28	-0.0016		6.2739	-2.98	6.2739	-19.95		6.2756	14.491	6.275	-15.546		6.2756	0.041772	6.275	-0.036049
6.2841	-0.002	6.2834	-0.0017		6.2774	-2.96	6.2774	-19.94		6.2791	14.52	6.2784	-15.516		6.2791	0.041772	6.2784	-0.036049
6.2876	-0.0035	6.2869	-0.0003		6.2809	-2.96	6.2809	-19.94		6.2826	14.52	6.2819	-15.516		6.2826	0.041772	6.2819	-0.036049
6.2911	-0.009	6.2904	0.0045		6.2844	-2.96	6.2844	-19.94		6.2861	14.52	6.2854	-15.516		6.2861	0.041772	6.2854	-0.036049
6.2946	-0.0086	6.2939	0.0041		6.2879	-2.94	6.2879	-19.93		6.2896	14.52	6.2889	-15.487		6.2896	0.041772	6.2889	-0.036049
6.2981	-0.0085	6.2974	0.004		6.2914	-2.94	6.2914	-19.93		6.2931	14.491	6.2924	-15.458		6.2931	0.041772	6.2924	-0.036049
6.3016	-0.008	6.3009	0.004		6.2949	-2.94	6.2949	-19.93		6.2966	14.491	6.2959	-15.458		6.2966	0.041772	6.2959	-0.036049
6.3051	-0.0101	6.3044	0.0055		6.2984	-2.94	6.2984	-19.93		6.3001	14.491	6.2994	-15.487		6.3001	0.041772	6.2994	-0.036049
6.3086	-0.0141	6.3079	0.0092		6.3019	-2.94	6.3019	-19.93		6.3035	14.52	6.3029	-15.516		6.3035	0.041772	6.3029	-0.036049
6.3121	-0.0191	6.3114	0.0137		6.3054	-2.92	6.3054	-19.91		6.307	14.549	6.3063	-15.516		6.307	0.041772	6.3063	-0.036049
6.3156	-0.0191	6.3149	0.0137		6.3089	-2.92	6.3089	-19.91		6.3105	14.549	6.3098	-15.429		6.3105	0.041772	6.3098	-0.036049
6.3191	-0.0232	6.3184	0.0173		6.3124	-2.9	6.3124	-19.89		6.314	14.52	6.3133	-15.487		6.314	0.041772	6.3133	-0.036049
6.3226	-0.0231	6.3219	0.0172		6.3159	-2.9	6.3159	-19.89		6.3175	14.549	6.3168	-15.546		6.3175	0.041772	6.3168	-0.036049
6.3261	-0.026	6.3254	0.0199		6.3194	-2.87	6.3194	-19.87		6.321	14.549	6.3203	-15.546		6.321	0.041772	6.3203	-0.036049
6.3295	-0.0275	6.3289	0.0213		6.3229	-2.87	6.3229	-19.87		6.3245	14.52	6.3238	-15.516		6.3245	0.041772	6.3238	-0.036049
6.333	-0.0275	6.3323	0.0213		6.3264	-2.85	6.3264	-19.85		6.328	14.491	6.3273	-15.458		6.328	0.041772	6.3273	-0.036049
6.3365	-0.0302	6.3358	0.0238		6.3298	-2.85	6.3298	-19.85		6.3315	14.491	6.3308	-15.516		6.3315	0.041772	6.3308	-0.036049
6.34	-0.0296	6.3393	0.0227		6.3333	-2.85	6.3333	-19.85		6.335	14.491	6.3343	-15.575		6.335	0.041772	6.3343	-0.036049
6.3435	-0.0299	6.3428	0.0231		6.3368	-2.82	6.3368	-19.83		6.3385	14.491	6.3378	-15.516		6.3385	0.041772	6.3378	-0.036049
6.347	-0.0331	6.3463	0.026		6.3402	-2.82	6.3402	-19.83		6.342	14.52	6.3413	-15.516		6.342	0.041772	6.3413	-0.036049
6.3505	-0.0334	6.3498	0.026		6.3437	-2.82	6.3437	-19.83		6.3455	14.52	6.3448	-15.458		6.3455	0.041772	6.3448	-0.036049
6.354	-0.0333	6.3533	0.0263		6.3472	-2.8	6.3472	-19.8		6.349	14.52	6.3483	-15.487		6.349	0.041772	6.3483	-0.036049
6.3575	-0.0362	6.3568	0.029		6.3507	-2.8	6.3507	-19.8		6.3525	14.52	6.3518	-15.546		6.3525	0.041772	6.3518	-0.036049
6.3611	-0.0354	6.3603	0.0282		6.3542	-2.8	6.3542	-19.8		6.3561	14.52	6.3553	-15.546		6.3561	0.041772	6.3553	-0.036049
6.3645	-0.0353	6.3638	0.0282		6.3577	-2.77	6.3577	-19.78		6.3595	14.52	6.3588	-15.516		6.3595	0.041772	6.3588	-0.036049
6.368	-0.0378	6.3673	0.0306		6.3612	-2.77	6.3612	-19.78		6.363	14.52	6.3623	-15.458		6.363	0.041772	6.3623	-0.036049
6.3715	-0.0386	6.3708	0.0314		6.3647	-2.77	6.3647	-19.78		6.3665	14.52	6.3658	-15.487		6.3665	0.041772	6.3658	-0.036049
6.375	-0.0389	6.3743	0.0314		6.3682	-2.74	6.3682	-19.76		6.37	14.52	6.3693	-15.487		6.37	0.041772	6.3693	-0.036049
6.3785	-0.04	6.3778	0.0331		6.3717	-2.74	6.3717	-19.76		6.3735	14.52	6.3728	-15.516		6.3735	0.041772	6.3728	-0.036049
6.382	-0.0404	6.3813	0.0335		6.3752	-2.74	6.3752	-19.76		6.377	14.52	6.3763	-15.516		6.377	0.041772	6.3763	-0.036049
6.3855	-0.0407	6.3848	0.0338		6.3787	-2.72	6.3787	-19.74		6.3805	14.491	6.3798	-15.458		6.3805	0.041772	6.3798	-0.036049
6.3891	-0.0426	6.3884	0.0359		6.3822	-2.72	6.3822	-19.74		6.3839	14.491	6.3833	-15.487		6.3839	0.041772	6.3833	-0.036049
6.3926	-0.0426	6.3919	0.0359		6.3858	-2.7	6.3858	-19.72		6.3875	14.491	6.3868	-15.516		6.3875	0.041772	6.3868	-0.036049
6.3961	-0.0461	6.3954	0.0391		6.3893	-2.7	6.3893	-19.72		6.391	14.491	6.3903	-15.546		6.391	0.041772	6.3903	-0.036049
6.3996	-0.042	6.3989	0.0346		6.3928	-2.7	6.3928	-19.72		6.3945	14.462	6.3938	-15.516		6.3945	0.041772	6.3938	-0.036049
6.4032	-0.042	6.4025	0.0354		6.3963	-2.68	6.3963	-19.71		6.398	14.491	6.3973	-15.516		6.398	0.041772	6.3973	-0.036049
6.4066	-0.0444	6.406	0.0377		6.3998	-2.68	6.3998	-19.71		6.4016	14.52	6.4008	-15.516		6.4016	0.041772	6.4008	-0.036049
6.4101	-0.0413	6.4094	0.0351		6.4034	-2.68	6.4034	-19.71		6.4051	14.52	6.4044	-15.399		6.4051	0.041772	6.4044	-0.036049
6.4136	-0.0412	6.4129	0.0351		6.4069	-2.66	6.4069	-19.69		6.4086	14.52	6.4079	-15.487		6.4086	0.041772	6.4079	-0.036049
6.4171	-0.0443	6.4164	0.038		6.4103	-2.66	6.4103	-19.69		6.4121	14.52	6.4114	-15.516		6.4121	0.041772	6.4114	-0.036049
6.4205	-0.0396	6.4198	0.0341		6.4138	-2.66	6.4138	-19.69		6.4156	14.491	6.4149	-15.487		6.4156	0.041772	6.4149	-0.036049
6.424	-0.0407	6.4234	0.0341		6.4173	-2.65	6.4173	-19.68		6.419	14.491	6.4183	-15.516		6.419	0.041772	6.4183	-0.036049
6.4275	-0.0393	6.4268	0.0364		6.4207	-2.65	6.4207	-19.68		6.4225	14.52	6.4218	-15.458		6.4225	0.041772	6.4218	-0.036049
6.431	-0.0397	6.4303	0.0347		6.4242	-2.65	6.4242	-19.68		6.426	14.52	6.4253	-15.487		6.426	0.041772	6.4253	-0.036049
6.4345	-0.0397	6.4338	0.0347		6.4277	-2.64	6.4277	-19.67		6.4295	14.52	6.4288	-15.546		6.4295	0.041772	6.4288	-0.036049
6.438	-0.0386	6.4373	0.0342		6.4312	-2.64	6.4312	-19.67		6.433	14.491	6.4323	-15.546		6.433	0.041772	6.4323	-0.036049
6.4415	-0.039	6.4408	0.0346		6.4347	-2.64	6.4347	-19.67		6.4365	14.52	6.4358	-15.546		6.4365	0.041772	6.4358	-0.036049
6.445	-0.0398	6.4443	0.0354		6.4382	-2.63	6.4382	-19.66		6.44	14.491	6.4393	-15.429		6.44	0.041772	6.4393	-0.036049
6.4485	-0.0385	6.4478	0.0338		6.4417	-2.63	6.4417	-19.66		6.4435	14.52	6.4428	-15.458		6.4435	0.041772	6.4428	-0.036049
6.452	-0.0385	6.4513	0.0346		6.4452	-2.63	6.4452	-19.66		6.447	14.52	6.4463	-15.546		6.447	0.041772	6.4463	-0.036049
6.4555	-0.0387	6.4548	0.0346		6.4487	-2.63	6.4487	-19.66		6.4505	14.52	6.4498	-15.546		6.4505	0.041772	6.4498	-0.036049
6.459	-0.0382	6.4583	0.0346		6.4522	-2.63	6.4522	-19.66		6.454	14.52	6.4533	-15.575		6.454	0.041772	6.4533	-0.036049
6.4625	-0.0386	6.4618	0.035		6.4557	-2.63	6.4557	-19.66		6.4574	14.491	6.4568	-15.399		6.4574	0.041772	6.4568	-0.036049
6.466	-0.0392	6.4653	0.0356		6.4592	-2.63	6.4592	-19.66		6.461	14.491	6.4602	-15.458		6.461	0.041772	6.4602	-0.036049
6.4695	-0.0405	6.4688	0.0374		6.4627	-2.63	6.4627	-19.66		6.4645	14.52	6.4637	-15.516		6.4645	0.041772	6.4637	-0.036049
6.473	-0.0405	6.4723	0.0374		6.4662	-2.63	6.4662	-19.66		6.4681	14.52	6.4672	-15.516		6.4681	0.041772	6.4672	-0.036049
6.4769	-0.0409	6.4762	0.0379		6.4697	-2.63	6.4697	-19.66		6.4715	14.491	6.4707	-15.546		6.4715	0.041772	6.4707	-0.036049
6.4804	-0.0448	6.4797	0.0419		6.4732	-2.63	6.4732	-19.66		6.475	14.52	6.4742	-15.546		6.475	0.041772	6.4742	-0.036049
6.4838	-0.0452	6.4832	0.0423		6.4771	-2.63	6.4771	-19.65		6.4788	14.52	6.4781	-15.516		6.4788	0.041772	6.4781	-0.036049
6.4873	-0.0461	6.4866	0.0432		6.4807	-2.63	6.4807	-19.65		6.4823	14.52	6.4816	-15.546		6.4823	0.041772	6.4816	-0.036049
6.4908	-0.0498	6.4901	0.0469		6.4842	-2.63	6.4842	-19.65		6.4858	14.491	6.4851	-15.516		6.4858	0.041772	6.4851	-0.036049
6.4943	-0.0498	6.4936	0.0469		6.4877	-2.64	6.4877	-19.65		6.4893	14.52	6.4887	-15.487		6.4893	0.041772	6.4887	-0.036049
6.4978	-0.0502	6.4972	0.0469		6.4912	-2.64	6.4912	-19.65		6.4928	14.52	6.4921	-15.575		6.4928	0.041772	6.4921	-0.036049
6.5013	-0.0502	6.5006	0.0473		6.4947	-2.64	6.4947	-19.65		6.4963	14.549	6.4956	-15.546		6.4963	0.041772	6.4956	-0.036049
6.5048	-0.0515	6.5041	0.0486		6.4982	-2.64	6.4982	-19.65		6.4998	14.549	6.4991	-15.487		6.4998	0.041772	6.4991	-0.036049
6.5083	-0.0547	6.5076	0.0516		6.5016	-2.64	6.5016	-19.65		6.5033	14.549	6.5026	-15.487		6.5033	0.041772	6.5026	-0.036049
6.5118	-0.0563	6.5111	0.0532		6.5051	-2.64	6.5051	-19.64		6.5068	14.52	6.5061	-15.487		6.5068	0.041772	6.5061	-0.036049
6.5153	-0.058	6.5146	0.0546		6.5086	-2.64	6.5086	-19.64		6.5103	14.491	6.5096	-15.487		6.5103	0.041772	6.5096	-0.036049
6.5188	-0.0607	6.5181	0.0574		6.5121	-2.64	6.5121	-19.63		6.5138	14.52	6.5131	-15.487		6.5138	0.041772	6.5131	-0.036049
6.5223	-0.0607	6.5216	0.0574		6.5156	-2.64	6.5156	-19.63		6.5173	14.52	6.5166	-15.458		6.5173	0.041772	6.5166	-0.036049
6.5258	-0.0607	6.5251	0.0574		6.5191	-2.64	6.5191	-19.61		6.5208	14.491	6.5201	-15.487		6.5208	0.041772	6.5201	-0.036049
6.5293	-0.0639	6.5286	0.0605		6.5226	-2.64	6.5226	-19.61		6.5244	14.491	6.5236	-15.546		6.5244	0.041772	6.5236	-0.036049
6.5328	-0.064	6.5321	0.0606		6.5261	-2.65	6.5261	-19.6		6.5278	14.491	6.5271	-15.516		6.5278	0.041772	6.5271	-0.036049
6.5363	-0.0657	6.5356	0.0623		6.5295	-2.65	6.5295	-19.6		6.5313	14.491	6.5306	-15.516		6.5313	0.041772	6.5306	-0.036049
6.5398	-0.0653	6.5391	0.0618		6.5331	-2.65	6.5331	-19.6		6.5348	14.462	6.5341	-15.458		6.5348	0.041772	6.5341	-0.036049
6.5433	-0.0657	6.5426	0.0622		6.5366	-2.65	6.5366	-19.59		6.5383	14.462	6.5375	-15.487		6.5383	0.041772	6.5375	-0.036049
6.5468	-0.0676	6.5461	0.0641		6.5401	-2.65	6.5401	-19.59		6.5417	14.462	6.541	-15.546		6.5417	0.041772	6.541	-0.036049
6.5503	-0.0678	6.5496	0.064		6.5436	-2.65	6.5436	-19.59		6.5452	14.52	6.5447	-15.546		6.5452	0.041772	6.5447	-0.036049
6.5538	-0.0682	6.5531	0.0644		6.5471	-2.65	6.5471	-19.57		6.5487	14.52	6.548	-15.516		6.5487	0.041772	6.548	-0.036049
6.5573	-0.0699	6.5566	0.0661		6.5506	-2.65	6.5506	-19.57		6.5522	14.52	6.5515	-15.458		6.5522	0.041772	6.5515	-0.036049
6.5608	-0.0705	6.5601	0.0664		6.5541	-2.65	6.5541	-19.57		6.5557	14.549	6.555	-15.458		6.5557	0.041772	6.555	-0.036049
6.5643	-0.0705	6.5636	0.0665		6.5576	-2.64	6.5576	-19.56		6.5592	14.52	6.5585	-15.516		6.5592	0.041772	6.5585	-0.036049
6.5678	-0.0732	6.5671	0.0692		6.5611	-2.64	6.5611	-19.56		6.5627	14.52	6.562	-15.487		6.5627	0.041772	6.562	-0.036049
6.5713	-0.0726	6.5706	0.0683		6.5646	-2.64	6.5646	-19.56		6.5663	14.491	6.5655	-15.487		6.5663	0.041772	6.5655	-0.036049
6.5748	-0.0726	6.5741	0.0683		6.5681	-2.64	6.5681	-19.54		6.5698	14.52	6.5691	-15.429		6.5698	0.041772	6.5691	-0.036049
6.5783	-0.0745	6.5776	0.0702		6.5716	-2.64	6.5716	-19.54		6.5733	14.52	6.5726	-15.458		6.5733	0.041772	6.5726	-0.036049
6.5818	-0.0753	6.5811	0.071		6.5751	-2.64	6.5751	-19.54		6.5768	14.491	6.5761	-15.516		6.5768	0.041772	6.5761	-0.036049
6.5853	-0.0753	6.5846	0.071		6.5786	-2.64	6.5786	-19.53		6.5803	14.549	6.5796	-15.546		6.5803	0.041772	6.5796	-0.036049
6.5888	-0.0752	6.5881	0.0705		6.5821	-2.64	6.5821	-19.53		6.5838	14.549	6.5831	-15.546		6.5838	0.041772	6.5831	-0.036049
6.5923	-0.0756	6.5916	0.0709		6.5856	-2.64	6.5856	-19.53		6.5873	14.549	6.5866	-15.458		6.5873	0.041772	6.5866	-0.036049
6.5958	-0.077	6.5951	0.0709		6.5891	-2.63	6.5891	-19.52		6.5908	14.579	6.5901	-15.487		6.5908	0.041772	6.5901	-0.036049
6.5993	-0.0763	6.5986	0.0716		6.5926	-2.63	6.5926	-19.52		6.5943	14.549	6.5936	-15.516		6.5943	0.041772	6.5936	-0.036049
6.6028	-0.0771	6.6021	0.0724		6.5961	-2.63	6.5961	-19.51		6.5978	14.491	6.5971	-15.546		6.5978	0.041772	6.5971	-0.036049
6.6063	-0.0787	6.6056	0.0739		6.5996	-2.63	6.5996	-19.51		6.6013	14.52	6.6006	-15.516		6.6013	0.041772	6.6006	-0.036049
6.6098	-0.0783	6.6091	0.0736		6.603	-2.63	6.603	-19.51		6.6048	14.491	6.6041	-15.487		6.6048	0.041772	6.6041	-0.036049
6.6133	-0.0787	6.6126	0.074		6.6066	-2.62	6.6066	-19.5		6.6083	14.491	6.6076	-15.487		6.6083	0.041772	6.6076	-0.036049
6.6168	-0.0801	6.6161	0.0753		6.61	-2.62	6.61	-19.5		6.6118	14.52	6.6111	-15.546		6.6118	0.041772	6.6111	-0.036049
6.6203	-0.0797	6.6196	0.0745		6.6135	-2.62	6.6135	-19.5		6.6153	14.491	6.6146	-15.546		6.6153	0.041772	6.6146	-0.036049
6.6238	-0.0798	6.6231	0.0749		6.617	-2.62	6.617	-19.49		6.6187	14.52	6.6181	-15.546		6.6187	0.041772	6.6181	-0.036049
6.6273	-0.0815	6.6266	0.0766		6.6205	-2.62	6.6205	-19.49		6.6222	14.52	6.6215	-15.516		6.6222	0.041772	6.6215	-0.036049
6.6308	-0.0786	6.6301	0.0737		6.624	-2.62	6.624	-19.49		6.6257	14.52	6.625	-15.429		6.6257	0.041772	6.625	-0.036049
6.6343	-0.0791	6.6336	0.0742		6.6275	-2.61	6.6275	-19.48		6.6292	14.491	6.6285	-15.458		6.6292	0.041772	6.6285	-0.036049
6.6378	-0.0796	6.6371	0.0753		6.631	-2.61	6.631	-19.48		6.6327	14.491	6.632	-15.546		6.6327	0.041772	6.632	-0.036049
6.6412	-0.0804	6.6406	0.0753		6.6345	-2.61	6.6345	-19.48		6.6362	14.52	6.6355	-15.546		6.6362	0.041772	6.6355	-0.036049
6.6447	-0.0805	6.644	0.0754		6.638	-2.61	6.638	-19.47		6.6397	14.491	6.639	-15.516		6.6397	0.041772	6.639	-0.036049
6.6482	-0.0798	6.6475	0.0746		6.6415	-2.61	6.6415	-19.47		6.6432	14.52	6.6425	-15.429		6.6432	0.041772	6.6425	-0.036049
6.6517	-0.0806	6.651	0.0754		6.645	-2.61	6.645	-19.47		6.6467	14.52	6.646	-15.487		6.6467	0.041772	6.646	-0.036049
6.6552	-0.0806	6.6545	0.0755		6.6484	-2.6	6.6484	-19.46		6.6502	14.52	6.6495	-15.546		6.6502	0.041772	6.6495	-0.036049
6.6587	-0.0794	6.658	0.074		6.6519	-2.6	6.6519	-19.46		6.6537	14.549	6.653	-15.575		6.6537	0.041772	6.653	-0.036049
6.6622	-0.0802	6.6615	0.0748		6.6554	-2.6	6.6554	-19.46		6.6572	14.549	6.6565	-15.575		6.6572	0.041772	6.6565	-0.036049
6.6657	-0.0806	6.665	0.0752		6.6589	-2.59	6.6589	-19.45		6.6607	14.52	6.66	-15.458		6.6607	0.041772	6.66	-0.036049
6.6692	-0.0784	6.6685	0.0726		6.6624	-2.59	6.6624	-19.45		6.6642	14.52	6.6635	-15.516		6.6642	0.041772	6.6635	-0.036049
6.6727	-0.0785	6.672	0.073		6.6659	-2.59	6.6659	-19.45		6.6677	14.52	6.667	-15.604		6.6677	0.041772	6.667	-0.036049
6.6762	-0.0792	6.6755	0.0737		6.6694	-2.59	6.6694	-19.45		6.6712	14.52	6.6705	-15.575		6.6712	0.041772	6.6705	-0.036049
6.6797	-0.0762	6.679	0.0707		6.6729	-2.59	6.6729	-19.45		6.6747	14.491	6.674	-15.575		6.6747	0.041772	6.674	-0.036049
6.6832	-0.0771	6.6825	0.0716		6.6764	-2.58	6.6764	-19.45		6.6782	14.52	6.6775	-15.516		6.6782	0.041772	6.6775	-0.036049
6.6867	-0.0774	6.686	0.0718		6.6799	-2.58	6.6799	-19.45		6.6818	14.491	6.681	-15.516		6.6818	0.041772	6.681	-0.036049
6.6893	-0.0734	6.6886	0.0681		6.6834	-2.58	6.6834	-19.45		6.6852	14.491	6.6845	-15.546		6.6852	0.041772	6.6845	-0.036049
6.6927	-0.0735	6.692	0.0682		6.6869	-2.57	6.6869	-19.45		6.6878	14.491	6.6871	-15.546		6.6878	0.041772	6.6871	-0.036049
6.6962	-0.0735	6.6955	0.0682		6.6895	-2.57	6.6895	-19.45		6.6912	14.52	6.6905	-15.516		6.6912	0.041772	6.6905	-0.036049
6.6997	-0.0736	6.699	0.0683		6.6929	-2.57	6.6929	-19.45		6.6946	14.52	6.6939	-15.487		6.6946	0.041772	6.6939	-0.036049
6.7032	-0.0747	6.7025	0.0693		6.6964	-2.57	6.6964	-19.45		6.6981	14.491	6.6974	-15.458		6.6981	0.041772	6.6974	-0.036049
6.7067	-0.0697	6.706	0.0641		6.6999	-2.57	6.6999	-19.45		6.7016	14.491	6.7009	-15.516		6.7016	0.041772	6.7009	-0.036049
6.7102	-0.0694	6.7095	0.0637		6.7034	-2.57	6.7034	-19.45		6.7051	14.491	6.7044	-15.546		6.7051	0.041772	6.7044	-0.036049
6.7137	-0.0662	6.713	0.0606		6.7069	-2.57	6.7069	-19.45		6.7086	14.491	6.7079	-15.546		6.7086	0.041772	6.7079	-0.036049
6.7171	-0.0612	6.7165	0.0554		6.7104	-2.56	6.7104	-19.45		6.7121	14.52	6.7116	-15.516		6.7121	0.041772	6.7116	-0.036049
6.7207	-0.0616	6.7199	0.0559		6.7139	-2.56	6.7139	-19.45		6.7156	14.491	6.7149	-15.458		6.7156	0.041772	6.7149	-0.036049
6.7241	-0.0617	6.7234	0.056		6.7174	-2.55	6.7174	-19.46		6.7191	14.491	6.7184	-15.487		6.7191	0.041772	6.7184	-0.036049
6.7276	-0.0552	6.7269	0.0493		6.7209	-2.55	6.7209	-19.46		6.7226	14.52	6.7219	-15.487		6.7226	0.041772	6.7219	-0.036049
6.7311	-0.0556	6.7304	0.0498		6.7243	-2.55	6.7243	-19.46		6.7261	14.491	6.7254	-15.487		6.7261	0.041772	6.7254	-0.036049
6.7346	-0.054	6.7339	0.0503		6.7278	-2.55	6.7278	-19.47		6.7296	14.491	6.7289	-15.487		6.7296	0.041772	6.7289	-0.036049
6.7381	-0.0476	6.7374	0.0411		6.7313	-2.55	6.7313	-19.47		6.7331	14.491	6.7324	-15.516		6.7331	0.041772	6.7324	-0.036049
6.7416	-0.0476	6.7409	0.0419		6.7348	-2.54	6.7348	-19.49		6.7366	14.491	6.7359	-15.458		6.7366	0.041772	6.7359	-0.036049
6.7451	-0.045	6.7444	0.0391		6.7383	-2.54	6.7383	-19.49		6.7401	14.52	6.7394	-15.458		6.7401	0.041772	6.7394	-0.036049
6.7486	-0.0391	6.7479	0.0332		6.7419	-2.54	6.7419	-19.49		6.7436	14.52	6.7429	-15.516		6.7436	0.041772	6.7429	-0.036049
6.7521	-0.0395	6.7514	0.0335		6.7454	-2.53	6.7454	-19.51		6.7471	14.491	6.7464	-15.516		6.7471	0.041772	6.7464	-0.036049
6.7556	-0.0368	6.7549	0.0307		6.7489	-2.53	6.7489	-19.51		6.7506	14.491	6.7499	-15.516		6.7506	0.041772	6.7499	-0.036049
6.7591	-0.031	6.7584	0.0248		6.7524	-2.53	6.7524	-19.51		6.7541	14.491	6.7534	-15.458		6.7541	0.041772	6.7534	-0.036049
6.7626	-0.031	6.7619	0.0248		6.7559	-2.53	6.7559	-19.54		6.7576	14.52	6.7569	-15.487		6.7576	0.041772	6.7569	-0.036049
6.7661	-0.0286	6.7654	0.0208		6.7594	-2.53	6.7594	-19.54		6.7611	14.52	6.7604	-15.516		6.7611	0.041772	6.7604	-0.036049
6.7696	-0.0223	6.7689	0.0161		6.7629	-2.53	6.7629	-19.54		6.7646	14.491	6.7639	-15.516		6.7646	0.041772	6.7639	-0.036049
6.7731	-0.0224	6.7724	0.0161		6.7664	-2.52	6.7664	-19.57		6.7681	14.52	6.7674	-15.546		6.7681	0.041772	6.7674	-0.036049
6.7767	-0.0128	6.776	0.0121		6.7699	-2.52	6.7699	-19.57		6.7715	14.491	6.7709	-15.458		6.7715	0.041772	6.7709	-0.036049
6.7802	-0.0138	6.7795	0.0073		6.7734	-2.52	6.7734	-19.57		6.775	14.491	6.7744	-15.458		6.775	0.041772	6.7744	-0.036049
6.7837	-0.0139	6.783	0.0073		6.777	-2.51	6.777	-19.61		6.7786	14.491	6.7779	-15.516		6.7786	0.041772	6.7779	-0.036049
6.7872	-0.0039	6.7865	-0.0026		6.7805	-2.51	6.7805	-19.61		6.7821	14.462	6.7814	-15.487		6.7821	0.041772	6.7814	-0.036049
6.7907	-0.004	6.79	-0.0024		6.784	-2.51	6.784	-19.61		6.7856	14.491	6.7849	-15.487		6.7856	0.041772	6.7849	-0.036049
6.7942	-0.0042	6.7935	-0.0022		6.7875	-2.5	6.7875	-19.65		6.7891	14.491	6.7884	-15.458		6.7891	0.041772	6.7884	-0.036049
6.7977	0.0052	6.797	-0.0117		6.791	-2.5	6.791	-19.65		6.7927	14.462	6.7919	-15.458		6.7927	0.041772	6.7919	-0.036049
6.8011	0.0051	6.8004	-0.0115		6.7945	-2.5	6.7945	-19.65		6.7961	14.491	6.7954	-15.516		6.7961	0.041772	6.7954	-0.036049
6.8046	0.0049	6.8039	-0.0113		6.7979	-2.49	6.7979	-19.7		6.7996	14.52	6.7989	-15.516		6.7996	0.041772	6.7989	-0.036049
6.8082	0.0145	6.8075	-0.0209		6.8015	-2.49	6.8015	-19.7		6.8031	14.52	6.8024	-15.546		6.8031	0.041772	6.8024	-0.036049
6.8117	0.0139	6.811	-0.0203		6.805	-2.49	6.805	-19.75		6.8067	14.52	6.8059	-15.458		6.8067	0.041772	6.8059	-0.036049
6.8152	0.0204	6.8145	-0.0269		6.8085	-2.49	6.8085	-19.75		6.8102	14.491	6.8095	-15.487		6.8102	0.041772	6.8095	-0.036049
6.8187	0.022	6.8181	-0.0285		6.812	-2.49	6.812	-19.75		6.8137	14.491	6.8131	-15.487		6.8137	0.041772	6.8131	-0.036049
6.8222	0.022	6.8215	-0.0284		6.8155	-2.48	6.8155	-19.8		6.8172	14.52	6.8165	-15.516		6.8172	0.041772	6.8165	-0.036049
6.8257	0.0287	6.825	-0.0351		6.819	-2.48	6.819	-19.8		6.8207	14.52	6.82	-15.487		6.8207	0.041772	6.82	-0.036049
6.8292	0.0298	6.8285	-0.0362		6.8225	-2.48	6.8225	-19.8		6.8242	14.491	6.8235	-15.458		6.8242	0.041772	6.8235	-0.036049
6.8327	0.0298	6.832	-0.036		6.826	-2.48	6.826	-19.85		6.8277	14.462	6.827	-15.458		6.8277	0.041772	6.827	-0.036049
6.8362	0.0368	6.8355	-0.043		6.8295	-2.48	6.8295	-19.85		6.8312	14.462	6.8305	-15.516		6.8312	0.041772	6.8305	-0.036049
6.8397	0.0371	6.839	-0.0428		6.833	-2.48	6.833	-19.85		6.8347	14.491	6.834	-15.516		6.8347	0.041772	6.834	-0.036049
6.8432	0.0371	6.8425	-0.0432		6.8365	-2.47	6.8365	-19.91		6.8382	14.491	6.8375	-15.516		6.8382	0.041772	6.8375	-0.036049
6.8467	0.0438	6.846	-0.0499		6.84	-2.47	6.84	-19.91		6.8417	14.52	6.841	-15.458		6.8417	0.041772	6.841	-0.036049
6.8502	0.0434	6.8495	-0.0493		6.8435	-2.47	6.8435	-19.91		6.8452	14.52	6.8445	-15.487		6.8452	0.041772	6.8445	-0.036049
6.8537	0.0438	6.853	-0.0497		6.847	-2.47	6.847	-19.96		6.8488	14.52	6.848	-15.546		6.8488	0.041772	6.848	-0.036049
6.8572	0.0485	6.8565	-0.0545		6.8505	-2.47	6.8505	-19.96		6.8521	14.52	6.8514	-15.546		6.8521	0.041772	6.8514	-0.036049
6.8607	0.0488	6.86	-0.0547		6.8539	-2.47	6.8539	-19.96		6.8556	14.52	6.8549	-15.546		6.8556	0.041772	6.8549	-0.036049
6.8642	0.0488	6.8635	-0.0547		6.8575	-2.46	6.8575	-20.01		6.8591	14.491	6.8584	-15.546		6.8591	0.041772	6.8584	-0.036049
6.8677	0.0524	6.867	-0.0583		6.861	-2.46	6.861	-20.01		6.8626	14.52	6.8619	-15.458		6.8626	0.041772	6.8619	-0.036049
6.8712	0.0531	6.8705	-0.0589		6.8645	-2.46	6.8645	-20.01		6.8661	14.52	6.8654	-15.458		6.8661	0.041772	6.8654	-0.036049
6.8747	0.0533	6.874	-0.0593		6.868	-2.46	6.868	-20.07		6.8696	14.462	6.869	-15.487		6.8696	0.041772	6.869	-0.036049
6.8781	0.0552	6.8774	-0.0607		6.8714	-2.46	6.8714	-20.07		6.8731	14.462	6.8724	-15.487		6.8731	0.041772	6.8724	-0.036049
6.8816	0.0559	6.8809	-0.0614		6.875	-2.46	6.875	-20.12		6.8766	14.491	6.8759	-15.458		6.8766	0.041772	6.8759	-0.036049
6.8851	0.0619	6.8844	-0.0675		6.8784	-2.46	6.8784	-20.12		6.8801	14.491	6.8794	-15.429		6.8801	0.041772	6.8794	-0.036049
6.8886	0.059	6.8879	-0.0625		6.8818	-2.46	6.8818	-20.12		6.8836	14.462	6.8829	-15.458		6.8836	0.041772	6.8829	-0.036049
6.8921	0.0589	6.8914	-0.0639		6.8853	-2.46	6.8853	-20.16		6.8871	14.491	6.8864	-15.516		6.8871	0.041772	6.8864	-0.036049
6.8956	0.0596	6.8949	-0.0646		6.8888	-2.46	6.8888	-20.16		6.8906	14.491	6.8899	-15.487		6.8906	0.041772	6.8899	-0.036049
6.8991	0.0608	6.8984	-0.0658		6.8923	-2.46	6.8923	-20.16		6.8941	14.491	6.8934	-15.487		6.8941	0.041772	6.8934	-0.036049
6.9026	0.0672	6.9019	-0.0722		6.8958	-2.46	6.8958	-20.16		6.8976	14.491	6.8969	-15.429		6.8976	0.041772	6.8969	-0.036049
6.9061	0.0544	6.9054	-0.0591		6.8994	-2.46	6.8994	-20.16		6.9011	14.491	6.9004	-15.458		6.9011	0.041772	6.9004	-0.036049
6.9096	0.061	6.9089	-0.0657		6.9028	-2.46	6.9028	-20.21		6.9046	14.52	6.9039	-15.516		6.9046	0.041772	6.9039	-0.036049
6.9131	0.059	6.9124	-0.0625		6.9063	-2.46	6.9063	-20.21		6.9081	14.52	6.9074	-15.516		6.9081	0.041772	6.9074	-0.036049
6.9166	0.0629	6.9159	-0.0674		6.9098	-2.47	6.9098	-20.24		6.9116	14.52	6.9109	-15.516		6.9116	0.041772	6.9109	-0.036049
6.9201	0.0575	6.9194	-0.0616		6.9133	-2.47	6.9133	-20.24		6.9151	14.491	6.9144	-15.429		6.9151	0.041772	6.9144	-0.036049
6.9236	0.0586	6.9229	-0.0627		6.9168	-2.47	6.9168	-20.27		6.9186	14.491	6.9179	-15.458		6.9186	0.041772	6.9179	-0.036049
6.9271	0.0539	6.9264	-0.0578		6.9203	-2.47	6.9203	-20.27		6.9221	14.52	6.9214	-15.516		6.9221	0.041772	6.9214	-0.036049
6.9306	0.0562	6.9299	-0.0601		6.9238	-2.47	6.9238	-20.27		6.9256	14.52	6.9249	-15.516		6.9256	0.041772	6.9249	-0.036049
6.9341	0.0574	6.9334	-0.0612		6.9273	-2.48	6.9273	-20.3		6.929	14.52	6.9284	-15.516		6.929	0.041772	6.9284	-0.036049
6.9376	0.0535	6.9369	-0.0563		6.9308	-2.48	6.9308	-20.3		6.9325	14.491	6.9319	-15.458		6.9325	0.041772	6.9319	-0.036049
6.9411	0.0535	6.9404	-0.0571		6.9343	-2.48	6.9343	-20.3		6.936	14.491	6.9353	-15.487		6.936	0.041772	6.9353	-0.036049
6.9446	0.0547	6.9439	-0.0582		6.9378	-2.49	6.9378	-20.31		6.9395	14.491	6.9388	-15.516		6.9395	0.041772	6.9388	-0.036049
6.9481	0.0477	6.9474	-0.051		6.9413	-2.49	6.9413	-20.31		6.943	14.491	6.9423	-15.516		6.943	0.041772	6.9423	-0.036049
6.9516	0.0504	6.9509	-0.0537		6.9448	-2.5	6.9448	-20.33		6.9465	14.462	6.9458	-15.487		6.9465	0.041772	6.9458	-0.036049
6.9551	0.0521	6.9544	-0.0553		6.9483	-2.5	6.9483	-20.33		6.95	14.462	6.9493	-15.429		6.95	0.041772	6.9493	-0.036049
6.9585	0.0461	6.9578	-0.0491		6.9518	-2.5	6.9518	-20.33		6.9535	14.462	6.9528	-15.458		6.9535	0.041772	6.9528	-0.036049
6.962	0.0469	6.9613	-0.0491		6.9553	-2.51	6.9553	-20.33		6.957	14.52	6.9563	-15.487		6.957	0.041772	6.9563	-0.036049
6.9655	0.0472	6.9648	-0.0501		6.9588	-2.51	6.9588	-20.33		6.9605	14.52	6.9598	-15.516		6.9605	0.041772	6.9598	-0.036049
6.969	0.0429	6.9683	-0.0457		6.9622	-2.51	6.9622	-20.33		6.964	14.52	6.9633	-15.516		6.964	0.041772	6.9633	-0.036049
6.9725	0.0429	6.9718	-0.0457		6.9657	-2.52	6.9657	-20.34		6.9675	14.549	6.9668	-15.487		6.9675	0.041772	6.9668	-0.036049
6.976	0.0441	6.9753	-0.0469		6.9692	-2.52	6.9692	-20.34		6.971	14.52	6.9703	-15.487		6.971	0.041772	6.9703	-0.036049
6.9795	0.0386	6.9788	-0.0412		6.9727	-2.52	6.9727	-20.34		6.9745	14.52	6.9738	-15.516		6.9745	0.041772	6.9738	-0.036049
6.983	0.0395	6.9823	-0.042		6.9762	-2.53	6.9762	-20.33		6.978	14.491	6.9773	-15.546		6.978	0.041772	6.9773	-0.036049
6.9866	0.0379	6.9859	-0.0408		6.9797	-2.53	6.9797	-20.33		6.9815	14.491	6.9808	-15.546		6.9815	0.041772	6.9808	-0.036049
6.9901	0.0379	6.9894	-0.0404		6.9832	-2.53	6.9832	-20.33		6.9851	14.549	6.9843	-15.458		6.9851	0.041772	6.9843	-0.036049
6.9936	0.0379	6.9929	-0.0405		6.9868	-2.54	6.9868	-20.32		6.9886	14.491	6.9879	-15.458		6.9886	0.041772	6.9879	-0.036049
6.9971	0.0364	6.9964	-0.039		6.9903	-2.54	6.9903	-20.32		6.9921	14.52	6.9914	-15.546		6.9921	0.041772	6.9914	-0.036049
[truncated: 29,429 more rows]
