# Supplementary material for: Jump Control Based on Nonlinear Wheel-Spring-Loaded Inverted Pendulum Model: Validation of a Wheeled-Bipedal Robot with Single-Degree-of-Freedom Legs
Source: Biomimetics (Basel). 2025 Apr 17;10(4):246. doi: 10.3390/biomimetics10040246 (PMC12024883; doi:10.3390/biomimetics10040246)
Supplement: Supplementary file 1 [file biomimetics-10-00246-s001.zip › Fig21. Summary of jumping onto the steps experiment results.xlsx]

## Sheet: Sheet1
1	0.3137	0.4148	0.6345		1	98.07	97.27	90.95
2	0.3805	0.3475	0.4922		2	99.79	97.83	96.86
3	0.3174	0.3279	0.5147		3	98.33	98.01	97.22
