# Supplementary material for: Jump Control Based on Nonlinear Wheel-Spring-Loaded Inverted Pendulum Model: Validation of a Wheeled-Bipedal Robot with Single-Degree-of-Freedom Legs
Source: Biomimetics (Basel). 2025 Apr 17;10(4):246. doi: 10.3390/biomimetics10040246 (PMC12024883; doi:10.3390/biomimetics10040246)
Supplement: Supplementary file 1 [file biomimetics-10-00246-s001.zip › Fig9. Planned spring forces and joint torques.xlsx]

## Sheet: Sheet1
0.095792	14.985		0.14158	36.4		0.085	40		0.095792	90.806		0.14158	256.32		0.085	232.72
0.095892	15.036		0.14168	36.345		0.0851	40		0.095892	91.153		0.14168	256		0.0851	232.81
0.095992	15.088		0.14178	36.289		0.0852	40		0.095992	91.498		0.14178	255.69		0.0852	232.91
0.096092	15.139		0.14188	36.234		0.0853	40		0.096092	91.843		0.14188	255.37		0.0853	233
0.096192	15.19		0.14198	36.179		0.0854	40		0.096192	92.186		0.14198	255.06		0.0854	233.09
0.096292	15.241		0.14208	36.124		0.0855	40		0.096292	92.529		0.14208	254.74		0.0855	233.18
0.096392	15.292		0.14218	36.068		0.0856	40		0.096392	92.87		0.14218	254.43		0.0856	233.27
0.096492	15.342		0.14228	36.013		0.0857	40		0.096492	93.211		0.14228	254.11		0.0857	233.36
0.096592	15.392		0.14238	35.958		0.0858	40		0.096592	93.55		0.14238	253.79		0.0858	233.45
0.096692	15.442		0.14248	35.903		0.0859	40		0.096692	93.889		0.14248	253.48		0.0859	233.54
0.096792	15.492		0.14258	35.848		0.086	40		0.096792	94.227		0.14258	253.16		0.086	233.63
0.096892	15.542		0.14268	35.793		0.0861	40		0.096892	94.563		0.14268	252.85		0.0861	233.72
0.096992	15.592		0.14278	35.738		0.0862	40		0.096992	94.899		0.14278	252.53		0.0862	233.81
0.097092	15.641		0.14288	35.683		0.0863	40		0.097092	95.233		0.14288	252.22		0.0863	233.9
0.097192	15.69		0.14298	35.628		0.0864	40		0.097192	95.567		0.14298	251.9		0.0864	233.99
0.097292	15.739		0.14308	35.573		0.0865	40		0.097292	95.9		0.14308	251.58		0.0865	234.09
0.097392	15.787		0.14318	35.518		0.0866	40		0.097392	96.231		0.14318	251.27		0.0866	234.18
0.097492	15.836		0.14328	35.464		0.0867	40		0.097492	96.562		0.14328	250.95		0.0867	234.27
0.097592	15.884		0.14338	35.409		0.0868	40		0.097592	96.892		0.14338	250.64		0.0868	234.36
0.097692	15.932		0.14348	35.354		0.0869	40		0.097692	97.22		0.14348	250.32		0.0869	234.45
0.097792	15.98		0.14358	35.299		0.087	40		0.097792	97.548		0.14358	250.01		0.087	234.54
0.097892	16.028		0.14368	35.245		0.0871	40		0.097892	97.875		0.14368	249.69		0.0871	234.63
0.097992	16.076		0.14378	35.19		0.0872	40		0.097992	98.2		0.14378	249.37		0.0872	234.72
0.098092	16.123		0.14388	35.136		0.0873	40		0.098092	98.525		0.14388	249.06		0.0873	234.81
0.098192	16.17		0.14398	35.081		0.0874	40		0.098192	98.849		0.14398	248.74		0.0874	234.9
0.098292	16.217		0.14408	35.027		0.0875	40		0.098292	99.172		0.14408	248.43		0.0875	234.99
0.098392	16.264		0.14418	34.972		0.0876	40		0.098392	99.494		0.14418	248.11		0.0876	235.08
0.098492	16.31		0.14428	34.918		0.0877	40		0.098492	99.815		0.14428	247.8		0.0877	235.17
0.098592	16.357		0.14438	34.863		0.0878	40		0.098592	100.13		0.14438	247.48		0.0878	235.26
0.098692	16.403		0.14448	34.809		0.0879	40		0.098692	100.45		0.14448	247.16		0.0879	235.35
0.098792	16.449		0.14458	34.754		0.088	40		0.098792	100.77		0.14458	246.85		0.088	235.44
0.098892	16.495		0.14468	34.7		0.0881	40		0.098892	101.09		0.14468	246.53		0.0881	235.53
0.098992	16.54		0.14478	34.646		0.0882	40		0.098992	101.4		0.14478	246.22		0.0882	235.62
0.099092	16.586		0.14488	34.592		0.0883	40		0.099092	101.72		0.14488	245.9		0.0883	235.71
0.099192	16.631		0.14498	34.537		0.0884	40		0.099192	102.03		0.14498	245.59		0.0884	235.8
0.099292	16.676		0.14508	34.483		0.0885	40		0.099292	102.35		0.14508	245.27		0.0885	235.89
0.099392	16.721		0.14518	34.429		0.0886	40		0.099392	102.66		0.14518	244.95		0.0886	235.98
0.099492	16.766		0.14528	34.375		0.0887	40		0.099492	102.97		0.14528	244.64		0.0887	236.07
0.099592	16.81		0.14538	34.321		0.0888	40		0.099592	103.28		0.14538	244.32		0.0888	236.16
0.099692	16.854		0.14548	34.267		0.0889	40		0.099692	103.59		0.14548	244.01		0.0889	236.25
0.099792	16.898		0.14558	34.213		0.089	40		0.099792	103.9		0.14558	243.69		0.089	236.34
0.099892	16.942		0.14568	34.159		0.0891	40		0.099892	104.21		0.14568	243.38		0.0891	236.43
0.099992	16.986		0.14578	34.105		0.0892	40		0.099992	104.51		0.14578	243.06		0.0892	236.52
0.10009	17.03		0.14588	34.051		0.0893	40		0.10009	104.82		0.14588	242.74		0.0893	236.61
0.10019	17.073		0.14598	33.997		0.0894	40		0.10019	105.12		0.14598	242.43		0.0894	236.7
0.10029	17.116		0.14608	33.943		0.0895	40		0.10029	105.42		0.14608	242.11		0.0895	236.79
0.10039	17.159		0.14618	33.889		0.0896	40		0.10039	105.73		0.14618	241.8		0.0896	236.88
0.10049	17.202		0.14628	33.836		0.0897	40		0.10049	106.03		0.14628	241.48		0.0897	236.97
0.10059	17.245		0.14638	33.782		0.0898	40		0.10059	106.33		0.14638	241.16		0.0898	237.06
0.10069	17.287		0.14648	33.728		0.0899	40		0.10069	106.63		0.14648	240.85		0.0899	237.15
0.10079	17.329		0.14658	33.675		0.09	40		0.10079	106.93		0.14658	240.53		0.09	237.24
0.10089	17.371		0.14668	33.621		0.0901	40		0.10089	107.23		0.14668	240.22		0.0901	237.33
0.10099	17.413		0.14678	33.567		0.0902	40		0.10099	107.52		0.14678	239.9		0.0902	237.42
0.10109	17.455		0.14688	33.514		0.0903	40		0.10109	107.82		0.14688	239.59		0.0903	237.51
0.10119	17.496		0.14698	33.46		0.0904	40		0.10119	108.11		0.14698	239.27		0.0904	237.6
0.10129	17.538		0.14708	33.407		0.0905	40		0.10129	108.41		0.14708	238.95		0.0905	237.69
0.10139	17.579		0.14718	33.353		0.0906	40		0.10139	108.7		0.14718	238.64		0.0906	237.78
0.10149	17.62		0.14728	33.3		0.0907	40		0.10149	108.99		0.14728	238.32		0.0907	237.87
0.10159	17.661		0.14738	33.246		0.0908	40		0.10159	109.28		0.14738	238.01		0.0908	237.96
0.10169	17.701		0.14748	33.193		0.0909	40		0.10169	109.57		0.14748	237.69		0.0909	238.04
0.10179	17.742		0.14758	33.14		0.091	40		0.10179	109.86		0.14758	237.38		0.091	238.13
0.10189	17.782		0.14768	33.086		0.0911	40		0.10189	110.15		0.14768	237.06		0.0911	238.22
0.10199	17.822		0.14778	33.033		0.0912	40		0.10199	110.44		0.14778	236.74		0.0912	238.31
0.10209	17.862		0.14788	32.98		0.0913	40		0.10209	110.72		0.14788	236.43		0.0913	238.4
0.10219	17.901		0.14798	32.927		0.0914	40		0.10219	111.01		0.14798	236.11		0.0914	238.49
0.10229	17.941		0.14808	32.873		0.0915	40		0.10229	111.29		0.14808	235.8		0.0915	238.58
0.10239	17.98		0.14818	32.82		0.0916	40		0.10239	111.58		0.14818	235.48		0.0916	238.67
0.10249	18.019		0.14828	32.767		0.0917	40		0.10249	111.86		0.14828	235.17		0.0917	238.76
0.10259	18.058		0.14838	32.714		0.0918	40		0.10259	112.14		0.14838	234.85		0.0918	238.85
0.10269	18.097		0.14848	32.661		0.0919	40		0.10269	112.42		0.14848	234.53		0.0919	238.94
0.10279	18.136		0.14858	32.608		0.092	40		0.10279	112.7		0.14858	234.22		0.092	239.03
0.10289	18.174		0.14868	32.555		0.0921	40		0.10289	112.98		0.14868	233.9		0.0921	239.12
0.10299	18.213		0.14878	32.502		0.0922	40		0.10299	113.26		0.14878	233.59		0.0922	239.21
0.10309	18.251		0.14888	32.449		0.0923	40		0.10309	113.54		0.14888	233.27		0.0923	239.3
0.10319	18.289		0.14898	32.396		0.0924	40		0.10319	113.81		0.14898	232.96		0.0924	239.38
0.10329	18.326		0.14908	32.344		0.0925	40		0.10329	114.09		0.14908	232.64		0.0925	239.47
0.10339	18.364		0.14918	32.291		0.0926	40		0.10339	114.36		0.14918	232.32		0.0926	239.56
0.10349	18.401		0.14928	32.238		0.0927	40		0.10349	114.63		0.14928	232.01		0.0927	239.65
0.10359	18.438		0.14938	32.185		0.0928	40		0.10359	114.91		0.14938	231.69		0.0928	239.74
0.10369	18.475		0.14948	32.132		0.0929	40		0.10369	115.18		0.14948	231.38		0.0929	239.83
0.10379	18.512		0.14958	32.08		0.093	40		0.10379	115.45		0.14958	231.06		0.093	239.92
0.10389	18.549		0.14968	32.027		0.0931	40		0.10389	115.72		0.14968	230.75		0.0931	240.01
0.10399	18.585		0.14978	31.975		0.0932	40		0.10399	115.99		0.14978	230.43		0.0932	240.1
0.10409	18.622		0.14988	31.922		0.0933	40		0.10409	116.25		0.14988	230.11		0.0933	240.19
0.10419	18.658		0.14998	31.869		0.0934	40		0.10419	116.52		0.14998	229.8		0.0934	240.28
0.10429	18.694		0.15008	31.817		0.0935	40		0.10429	116.79		0.15008	229.48		0.0935	240.36
0.10439	18.73		0.15018	31.764		0.0936	40		0.10439	117.05		0.15018	229.17		0.0936	240.45
0.10449	18.765		0.15028	31.712		0.0937	40		0.10449	117.32		0.15028	228.85		0.0937	240.54
0.10459	18.801		0.15038	31.659		0.0938	40		0.10459	117.58		0.15038	228.54		0.0938	240.63
0.10469	18.836		0.15048	31.607		0.0939	40		0.10469	117.84		0.15048	228.22		0.0939	240.72
0.10479	18.871		0.15058	31.555		0.094	40		0.10479	118.1		0.15058	227.9		0.094	240.81
0.10489	18.906		0.15068	31.502		0.0941	40		0.10489	118.36		0.15068	227.59		0.0941	240.9
0.10499	18.941		0.15078	31.45		0.0942	40		0.10499	118.62		0.15078	227.27		0.0942	240.99
0.10509	18.976		0.15088	31.398		0.0943	40		0.10509	118.88		0.15088	226.96		0.0943	241.08
0.10519	19.01		0.15098	31.346		0.0944	40		0.10519	119.14		0.15098	226.64		0.0944	241.16
0.10529	19.044		0.15108	31.293		0.0945	40		0.10529	119.39		0.15108	226.32		0.0945	241.25
0.10539	19.078		0.15118	31.241		0.0946	40		0.10539	119.65		0.15118	226.01		0.0946	241.34
0.10549	19.112		0.15128	31.189		0.0947	40		0.10549	119.9		0.15128	225.69		0.0947	241.43
0.10559	19.146		0.15138	31.137		0.0948	40		0.10559	120.16		0.15138	225.38		0.0948	241.52
0.10569	19.18		0.15148	31.085		0.0949	40		0.10569	120.41		0.15148	225.06		0.0949	241.61
0.10579	19.213		0.15158	31.033		0.095	40		0.10579	120.66		0.15158	224.75		0.095	241.7
0.10589	19.246		0.15168	30.981		0.0951	40		0.10589	120.91		0.15168	224.43		0.0951	241.79
0.10599	19.28		0.15178	30.929		0.0952	40		0.10599	121.16		0.15178	224.11		0.0952	241.88
0.10609	19.312		0.15188	30.877		0.0953	40		0.10609	121.41		0.15188	223.8		0.0953	241.96
0.10619	19.345		0.15198	30.825		0.0954	40		0.10619	121.66		0.15198	223.48		0.0954	242.05
0.10629	19.378		0.15208	30.773		0.0955	40		0.10629	121.91		0.15208	223.17		0.0955	242.14
0.10639	19.41		0.15218	30.721		0.0956	40		0.10639	122.15		0.15218	222.85		0.0956	242.23
0.10649	19.442		0.15228	30.669		0.0957	40		0.10649	122.4		0.15228	222.54		0.0957	242.32
0.10659	19.475		0.15238	30.618		0.0958	40		0.10659	122.64		0.15238	222.22		0.0958	242.41
0.10669	19.506		0.15248	30.566		0.0959	40		0.10669	122.89		0.15248	221.9		0.0959	242.5
0.10679	19.538		0.15258	30.514		0.096	40		0.10679	123.13		0.15258	221.59		0.096	242.58
0.10689	19.57		0.15268	30.462		0.0961	40		0.10689	123.37		0.15268	221.27		0.0961	242.67
0.10699	19.601		0.15278	30.411		0.0962	40		0.10699	123.61		0.15278	220.96		0.0962	242.76
0.10709	19.633		0.15288	30.359		0.0963	40		0.10709	123.85		0.15288	220.64		0.0963	242.85
0.10719	19.664		0.15298	30.307		0.0964	40		0.10719	124.09		0.15298	220.33		0.0964	242.94
0.10729	19.695		0.15308	30.256		0.0965	40		0.10729	124.33		0.15308	220.01		0.0965	243.03
0.10739	19.725		0.15318	30.204		0.0966	40		0.10739	124.57		0.15318	219.69		0.0966	243.12
0.10749	19.756		0.15328	30.153		0.0967	40		0.10749	124.8		0.15328	219.38		0.0967	243.2
0.10759	19.786		0.15338	30.101		0.0968	40		0.10759	125.04		0.15338	219.06		0.0968	243.29
0.10769	19.817		0.15348	30.05		0.0969	40		0.10769	125.27		0.15348	218.75		0.0969	243.38
0.10779	19.847		0.15358	29.998		0.097	40		0.10779	125.51		0.15358	218.43		0.097	243.47
0.10789	19.877		0.15368	29.947		0.0971	40		0.10789	125.74		0.15368	218.12		0.0971	243.56
0.10799	19.907		0.15378	29.896		0.0972	40		0.10799	125.97		0.15378	217.8		0.0972	243.65
0.10809	19.936		0.15388	29.844		0.0973	40		0.10809	126.2		0.15388	217.48		0.0973	243.74
0.10819	19.966		0.15398	29.793		0.0974	40		0.10819	126.43		0.15398	217.17		0.0974	243.82
0.10829	19.995		0.15408	29.742		0.0975	40		0.10829	126.66		0.15408	216.85		0.0975	243.91
0.10839	20.024		0.15418	29.691		0.0976	40		0.10839	126.89		0.15418	216.54		0.0976	244
0.10849	20.053		0.15428	29.639		0.0977	40		0.10849	127.12		0.15428	216.22		0.0977	244.09
0.10859	20.082		0.15438	29.588		0.0978	40		0.10859	127.35		0.15438	215.91		0.0978	244.18
0.10869	20.111		0.15448	29.537		0.0979	40		0.10869	127.57		0.15448	215.59		0.0979	244.27
0.10879	20.139		0.15458	29.486		0.098	40		0.10879	127.8		0.15458	215.27		0.098	244.35
0.10889	20.167		0.15468	29.435		0.0981	40		0.10889	128.02		0.15468	214.96		0.0981	244.44
0.10899	20.196		0.15478	29.384		0.0982	40		0.10899	128.24		0.15478	214.64		0.0982	244.53
0.10909	20.224		0.15488	29.333		0.0983	40		0.10909	128.47		0.15488	214.33		0.0983	244.62
0.10919	20.251		0.15498	29.282		0.0984	40		0.10919	128.69		0.15498	214.01		0.0984	244.71
0.10929	20.279		0.15508	29.231		0.0985	40		0.10929	128.91		0.15508	213.7		0.0985	244.8
0.10939	20.307		0.15518	29.18		0.0986	40		0.10939	129.13		0.15518	213.38		0.0986	244.88
0.10949	20.334		0.15528	29.129		0.0987	40		0.10949	129.34		0.15528	213.06		0.0987	244.97
0.10959	20.361		0.15538	29.078		0.0988	40		0.10959	129.56		0.15538	212.75		0.0988	245.06
0.10969	20.388		0.15548	29.027		0.0989	40		0.10969	129.78		0.15548	212.43		0.0989	245.15
0.10979	20.415		0.15558	28.976		0.099	40		0.10979	130		0.15558	212.12		0.099	245.24
0.10989	20.442		0.15568	28.926		0.0991	40		0.10989	130.21		0.15568	211.8		0.0991	245.32
0.10999	20.469		0.15578	28.875		0.0992	40		0.10999	130.42		0.15578	211.48		0.0992	245.41
0.11009	20.495		0.15588	28.824		0.0993	40		0.11009	130.64		0.15588	211.17		0.0993	245.5
0.11019	20.522		0.15598	28.773		0.0994	40		0.11019	130.85		0.15598	210.85		0.0994	245.59
0.11029	20.548		0.15608	28.723		0.0995	40		0.11029	131.06		0.15608	210.54		0.0995	245.68
0.11039	20.574		0.15618	28.672		0.0996	40		0.11039	131.27		0.15618	210.22		0.0996	245.77
0.11049	20.6		0.15628	28.621		0.0997	40		0.11049	131.48		0.15628	209.91		0.0997	245.85
0.11059	20.625		0.15638	28.571		0.0998	40		0.11059	131.69		0.15638	209.59		0.0998	245.94
0.11069	20.651		0.15648	28.52		0.0999	40		0.11069	131.9		0.15648	209.27		0.0999	246.03
0.11079	20.676		0.15658	28.47		0.1	40		0.11079	132.11		0.15658	208.96		0.1	246.12
0.11089	20.701		0.15668	28.419		0.1001	40		0.11089	132.31		0.15668	208.64		0.1001	246.21
0.11099	20.726		0.15678	28.369		0.1002	40		0.11099	132.52		0.15678	208.33		0.1002	246.29
0.11109	20.751		0.15688	28.318		0.1003	40		0.11109	132.72		0.15688	208.01		0.1003	246.38
0.11119	20.776		0.15698	28.268		0.1004	40		0.11119	132.93		0.15698	207.7		0.1004	246.47
0.11129	20.801		0.15708	28.218		0.1005	40		0.11129	133.13		0.15708	207.38		0.1005	246.56
0.11139	20.825		0.15718	28.167		0.1006	40		0.11139	133.33		0.15718	207.06		0.1006	246.65
0.11149	20.849		0.15728	28.117		0.1007	40		0.11149	133.53		0.15728	206.75		0.1007	246.74
0.11159	20.874		0.15738	28.067		0.1008	40		0.11159	133.73		0.15738	206.43		0.1008	246.82
0.11169	20.898		0.15748	28.016		0.1009	40		0.11169	133.93		0.15748	206.12		0.1009	246.91
0.11179	20.921		0.15758	27.966		0.101	40		0.11179	134.13		0.15758	205.8		0.101	247
0.11189	20.945		0.15768	27.916		0.1011	40		0.11189	134.33		0.15768	205.49		0.1011	247.09
0.11199	20.969		0.15778	27.866		0.1012	40		0.11199	134.52		0.15778	205.17		0.1012	247.18
0.11209	20.992		0.15788	27.816		0.1013	40		0.11209	134.72		0.15788	204.85		0.1013	247.26
0.11219	21.015		0.15798	27.766		0.1014	40		0.11219	134.91		0.15798	204.54		0.1014	247.35
0.11229	21.038		0.15808	27.716		0.1015	40		0.11229	135.11		0.15808	204.22		0.1015	247.44
0.11239	21.061		0.15818	27.666		0.1016	40		0.11239	135.3		0.15818	203.91		0.1016	247.53
0.11249	21.084		0.15828	27.615		0.1017	40		0.11249	135.49		0.15828	203.59		0.1017	247.62
0.11259	21.107		0.15838	27.565		0.1018	40		0.11259	135.68		0.15838	203.28		0.1018	247.7
0.11269	21.129		0.15848	27.516		0.1019	40		0.11269	135.87		0.15848	202.96		0.1019	247.79
0.11279	21.152		0.15858	27.466		0.102	40		0.11279	136.06		0.15858	202.64		0.102	247.88
0.11289	21.174		0.15868	27.416		0.1021	40		0.11289	136.25		0.15868	202.33		0.1021	247.97
0.11299	21.196		0.15878	27.366		0.1022	40		0.11299	136.44		0.15878	202.01		0.1022	248.05
0.11309	21.218		0.15888	27.316		0.1023	40		0.11309	136.63		0.15888	201.7		0.1023	248.14
0.11319	21.24		0.15898	27.266		0.1024	40		0.11319	136.81		0.15898	201.38		0.1024	248.23
0.11329	21.261		0.15908	27.216		0.1025	40		0.11329	137		0.15908	201.07		0.1025	248.32
0.11339	21.283		0.15918	27.167		0.1026	40		0.11339	137.18		0.15918	200.75		0.1026	248.41
0.11349	21.304		0.15928	27.117		0.1027	40		0.11349	137.37		0.15928	200.43		0.1027	248.49
0.11359	21.325		0.15938	27.067		0.1028	40		0.11359	137.55		0.15938	200.12		0.1028	248.58
0.11369	21.346		0.15948	27.017		0.1029	40		0.11369	137.73		0.15948	199.8		0.1029	248.67
0.11379	21.367		0.15958	26.968		0.103	40		0.11379	137.91		0.15958	199.49		0.103	248.76
0.11389	21.388		0.15968	26.918		0.1031	40		0.11389	138.09		0.15968	199.17		0.1031	248.85
0.11399	21.409		0.15978	26.869		0.1032	40		0.11399	138.27		0.15978	198.86		0.1032	248.93
0.11409	21.429		0.15988	26.819		0.1033	40		0.11409	138.45		0.15988	198.54		0.1033	249.02
0.11419	21.449		0.15998	26.77		0.1034	40		0.11419	138.63		0.15998	198.22		0.1034	249.11
0.11429	21.469		0.16008	26.72		0.1035	40		0.11429	138.81		0.16008	197.91		0.1035	249.2
0.11439	21.489		0.16018	26.671		0.1036	40		0.11439	138.98		0.16018	197.59		0.1036	249.28
0.11449	21.509		0.16028	26.621		0.1037	40		0.11449	139.16		0.16028	197.28		0.1037	249.37
0.11459	21.529		0.16038	26.572		0.1038	40		0.11459	139.33		0.16038	196.96		0.1038	249.46
0.11469	21.549		0.16048	26.522		0.1039	40		0.11469	139.51		0.16048	196.64		0.1039	249.55
0.11479	21.568		0.16058	26.473		0.104	40		0.11479	139.68		0.16058	196.33		0.104	249.64
0.11489	21.587		0.16068	26.424		0.1041	40		0.11489	139.85		0.16068	196.01		0.1041	249.72
0.11499	21.607		0.16078	26.374		0.1042	40		0.11499	140.02		0.16078	195.7		0.1042	249.81
0.11509	21.626		0.16088	26.325		0.1043	40		0.11509	140.19		0.16088	195.38		0.1043	249.9
0.11519	21.644		0.16098	26.276		0.1044	40		0.11519	140.36		0.16098	195.07		0.1044	249.99
0.11529	21.663		0.16108	26.227		0.1045	40		0.11529	140.53		0.16108	194.75		0.1045	250.07
0.11539	21.682		0.16118	26.177		0.1046	40		0.11539	140.7		0.16118	194.43		0.1046	250.16
0.11549	21.7		0.16128	26.128		0.1047	40		0.11549	140.86		0.16128	194.12		0.1047	250.25
0.11559	21.719		0.16138	26.079		0.1048	40		0.11559	141.03		0.16138	193.8		0.1048	250.34
0.11569	21.737		0.16148	26.03		0.1049	40		0.11569	141.19		0.16148	193.49		0.1049	250.42
0.11579	21.755		0.16158	25.981		0.105	40		0.11579	141.36		0.16158	193.17		0.105	250.51
0.11589	21.773		0.16168	25.932		0.1051	40		0.11589	141.52		0.16168	192.86		0.1051	250.6
0.11599	21.79		0.16178	25.883		0.1052	40		0.11599	141.68		0.16178	192.54		0.1052	250.69
0.11609	21.808		0.16188	25.834		0.1053	40		0.11609	141.85		0.16188	192.22		0.1053	250.77
0.11619	21.826		0.16198	25.785		0.1054	40		0.11619	142.01		0.16198	191.91		0.1054	250.86
0.11629	21.843		0.16208	25.736		0.1055	40		0.11629	142.17		0.16208	191.59		0.1055	250.95
0.11639	21.86		0.16218	25.687		0.1056	40		0.11639	142.33		0.16218	191.28		0.1056	251.04
0.11649	21.877		0.16228	25.638		0.1057	40		0.11649	142.48		0.16228	190.96		0.1057	251.13
0.11659	21.894		0.16238	25.589		0.1058	40		0.11659	142.64		0.16238	190.65		0.1058	251.21
0.11669	21.911		0.16248	25.54		0.1059	40		0.11669	142.8		0.16248	190.33		0.1059	251.3
0.11679	21.928		0.16258	25.492		0.106	40		0.11679	142.95		0.16258	190.01		0.106	251.39
0.11689	21.944		0.16268	25.443		0.1061	40		0.11689	143.11		0.16268	189.7		0.1061	251.48
0.11699	21.96		0.16278	25.394		0.1062	40		0.11699	143.26		0.16278	189.38		0.1062	251.56
0.11709	21.977		0.16288	25.345		0.1063	40		0.11709	143.42		0.16288	189.07		0.1063	251.65
0.11719	21.993		0.16298	25.297		0.1064	40		0.11719	143.57		0.16298	188.75		0.1064	251.74
0.11729	22.009		0.16308	25.248		0.1065	40		0.11729	143.72		0.16308	188.44		0.1065	251.83
0.11739	22.025		0.16318	25.199		0.1066	40		0.11739	143.87		0.16318	188.12		0.1066	251.91
0.11749	22.04		0.16328	25.151		0.1067	40		0.11749	144.02		0.16328	187.8		0.1067	252
0.11759	22.056		0.16338	25.102		0.1068	40		0.11759	144.17		0.16338	187.49		0.1068	252.09
0.11769	22.071		0.16348	25.054		0.1069	40		0.11769	144.32		0.16348	187.17		0.1069	252.18
0.11779	22.087		0.16358	25.005		0.107	40		0.11779	144.47		0.16358	186.86		0.107	252.26
0.11789	22.102		0.16368	24.957		0.1071	40		0.11789	144.62		0.16368	186.54		0.1071	252.35
0.11799	22.117		0.16378	24.908		0.1072	40		0.11799	144.76		0.16378	186.23		0.1072	252.44
0.11809	22.132		0.16388	24.86		0.1073	40		0.11809	144.91		0.16388	185.91		0.1073	252.53
0.11819	22.146		0.16398	24.811		0.1074	40		0.11819	145.05		0.16398	185.59		0.1074	252.61
0.11829	22.161		0.16408	24.763		0.1075	40		0.11829	145.19		0.16408	185.28		0.1075	252.7
0.11839	22.175		0.16418	24.714		0.1076	40		0.11839	145.34		0.16418	184.96		0.1076	252.79
0.11849	22.19		0.16428	24.666		0.1077	40		0.11849	145.48		0.16428	184.65		0.1077	252.87
0.11859	22.204		0.16438	24.618		0.1078	40		0.11859	145.62		0.16438	184.33		0.1078	252.96
0.11869	22.218		0.16448	24.569		0.1079	40		0.11869	145.76		0.16448	184.02		0.1079	253.05
0.11879	22.232		0.16458	24.521		0.108	40		0.11879	145.9		0.16458	183.7		0.108	253.14
0.11889	22.246		0.16468	24.473		0.1081	40		0.11889	146.04		0.16468	183.38		0.1081	253.22
0.11899	22.26		0.16478	24.425		0.1082	40		0.11899	146.18		0.16478	183.07		0.1082	253.31
0.11909	22.273		0.16488	24.377		0.1083	40		0.11909	146.31		0.16488	182.75		0.1083	253.4
0.11919	22.287		0.16498	24.328		0.1084	40		0.11919	146.45		0.16498	182.44		0.1084	253.49
0.11929	22.3		0.16508	24.28		0.1085	40		0.11929	146.58		0.16508	182.12		0.1085	253.57
0.11939	22.313		0.16518	24.232		0.1086	40		0.11939	146.72		0.16518	181.81		0.1086	253.66
0.11949	22.326		0.16528	24.184		0.1087	40		0.11949	146.85		0.16528	181.49		0.1087	253.75
0.11959	22.339		0.16538	24.136		0.1088	40		0.11959	146.99		0.16538	181.17		0.1088	253.84
0.11969	22.352		0.16548	24.088		0.1089	40		0.11969	147.12		0.16548	180.86		0.1089	253.92
0.11979	22.364		0.16558	24.04		0.109	40		0.11979	147.25		0.16558	180.54		0.109	254.01
0.11989	22.377		0.16568	23.992		0.1091	40		0.11989	147.38		0.16568	180.23		0.1091	254.1
0.11999	22.389		0.16578	23.944		0.1092	40		0.11999	147.51		0.16578	179.91		0.1092	254.18
0.12009	22.402		0.16588	23.896		0.1093	40		0.12009	147.64		0.16588	179.59		0.1093	254.27
0.12019	22.414		0.16598	23.848		0.1094	40		0.12019	147.77		0.16598	179.28		0.1094	254.36
0.12029	22.426		0.16608	23.801		0.1095	40		0.12029	147.89		0.16608	178.96		0.1095	254.45
0.12039	22.438		0.16618	23.753		0.1096	40		0.12039	148.02		0.16618	178.65		0.1096	254.53
0.12049	22.449		0.16628	23.705		0.1097	40		0.12049	148.15		0.16628	178.33		0.1097	254.62
0.12059	22.461		0.16638	23.657		0.1098	40		0.12059	148.27		0.16638	178.02		0.1098	254.71
0.12069	22.472		0.16648	23.609		0.1099	40		0.12069	148.4		0.16648	177.7		0.1099	254.79
0.12079	22.484		0.16658	23.562		0.11	40		0.12079	148.52		0.16658	177.38		0.11	254.88
0.12089	22.495		0.16668	23.514		0.1101	40		0.12089	148.64		0.16668	177.07		0.1101	254.97
0.12099	22.506		0.16678	23.466		0.1102	40		0.12099	148.76		0.16678	176.75		0.1102	255.06
0.12109	22.517		0.16688	23.419		0.1103	40		0.12109	148.88		0.16688	176.44		0.1103	255.14
0.12119	22.528		0.16698	23.371		0.1104	40		0.12119	149		0.16698	176.12		0.1104	255.23
0.12129	22.539		0.16708	23.323		0.1105	40		0.12129	149.12		0.16708	175.81		0.1105	255.32
0.12139	22.549		0.16718	23.276		0.1106	40		0.12139	149.24		0.16718	175.49		0.1106	255.4
0.12149	22.56		0.16728	23.228		0.1107	40		0.12149	149.36		0.16728	175.17		0.1107	255.49
0.12159	22.57		0.16738	23.181		0.1108	40		0.12159	149.48		0.16738	174.86		0.1108	255.58
0.12169	22.58		0.16748	23.133		0.1109	40		0.12169	149.59		0.16748	174.54		0.1109	255.67
0.12179	22.591		0.16758	23.086		0.111	40		0.12179	149.71		0.16758	174.23		0.111	255.75
0.12189	22.601		0.16768	23.038		0.1111	40		0.12189	149.82		0.16768	173.91		0.1111	255.84
0.12199	22.61		0.16778	22.991		0.1112	40		0.12199	149.94		0.16778	173.6		0.1112	255.93
0.12209	22.62		0.16788	22.944		0.1113	40		0.12209	150.05		0.16788	173.28		0.1113	256.01
0.12219	22.63		0.16798	22.896		0.1114	40		0.12219	150.16		0.16798	172.96		0.1114	256.1
0.12229	22.639		0.16808	22.849		0.1115	40		0.12229	150.27		0.16808	172.65		0.1115	256.19
0.12239	22.649		0.16818	22.801		0.1116	40		0.12239	150.38		0.16818	172.33		0.1116	256.28
0.12249	22.658		0.16828	22.754		0.1117	40		0.12249	150.49		0.16828	172.02		0.1117	256.36
0.12259	22.667		0.16838	22.707		0.1118	40		0.12259	150.6		0.16838	171.7		0.1118	256.45
0.12269	22.676		0.16848	22.66		0.1119	40		0.12269	150.71		0.16848	171.39		0.1119	256.54
0.12279	22.685		0.16858	22.612		0.112	40		0.12279	150.82		0.16858	171.07		0.112	256.62
0.12289	22.694		0.16868	22.565		0.1121	40		0.12289	150.93		0.16868	170.75		0.1121	256.71
0.12299	22.702		0.16878	22.518		0.1122	40		0.12299	151.03		0.16878	170.44		0.1122	256.8
0.12309	22.711		0.16888	22.471		0.1123	40		0.12309	151.14		0.16888	170.12		0.1123	256.88
0.12319	22.719		0.16898	22.424		0.1124	40		0.12319	151.24		0.16898	169.81		0.1124	256.97
0.12329	22.727		0.16908	22.377		0.1125	40		0.12329	151.34		0.16908	169.49		0.1125	257.06
0.12339	22.736		0.16918	22.33		0.1126	40		0.12339	151.45		0.16918	169.18		0.1126	257.14
0.12349	22.744		0.16928	22.283		0.1127	40		0.12349	151.55		0.16928	168.86		0.1127	257.23
0.12359	22.752		0.16938	22.236		0.1128	40		0.12359	151.65		0.16938	168.54		0.1128	257.32
0.12369	22.759		0.16948	22.189		0.1129	40		0.12369	151.75		0.16948	168.23		0.1129	257.41
0.12379	22.767		0.16958	22.142		0.113	40		0.12379	151.85		0.16958	167.91		0.113	257.49
0.12389	22.775		0.16968	22.095		0.1131	40		0.12389	151.95		0.16968	167.6		0.1131	257.58
0.12399	22.782		0.16978	22.048		0.1132	40		0.12399	152.05		0.16978	167.28		0.1132	257.67
0.12409	22.789		0.16988	22.001		0.1133	40		0.12409	152.15		0.16988	166.97		0.1133	257.75
0.12419	22.796		0.16998	21.954		0.1134	40		0.12419	152.24		0.16998	166.65		0.1134	257.84
0.12429	22.804		0.17008	21.907		0.1135	40		0.12429	152.34		0.17008	166.33		0.1135	257.93
0.12439	22.81		0.17018	21.861		0.1136	40		0.12439	152.43		0.17018	166.02		0.1136	258.01
0.12449	22.817		0.17028	21.814		0.1137	40		0.12449	152.53		0.17028	165.7		0.1137	258.1
0.12459	22.824		0.17038	21.767		0.1138	40		0.12459	152.62		0.17038	165.39		0.1138	258.19
0.12469	22.831		0.17048	21.72		0.1139	40		0.12469	152.71		0.17048	165.07		0.1139	258.27
0.12479	22.837		0.17058	21.674		0.114	40		0.12479	152.81		0.17058	164.75		0.114	258.36
0.12489	22.843		0.17068	21.627		0.1141	40		0.12489	152.9		0.17068	164.44		0.1141	258.45
0.12499	22.85		0.17078	21.58		0.1142	40		0.12499	152.99		0.17078	164.12		0.1142	258.53
0.12509	22.856		0.17088	21.534		0.1143	40		0.12509	153.08		0.17088	163.81		0.1143	258.62
0.12519	22.862		0.17098	21.487		0.1144	40		0.12519	153.17		0.17098	163.49		0.1144	258.71
0.12529	22.868		0.17108	21.44		0.1145	40		0.12529	153.25		0.17108	163.18		0.1145	258.79
0.12539	22.874		0.17118	21.394		0.1146	40		0.12539	153.34		0.17118	162.86		0.1146	258.88
0.12549	22.879		0.17128	21.347		0.1147	40		0.12549	153.43		0.17128	162.54		0.1147	258.97
0.12559	22.885		0.17138	21.301		0.1148	40		0.12559	153.52		0.17138	162.23		0.1148	259.05
0.12569	22.89		0.17148	21.254		0.1149	40		0.12569	153.6		0.17148	161.91		0.1149	259.14
0.12579	22.896		0.17158	21.208		0.115	40		0.12579	153.68		0.17158	161.6		0.115	259.23
0.12589	22.901		0.17168	21.161		0.1151	40		0.12589	153.77		0.17168	161.28		0.1151	259.31
0.12599	22.906		0.17178	21.115		0.1152	40		0.12599	153.85		0.17178	160.97		0.1152	259.4
0.12609	22.911		0.17188	21.069		0.1153	40		0.12609	153.93		0.17188	160.65		0.1153	259.49
0.12619	22.916		0.17198	21.022		0.1154	40		0.12619	154.01		0.17198	160.33		0.1154	259.57
0.12629	22.92		0.17208	20.976		0.1155	40		0.12629	154.1		0.17208	160.02		0.1155	259.66
0.12639	22.925		0.17218	20.93		0.1156	40		0.12639	154.18		0.17218	159.7		0.1156	259.75
0.12649	22.93		0.17228	20.883		0.1157	40		0.12649	154.25		0.17228	159.39		0.1157	259.83
0.12659	22.934		0.17238	20.837		0.1158	40		0.12659	154.33		0.17238	159.07		0.1158	259.92
0.12669	22.938		0.17248	20.791		0.1159	40		0.12669	154.41		0.17248	158.76		0.1159	260.01
0.12679	22.942		0.17258	20.745		0.116	40		0.12679	154.49		0.17258	158.44		0.116	260.09
0.12689	22.947		0.17268	20.698		0.1161	40		0.12689	154.56		0.17268	158.12		0.1161	260.18
0.12699	22.951		0.17278	20.652		0.1162	40		0.12699	154.64		0.17278	157.81		0.1162	260.27
0.12709	22.954		0.17288	20.606		0.1163	40		0.12709	154.71		0.17288	157.49		0.1163	260.35
0.12719	22.958		0.17298	20.56		0.1164	40		0.12719	154.79		0.17298	157.18		0.1164	260.44
0.12729	22.962		0.17308	20.514		0.1165	40		0.12729	154.86		0.17308	156.86		0.1165	260.52
0.12739	22.965		0.17318	20.468		0.1166	40		0.12739	154.93		0.17318	156.55		0.1166	260.61
0.12749	22.969		0.17328	20.422		0.1167	40		0.12749	155		0.17328	156.23		0.1167	260.7
0.12759	22.972		0.17338	20.376		0.1168	40		0.12759	155.08		0.17338	155.91		0.1168	260.78
0.12769	22.975		0.17348	20.33		0.1169	40		0.12769	155.15		0.17348	155.6		0.1169	260.87
0.12779	22.978		0.17358	20.284		0.117	40		0.12779	155.21		0.17358	155.28		0.117	260.96
0.12789	22.981		0.17368	20.238		0.1171	40		0.12789	155.28		0.17368	154.97		0.1171	261.04
0.12799	22.984		0.17378	20.192		0.1172	40		0.12799	155.35		0.17378	154.65		0.1172	261.13
0.12809	22.987		0.17388	20.146		0.1173	40		0.12809	155.42		0.17388	154.34		0.1173	261.22
0.12819	22.989		0.17398	20.1		0.1174	40		0.12819	155.48		0.17398	154.02		0.1174	261.3
0.12829	22.992		0.17408	20.054		0.1175	40		0.12829	155.55		0.17408	153.7		0.1175	261.39
0.12839	22.994		0.17418	20.009		0.1176	40		0.12839	155.62		0.17418	153.39		0.1176	261.48
0.12849	22.997		0.17428	19.963		0.1177	40		0.12849	155.68		0.17428	153.07		0.1177	261.56
0.12859	22.999		0.17438	19.917		0.1178	40		0.12859	155.74		0.17438	152.76		0.1178	261.65
0.12869	23.001		0.17448	19.871		0.1179	40		0.12869	155.81		0.17448	152.44		0.1179	261.73
0.12879	23.003		0.17458	19.825		0.118	40		0.12879	155.87		0.17458	152.13		0.118	261.82
0.12889	23.005		0.17468	19.78		0.1181	40		0.12889	155.93		0.17468	151.81		0.1181	261.91
0.12899	23.006		0.17478	19.734		0.1182	40		0.12899	155.99		0.17478	151.49		0.1182	261.99
0.12909	23.008		0.17488	19.688		0.1183	40		0.12909	156.05		0.17488	151.18		0.1183	262.08
0.12919	23.01		0.17498	19.643		0.1184	40		0.12919	156.11		0.17498	150.86		0.1184	262.17
0.12929	23.011		0.17508	19.597		0.1185	40		0.12929	156.17		0.17508	150.55		0.1185	262.25
0.12939	23.012		0.17518	19.552		0.1186	40		0.12939	156.22		0.17518	150.23		0.1186	262.34
0.12949	23.014		0.17528	19.506		0.1187	40		0.12949	156.28		0.17528	149.91		0.1187	262.42
0.12959	23.015		0.17538	19.46		0.1188	40		0.12959	156.34		0.17538	149.6		0.1188	262.51
0.12969	23.016		0.17548	19.415		0.1189	40		0.12969	156.39		0.17548	149.28		0.1189	262.6
0.12979	23.017		0.17558	19.369		0.119	40		0.12979	156.45		0.17558	148.97		0.119	262.68
0.12989	23.018		0.17568	19.324		0.1191	40		0.12989	156.5		0.17568	148.65		0.1191	262.77
0.12999	23.018		0.17578	19.278		0.1192	40		0.12999	156.55		0.17578	148.34		0.1192	262.85
0.13009	23.019		0.17588	19.233		0.1193	40		0.13009	156.61		0.17588	148.02		0.1193	262.94
0.13019	23.019		0.17598	19.188		0.1194	40		0.13019	156.66		0.17598	147.7		0.1194	263.03
0.13029	23.02		0.17608	19.142		0.1195	40		0.13029	156.71		0.17608	147.39		0.1195	263.11
0.13039	23.02		0.17618	19.097		0.1196	40		0.13039	156.76		0.17618	147.07		0.1196	263.2
0.13049	23.02		0.17628	19.052		0.1197	40		0.13049	156.81		0.17628	146.76		0.1197	263.28
0.13059	23.02		0.17638	19.006		0.1198	40		0.13059	156.86		0.17638	146.44		0.1198	263.37
0.13069	23.02		0.17648	18.961		0.1199	40		0.13069	156.91		0.17648	146.13		0.1199	263.46
0.13079	23.02		0.17658	18.916		0.12	40		0.13079	156.95		0.17658	145.81		0.12	263.54
0.13089	23.02		0.17668	18.871		0.1201	40		0.13089	157		0.17668	145.49		0.1201	263.63
0.13099	23.019		0.17678	18.825		0.1202	40		0.13099	157.05		0.17678	145.18		0.1202	263.71
0.13109	23.019		0.17688	18.78		0.1203	40		0.13109	157.09		0.17688	144.86		0.1203	263.8
0.13119	23.018		0.17698	18.735		0.1204	40		0.13119	157.14		0.17698	144.55		0.1204	263.89
0.13129	23.018		0.17708	18.69		0.1205	40		0.13129	157.18		0.17708	144.23		0.1205	263.97
0.13139	23.017		0.17718	18.645		0.1206	40		0.13139	157.22		0.17718	143.92		0.1206	264.06
0.13149	23.016		0.17728	18.6		0.1207	40		0.13149	157.27		0.17728	143.6		0.1207	264.14
0.13159	23.015		0.17738	18.554		0.1208	40		0.13159	157.31		0.17738	143.28		0.1208	264.23
0.13169	23.014		0.17748	18.509		0.1209	40		0.13169	157.35		0.17748	142.97		0.1209	264.32
0.13179	23.013		0.17758	18.464		0.121	40		0.13179	157.39		0.17758	142.65		0.121	264.4
0.13189	23.012		0.17768	18.419		0.1211	40		0.13189	157.43		0.17768	142.34		0.1211	264.49
0.13199	23.01		0.17778	18.374		0.1212	40		0.13199	157.47		0.17778	142.02		0.1212	264.57
0.13209	23.009		0.17788	18.329		0.1213	40		0.13209	157.51		0.17788	141.71		0.1213	264.66
0.13219	23.007		0.17798	18.285		0.1214	40		0.13219	157.54		0.17798	141.39		0.1214	264.75
0.13229	23.006		0.17808	18.24		0.1215	40		0.13229	157.58		0.17808	141.07		0.1215	264.83
0.13239	23.004		0.17818	18.195		0.1216	40		0.13239	157.62		0.17818	140.76		0.1216	264.92
0.13249	23.002		0.17828	18.15		0.1217	40		0.13249	157.65		0.17828	140.44		0.1217	265
0.13259	23		0.17838	18.105		0.1218	40		0.13259	157.69		0.17838	140.13		0.1218	265.09
0.13269	22.998		0.17848	18.06		0.1219	40		0.13269	157.72		0.17848	139.81		0.1219	265.17
0.13279	22.996		0.17858	18.015		0.122	40		0.13279	157.75		0.17858	139.5		0.122	265.26
0.13289	22.994		0.17868	17.971		0.1221	40		0.13289	157.79		0.17868	139.18		0.1221	265.35
0.13299	22.991		0.17878	17.926		0.1222	40		0.13299	157.82		0.17878	138.86		0.1222	265.43
0.13309	22.989		0.17888	17.881		0.1223	40		0.13309	157.85		0.17888	138.55		0.1223	265.52
0.13319	22.986		0.17898	17.836		0.1224	40		0.13319	157.88		0.17898	138.23		0.1224	265.6
0.13329	22.983		0.17908	17.792		0.1225	40		0.13329	157.91		0.17908	137.92		0.1225	265.69
0.13339	22.981		0.17918	17.747		0.1226	40		0.13339	157.94		0.17918	137.6		0.1226	265.77
0.13349	22.978		0.17928	17.702		0.1227	40		0.13349	157.97		0.17928	137.29		0.1227	265.86
0.13359	22.975		0.17938	17.658		0.1228	40		0.13359	157.99		0.17938	136.97		0.1228	265.94
0.13369	22.972		0.17948	17.613		0.1229	40		0.13369	158.02		0.17948	136.65		0.1229	266.03
0.13379	22.969		0.17958	17.569		0.123	40		0.13379	158.05		0.17958	136.34		0.123	266.12
0.13389	22.965		0.17968	17.524		0.1231	40		0.13389	158.07		0.17968	136.02		0.1231	266.2
0.13399	22.962		0.17978	17.479		0.1232	40		0.13399	158.1		0.17978	135.71		0.1232	266.29
0.13409	22.959		0.17988	17.435		0.1233	40		0.13409	158.12		0.17988	135.39		0.1233	266.37
0.13419	22.955		0.17998	17.39		0.1234	40		0.13419	158.15		0.17998	135.07		0.1234	266.46
0.13429	22.951		0.18008	17.346		0.1235	40		0.13429	158.17		0.18008	134.76		0.1235	266.54
0.13439	22.948		0.18018	17.302		0.1236	40		0.13439	158.19		0.18018	134.44		0.1236	266.63
0.13449	22.944		0.18028	17.257		0.1237	40		0.13449	158.21		0.18028	134.13		0.1237	266.71
0.13459	22.94		0.18038	17.213		0.1238	40		0.13459	158.23		0.18038	133.81		0.1238	266.8
0.13469	22.936		0.18048	17.168		0.1239	40		0.13469	158.25		0.18048	133.5		0.1239	266.88
0.13479	22.932		0.18058	17.124		0.124	40		0.13479	158.27		0.18058	133.18		0.124	266.97
0.13489	22.928		0.18068	17.08		0.1241	40		0.13489	158.29		0.18068	132.86		0.1241	267.06
0.13499	22.923		0.18078	17.035		0.1242	40		0.13499	158.31		0.18078	132.55		0.1242	267.14
0.13509	22.919		0.18088	16.991		0.1243	40		0.13509	158.33		0.18088	132.23		0.1243	267.23
0.13519	22.914		0.18098	16.947		0.1244	40		0.13519	158.34		0.18098	131.92		0.1244	267.31
0.13529	22.91		0.18108	16.903		0.1245	40		0.13529	158.36		0.18108	131.6		0.1245	267.4
0.13539	22.905		0.18118	16.858		0.1246	40		0.13539	158.37		0.18118	131.29		0.1246	267.48
0.13549	22.9		0.18128	16.814		0.1247	40		0.13549	158.39		0.18128	130.97		0.1247	267.57
0.13559	22.895		0.18138	16.77		0.1248	40		0.13559	158.4		0.18138	130.65		0.1248	267.65
0.13569	22.89		0.18148	16.726		0.1249	40		0.13569	158.41		0.18148	130.34		0.1249	267.74
0.13579	22.885		0.18158	16.682		0.125	40		0.13579	158.43		0.18158	130.02		0.125	267.82
0.13589	22.88		0.18168	16.638		0.1251	40		0.13589	158.44		0.18168	129.71		0.1251	267.91
0.13599	22.875		0.18178	16.593		0.1252	40		0.13599	158.45		0.18178	129.39		0.1252	267.99
0.13609	22.87		0.18188	16.549		0.1253	40		0.13609	158.46		0.18188	129.08		0.1253	268.08
0.13619	22.864		0.18198	16.505		0.1254	40		0.13619	158.47		0.18198	128.76		0.1254	268.16
0.13629	22.859		0.18208	16.461		0.1255	40		0.13629	158.48		0.18208	128.44		0.1255	268.25
0.13639	22.853		0.18218	16.417		0.1256	40		0.13639	158.49		0.18218	128.13		0.1256	268.33
0.13649	22.847		0.18228	16.373		0.1257	40		0.13649	158.5		0.18228	127.81		0.1257	268.42
0.13659	22.842		0.18238	16.329		0.1258	40		0.13659	158.5		0.18238	127.5		0.1258	268.5
0.13669	22.836		0.18248	16.285		0.1259	40		0.13669	158.51		0.18248	127.18		0.1259	268.59
0.13679	22.83		0.18258	16.242		0.126	40		0.13679	158.51		0.18258	126.87		0.126	268.67
0.13689	22.824		0.18268	16.198		0.1261	40		0.13689	158.52		0.18268	126.55		0.1261	268.76
0.13699	22.817		0.18278	16.154		0.1262	40		0.13699	158.52		0.18278	126.23		0.1262	268.84
0.13709	22.811		0.18288	16.11		0.1263	40		0.13709	158.53		0.18288	125.92		0.1263	268.93
0.13719	22.805		0.18298	16.066		0.1264	40		0.13719	158.53		0.18298	125.6		0.1264	269.01
0.13729	22.798		0.18308	16.022		0.1265	40		0.13729	158.53		0.18308	125.29		0.1265	269.1
0.13739	22.792		0.18318	15.978		0.1266	40		0.13739	158.53		0.18318	124.97		0.1266	269.18
0.13749	22.785		0.18328	15.935		0.1267	40		0.13749	158.54		0.18328	124.66		0.1267	269.27
0.13759	22.779		0.18338	15.891		0.1268	40		0.13759	158.54		0.18338	124.34		0.1268	269.35
0.13769	22.772		0.18348	15.847		0.1269	40		0.13769	158.54		0.18348	124.02		0.1269	269.44
0.13779	22.765		0.18358	15.804		0.127	40		0.13779	158.53		0.18358	123.71		0.127	269.52
0.13789	22.758		0.18368	15.76		0.1271	40		0.13789	158.53		0.18368	123.39		0.1271	269.61
0.13799	22.751		0.18378	15.716		0.1272	40		0.13799	158.53		0.18378	123.08		0.1272	269.69
0.13809	22.744		0.18388	15.673		0.1273	40		0.13809	158.53		0.18388	122.76		0.1273	269.78
0.13819	22.736		0.18398	15.629		0.1274	40		0.13819	158.52		0.18398	122.45		0.1274	269.86
0.13829	22.729		0.18408	15.585		0.1275	40		0.13829	158.52		0.18408	122.13		0.1275	269.95
0.13839	22.722		0.18418	15.542		0.1276	40		0.13839	158.51		0.18418	121.81		0.1276	270.03
0.13849	22.714		0.18428	15.498		0.1277	40		0.13849	158.51		0.18428	121.5		0.1277	270.12
0.13859	22.707		0.18438	15.455		0.1278	40		0.13859	158.5		0.18438	121.18		0.1278	270.2
0.13869	22.699		0.18448	15.411		0.1279	40		0.13869	158.5		0.18448	120.87		0.1279	270.29
0.13879	22.691		0.18458	15.368		0.128	40		0.13879	158.49		0.18458	120.55		0.128	270.37
0.13889	22.683		0.18468	15.324		0.1281	40		0.13889	158.48		0.18468	120.23		0.1281	270.46
0.13899	22.675		0.18478	15.281		0.1282	40		0.13899	158.47		0.18478	119.92		0.1282	270.54
0.13909	22.667		0.18488	15.237		0.1283	40		0.13909	158.46		0.18488	119.6		0.1283	270.62
0.13919	22.659		0.18498	15.194		0.1284	40		0.13919	158.45		0.18498	119.29		0.1284	270.71
0.13929	22.651		0.18508	15.151		0.1285	40		0.13929	158.44		0.18508	118.97		0.1285	270.79
0.13939	22.643		0.18518	15.107		0.1286	40		0.13939	158.43		0.18518	118.66		0.1286	270.88
0.13949	22.634		0.18528	15.064		0.1287	40		0.13949	158.42		0.18528	118.34		0.1287	270.96
0.13959	22.626		0.18538	15.02		0.1288	40		0.13959	158.4		0.18538	118.02		0.1288	271.05
0.13969	22.617		0.18548	14.977		0.1289	40		0.13969	158.39		0.18548	117.71		0.1289	271.13
0.13979	22.609		0.18558	14.934		0.129	40		0.13979	158.38		0.18558	117.39		0.129	271.22
0.13989	22.6		0.18568	14.891		0.1291	40		0.13989	158.36		0.18568	117.08		0.1291	271.3
0.13999	22.591		0.18578	14.847		0.1292	40		0.13999	158.35		0.18578	116.76		0.1292	271.39
0.14009	22.582		0.18588	14.804		0.1293	40		0.14009	158.33		0.18588	116.45		0.1293	271.47
0.14019	22.573		0.18598	14.761		0.1294	40		0.14019	158.31		0.18598	116.13		0.1294	271.55
0.14029	22.564		0.18608	14.718		0.1295	40		0.14029	158.3		0.18608	115.81		0.1295	271.64
0.14039	22.555		0.18618	14.675		0.1296	40		0.14039	158.28		0.18618	115.5		0.1296	271.72
0.14049	22.546		0.18628	14.631		0.1297	40		0.14049	158.26		0.18628	115.18		0.1297	271.81
0.14059	22.537		0.18638	14.588		0.1298	40		0.14059	158.24		0.18638	114.87		0.1298	271.89
0.14069	22.527		0.18648	14.545		0.1299	40		0.14069	158.22		0.18648	114.55		0.1299	271.98
0.14079	22.518		0.18658	14.502		0.13	40		0.14079	158.2		0.18658	114.24		0.13	272.06
0.14089	22.508		0.18668	14.459		0.1301	40		0.14089	158.18		0.18668	113.92		0.1301	272.14
0.14099	22.498		0.18678	14.416		0.1302	40		0.14099	158.16		0.18678	113.6		0.1302	272.23
0.14109	22.489		0.18688	14.373		0.1303	40		0.14109	158.13		0.18688	113.29		0.1303	272.31
0.14119	22.479		0.18698	14.33		0.1304	40		0.14119	158.11		0.18698	112.97		0.1304	272.4
0.14129	22.469		0.18708	14.287		0.1305	40		0.14129	158.09		0.18708	112.66		0.1305	272.48
0.14139	22.459		0.18718	14.244		0.1306	40		0.14139	158.06		0.18718	112.34		0.1306	272.57
0.14149	22.449		0.18728	14.201		0.1307	40		0.14149	158.04		0.18728	112.03		0.1307	272.65
0.14159	22.439		0.18738	14.158		0.1308	40		0.14159	158.01		0.18738	111.71		0.1308	272.73
0.14169	22.429		0.18748	14.115		0.1309	40		0.14169	157.99		0.18748	111.39		0.1309	272.82
0.14179	22.418		0.18758	14.073		0.131	40		0.14179	157.96		0.18758	111.08		0.131	272.9
0.14189	22.408		0.18768	14.03		0.1311	40		0.14189	157.93		0.18768	110.76		0.1311	272.99
0.14199	22.397		0.18778	13.987		0.1312	40		0.14199	157.9		0.18778	110.45		0.1312	273.07
0.14209	22.387		0.18788	13.944		0.1313	40		0.14209	157.87		0.18788	110.13		0.1313	273.15
0.14219	22.376		0.18798	13.901		0.1314	40		0.14219	157.85		0.18798	109.82		0.1314	273.24
0.14229	22.366		0.18808	13.859		0.1315	40		0.14229	157.82		0.18808	109.5		0.1315	273.32
0.14239	22.355		0.18818	13.816		0.1316	40		0.14239	157.78		0.18818	109.18		0.1316	273.41
0.14249	22.344		0.18828	13.773		0.1317	40		0.14249	157.75		0.18828	108.87		0.1317	273.49
0.14259	22.333		0.18838	13.73		0.1318	40		0.14259	157.72		0.18838	108.55		0.1318	273.57
0.14269	22.322		0.18848	13.688		0.1319	40		0.14269	157.69		0.18848	108.24		0.1319	273.66
0.14279	22.311		0.18858	13.645		0.132	40		0.14279	157.66		0.18858	107.92		0.132	273.74
0.14289	22.3		0.18868	13.602		0.1321	40		0.14289	157.62		0.18868	107.61		0.1321	273.83
0.14299	22.288		0.18878	13.56		0.1322	40		0.14299	157.59		0.18878	107.29		0.1322	273.91
0.14309	22.277		0.18888	13.517		0.1323	40		0.14309	157.55		0.18888	106.97		0.1323	273.99
0.14319	22.265		0.18898	13.474		0.1324	40		0.14319	157.52		0.18898	106.66		0.1324	274.08
0.14329	22.254		0.18908	13.432		0.1325	40		0.14329	157.48		0.18908	106.34		0.1325	274.16
0.14339	22.242		0.18918	13.389		0.1326	40		0.14339	157.44		0.18918	106.03		0.1326	274.24
0.14349	22.231		0.18928	13.347		0.1327	40		0.14349	157.41		0.18928	105.71		0.1327	274.33
0.14359	22.219		0.18938	13.304		0.1328	40		0.14359	157.37		0.18938	105.39		0.1328	274.41
0.14369	22.207		0.18948	13.262		0.1329	40		0.14369	157.33		0.18948	105.08		0.1329	274.5
0.14379	22.195		0.18958	13.219		0.133	40		0.14379	157.29		0.18958	104.76		0.133	274.58
0.14389	22.183		0.18968	13.177		0.1331	40		0.14389	157.25		0.18968	104.45		0.1331	274.66
0.14399	22.171		0.18978	13.134		0.1332	40		0.14399	157.21		0.18978	104.13		0.1332	274.75
0.14409	22.159		0.18988	13.092		0.1333	40		0.14409	157.17		0.18988	103.82		0.1333	274.83
0.14419	22.147		0.18998	13.05		0.1334	40		0.14419	157.13		0.18998	103.5		0.1334	274.91
0.14429	22.135		0.19008	13.007		0.1335	40		0.14429	157.08		0.19008	103.18		0.1335	275
0.14439	22.122		0.19018	12.965		0.1336	40		0.14439	157.04		0.19018	102.87		0.1336	275.08
0.14449	22.11		0.19028	12.923		0.1337	40		0.14449	157		0.19028	102.55		0.1337	275.16
0.14459	22.097		0.19038	12.88		0.1338	40		0.14459	156.95		0.19038	102.24		0.1338	275.25
0.14469	22.085		0.19048	12.838		0.1339	40		0.14469	156.91		0.19048	101.92		0.1339	275.33
0.14479	22.072		0.19058	12.796		0.134	40		0.14479	156.86		0.19058	101.61		0.134	275.41
0.14489	22.059		0.19068	12.753		0.1341	40		0.14489	156.82		0.19068	101.29		0.1341	275.5
0.14499	22.046		0.19078	12.711		0.1342	40		0.14499	156.77		0.19078	100.97		0.1342	275.58
0.14509	22.033		0.19088	12.669		0.1343	40		0.14509	156.72		0.19088	100.66		0.1343	275.66
0.14519	22.02		0.19098	12.627		0.1344	40		0.14519	156.67		0.19098	100.34		0.1344	275.75
0.14529	22.007		0.19108	12.585		0.1345	40		0.14529	156.62		0.19108	100.03		0.1345	275.83
0.14539	21.994		0.19118	12.542		0.1346	40		0.14539	156.58		0.19118	99.711		0.1346	275.91
0.14549	21.981		0.19128	12.5		0.1347	40		0.14549	156.53		0.19128	99.396		0.1347	276
0.14559	21.968		0.19138	12.458		0.1348	40		0.14559	156.48		0.19138	99.08		0.1348	276.08
0.14569	21.954		0.19148	12.416		0.1349	40		0.14569	156.42		0.19148	98.764		0.1349	276.16
0.14579	21.941		0.19158	12.374		0.135	40		0.14579	156.37		0.19158	98.449		0.135	276.25
0.14589	21.927		0.19168	12.332		0.1351	40		0.14589	156.32		0.19168	98.133		0.1351	276.33
0.14599	21.914		0.19178	12.29		0.1352	40		0.14599	156.27		0.19178	97.817		0.1352	276.41
0.14609	21.9		0.19188	12.248		0.1353	40		0.14609	156.21		0.19188	97.501		0.1353	276.5
0.14619	21.886		0.19198	12.206		0.1354	40		0.14619	156.16		0.19198	97.186		0.1354	276.58
0.14629	21.873		0.19208	12.164		0.1355	40		0.14629	156.11		0.19208	96.87		0.1355	276.66
0.14639	21.859		0.19218	12.122		0.1356	40		0.14639	156.05		0.19218	96.554		0.1356	276.75
0.14649	21.845		0.19228	12.08		0.1357	40		0.14649	155.99		0.19228	96.238		0.1357	276.83
0.14659	21.831		0.19238	12.038		0.1358	40		0.14659	155.94		0.19238	95.923		0.1358	276.91
0.14669	21.817		0.19248	11.996		0.1359	40		0.14669	155.88		0.19248	95.607		0.1359	276.99
0.14679	21.803		0.19258	11.954		0.136	40		0.14679	155.82		0.19258	95.291		0.136	277.08
0.14689	21.788		0.19268	11.912		0.1361	40		0.14689	155.77		0.19268	94.975		0.1361	277.16
0.14699	21.774		0.19278	11.87		0.1362	40		0.14699	155.71		0.19278	94.66		0.1362	277.24
0.14709	21.76		0.19288	11.829		0.1363	40		0.14709	155.65		0.19288	94.344		0.1363	277.33
0.14719	21.745		0.19298	11.787		0.1364	40		0.14719	155.59		0.19298	94.028		0.1364	277.41
0.14729	21.731		0.19308	11.745		0.1365	40		0.14729	155.53		0.19308	93.712		0.1365	277.49
0.14739	21.716		0.19318	11.703		0.1366	40		0.14739	155.47		0.19318	93.397		0.1366	277.57
0.14749	21.701		0.19328	11.661		0.1367	40		0.14749	155.4		0.19328	93.081		0.1367	277.66
0.14759	21.687		0.19338	11.62		0.1368	40		0.14759	155.34		0.19338	92.765		0.1368	277.74
0.14769	21.672		0.19348	11.578		0.1369	40		0.14769	155.28		0.19348	92.449		0.1369	277.82
0.14779	21.657		0.19358	11.536		0.137	40		0.14779	155.22		0.19358	92.134		0.137	277.91
0.14789	21.642		0.19368	11.495		0.1371	40		0.14789	155.15		0.19368	91.818		0.1371	277.99
0.14799	21.627		0.19378	11.453		0.1372	40		0.14799	155.09		0.19378	91.502		0.1372	278.07
0.14809	21.612		0.19388	11.411		0.1373	40		0.14809	155.02		0.19388	91.186		0.1373	278.15
0.14819	21.597		0.19398	11.37		0.1374	40		0.14819	154.96		0.19398	90.871		0.1374	278.24
0.14829	21.581		0.19408	11.328		0.1375	40		0.14829	154.89		0.19408	90.555		0.1375	278.32
0.14839	21.566		0.19418	11.286		0.1376	40		0.14839	154.82		0.19418	90.239		0.1376	278.4
0.14849	21.551		0.19428	11.245		0.1377	40		0.14849	154.75		0.19428	89.923		0.1377	278.48
0.14859	21.535		0.19438	11.203		0.1378	40		0.14859	154.69		0.19438	89.608		0.1378	278.57
0.14869	21.52		0.19448	11.162		0.1379	40		0.14869	154.62		0.19448	89.292		0.1379	278.65
0.14879	21.504		0.19458	11.12		0.138	40		0.14879	154.55		0.19458	88.976		0.138	278.73
0.14889	21.488		0.19468	11.079		0.1381	40		0.14889	154.48		0.19468	88.66		0.1381	278.81
0.14899	21.473		0.19478	11.037		0.1382	40		0.14899	154.41		0.19478	88.345		0.1382	278.9
0.14909	21.457		0.19488	10.996		0.1383	40		0.14909	154.34		0.19488	88.029		0.1383	278.98
0.14919	21.441		0.19498	10.954		0.1384	40		0.14919	154.27		0.19498	87.713		0.1384	279.06
0.14929	21.425		0.19508	10.913		0.1385	40		0.14929	154.19		0.19508	87.397		0.1385	279.14
0.14939	21.409		0.19518	10.871		0.1386	40		0.14939	154.12		0.19518	87.082		0.1386	279.23
0.14949	21.393		0.19528	10.83		0.1387	40		0.14949	154.05		0.19528	86.766		0.1387	279.31
0.14959	21.377		0.19538	10.789		0.1388	40		0.14959	153.97		0.19538	86.45		0.1388	279.39
0.14969	21.361		0.19548	10.747		0.1389	40		0.14969	153.9		0.19548	86.134		0.1389	279.47
0.14979	21.344		0.19558	10.706		0.139	40		0.14979	153.82		0.19558	85.819		0.139	279.56
0.14989	21.328		0.19568	10.665		0.1391	40		0.14989	153.75		0.19568	85.503		0.1391	279.64
0.14999	21.311		0.19578	10.623		0.1392	40		0.14999	153.67		0.19578	85.187		0.1392	279.72
0.15009	21.295		0.19588	10.582		0.1393	40		0.15009	153.6		0.19588	84.872		0.1393	279.8
0.15019	21.278		0.19598	10.541		0.1394	40		0.15019	153.52		0.19598	84.556		0.1394	279.88
0.15029	21.262		0.19608	10.5		0.1395	40		0.15029	153.44		0.19608	84.24		0.1395	279.97
0.15039	21.245		0.19618	10.458		0.1396	40		0.15039	153.36		0.19618	83.924		0.1396	280.05
0.15049	21.228		0.19628	10.417		0.1397	40		0.15049	153.28		0.19628	83.609		0.1397	280.13
0.15059	21.212		0.19638	10.376		0.1398	40		0.15059	153.2		0.19638	83.293		0.1398	280.21
0.15069	21.195		0.19648	10.335		0.1399	40		0.15069	153.12		0.19648	82.977		0.1399	280.29
0.15079	21.178		0.19658	10.294		0.14	40		0.15079	153.04		0.19658	82.661		0.14	280.38
0.15089	21.161		0.19668	10.252		0.1401	40		0.15089	152.96		0.19668	82.346		0.1401	280.46
0.15099	21.144		0.19678	10.211		0.1402	40		0.15099	152.88		0.19678	82.03		0.1402	280.54
0.15109	21.126		0.19688	10.17		0.1403	40		0.15109	152.8		0.19688	81.714		0.1403	280.62
0.15119	21.109		0.19698	10.129		0.1404	40		0.15119	152.71		0.19698	81.398		0.1404	280.7
0.15129	21.092		0.19708	10.088		0.1405	40		0.15129	152.63		0.19708	81.083		0.1405	280.79
0.15139	21.075		0.19718	10.047		0.1406	40		0.15139	152.55		0.19718	80.767		0.1406	280.87
0.15149	21.057		0.19728	10.006		0.1407	40		0.15149	152.46		0.19728	80.451		0.1407	280.95
0.15159	21.04		0.19738	9.9649		0.1408	40		0.15159	152.38		0.19738	80.135		0.1408	281.03
0.15169	21.022		0.19748	9.9239		0.1409	40		0.15169	152.29		0.19748	79.82		0.1409	281.11
0.15179	21.004		0.19758	9.8829		0.141	40		0.15179	152.21		0.19758	79.504		0.141	281.19
0.15189	20.987		0.19768	9.8419		0.1411	40		0.15189	152.12		0.19768	79.188		0.1411	281.28
0.15199	20.969		0.19778	9.801		0.1412	40		0.15199	152.03		0.19778	78.872		0.1412	281.36
0.15209	20.951		0.19788	9.7601		0.1413	40		0.15209	151.94		0.19788	78.557		0.1413	281.44
0.15219	20.933		0.19798	9.7191		0.1414	40		0.15219	151.85		0.19798	78.241		0.1414	281.52
0.15229	20.915		0.19808	9.6782		0.1415	40		0.15229	151.77		0.19808	77.925		0.1415	281.6
0.15239	20.897		0.19818	9.6374		0.1416	40		0.15239	151.68		0.19818	77.609		0.1416	281.68
0.15249	20.879		0.19828	9.5965		0.1417	40		0.15249	151.59		0.19828	77.294		0.1417	281.77
0.15259	20.861		0.19838	9.5556		0.1418	40		0.15259	151.5		0.19838	76.978		0.1418	281.85
0.15269	20.843		0.19848	9.5148		0.1419	40		0.15269	151.4		0.19848	76.662		0.1419	281.93
0.15279	20.825		0.19858	9.474		0.142	40		0.15279	151.31		0.19858	76.346		0.142	282.01
0.15289	20.807		0.19868	9.4332		0.1421	40		0.15289	151.22		0.19868	76.031		0.1421	282.09
0.15299	20.788		0.19878	9.3924		0.1422	40		0.15299	151.13		0.19878	75.715		0.1422	282.17
0.15309	20.77		0.19888	9.3516		0.1423	40		0.15309	151.03		0.19888	75.399		0.1423	282.25
0.15319	20.751		0.19898	9.3109		0.1424	40		0.15319	150.94		0.19898	75.083		0.1424	282.34
0.15329	20.733		0.19908	9.2702		0.1425	40		0.15329	150.85		0.19908	74.768		0.1425	282.42
0.15339	20.714		0.19918	9.2294		0.1426	40		0.15339	150.75		0.19918	74.452		0.1426	282.5
0.15349	20.695		0.19928	9.1887		0.1427	40		0.15349	150.65		0.19928	74.136		0.1427	282.58
0.15359	20.677		0.19938	9.1481		0.1428	40		0.15359	150.56		0.19938	73.82		0.1428	282.66
0.15369	20.658		0.19948	9.1074		0.1429	40		0.15369	150.46		0.19948	73.505		0.1429	282.74
0.15379	20.639		0.19958	9.0668		0.143	40		0.15379	150.36		0.19958	73.189		0.143	282.82
0.15389	20.62		0.19968	9.0261		0.1431	40		0.15389	150.27		0.19968	72.873		0.1431	282.9
0.15399	20.601		0.19978	8.9855		0.1432	40		0.15399	150.17		0.19978	72.557		0.1432	282.99
0.15409	20.582		0.19988	8.9449		0.1433	40		0.15409	150.07		0.19988	72.242		0.1433	283.07
0.15419	20.563		0.19998	8.9043		0.1434	40		0.15419	149.97		0.19998	71.926		0.1434	283.15
0.15429	20.544		0.20008	8.8638		0.1435	40		0.15429	149.87		0.20008	71.61		0.1435	283.23
0.15439	20.524		0.20018	8.8232		0.1436	40		0.15439	149.77		0.20018	71.295		0.1436	283.31
0.15449	20.505		0.20028	8.7827		0.1437	40		0.15449	149.67		0.20028	70.979		0.1437	283.39
0.15459	20.486		0.20038	8.7422		0.1438	40		0.15459	149.57		0.20038	70.663		0.1438	283.47
0.15469	20.466		0.20048	8.7017		0.1439	40		0.15469	149.47		0.20048	70.347		0.1439	283.55
0.15479	20.447		0.20058	8.6612		0.144	40		0.15479	149.36		0.20058	70.032		0.144	283.63
0.15489	20.427		0.20068	8.6207		0.1441	40		0.15489	149.26		0.20068	69.716		0.1441	283.71
0.15499	20.408		0.20078	8.5803		0.1442	40		0.15499	149.16		0.20078	69.4		0.1442	283.8
0.15509	20.388		0.20088	8.5398		0.1443	40		0.15509	149.05		0.20088	69.084		0.1443	283.88
0.15519	20.368		0.20098	8.4994		0.1444	40		0.15519	148.95		0.20098	68.769		0.1444	283.96
0.15529	20.348		0.20108	8.459		0.1445	40		0.15529	148.84		0.20108	68.453		0.1445	284.04
0.15539	20.329		0.20118	8.4186		0.1446	40		0.15539	148.74		0.20118	68.137		0.1446	284.12
0.15549	20.309		0.20128	8.3783		0.1447	40		0.15549	148.63		0.20128	67.821		0.1447	284.2
0.15559	20.289		0.20138	8.3379		0.1448	40		0.15559	148.52		0.20138	67.506		0.1448	284.28
0.15569	20.269		0.20148	8.2976		0.1449	40		0.15569	148.42		0.20148	67.19		0.1449	284.36
0.15579	20.249		0.20158	8.2573		0.145	40		0.15579	148.31		0.20158	66.874		0.145	284.44
0.15589	20.229		0.20168	8.2169		0.1451	40		0.15589	148.2		0.20168	66.558		0.1451	284.52
0.15599	20.208		0.20178	8.1767		0.1452	40		0.15599	148.09		0.20178	66.243		0.1452	284.6
0.15609	20.188		0.20188	8.1364		0.1453	40		0.15609	147.98		0.20188	65.927		0.1453	284.68
0.15619	20.168		0.20198	8.0961		0.1454	40		0.15619	147.87		0.20198	65.611		0.1454	284.76
0.15629	20.147		0.20208	8.0559		0.1455	40		0.15629	147.76		0.20208	65.295		0.1455	284.84
0.15639	20.127		0.20218	8.0157		0.1456	40		0.15639	147.65		0.20218	64.98		0.1456	284.92
0.15649	20.107		0.20228	7.9754		0.1457	40		0.15649	147.54		0.20228	64.664		0.1457	285.01
0.15659	20.086		0.20238	7.9353		0.1458	40		0.15659	147.43		0.20238	64.348		0.1458	285.09
0.15669	20.065		0.20248	7.8951		0.1459	40		0.15669	147.32		0.20248	64.032		0.1459	285.17
0.15679	20.045		0.20258	7.8549		0.146	40		0.15679	147.2		0.20258	63.717		0.146	285.25
0.15689	20.024		0.20268	7.8148		0.1461	40		0.15689	147.09		0.20268	63.401		0.1461	285.33
0.15699	20.003		0.20278	7.7746		0.1462	40		0.15699	146.97		0.20278	63.085		0.1462	285.41
0.15709	19.982		0.20288	7.7345		0.1463	40		0.15709	146.86		0.20288	62.769		0.1463	285.49
0.15719	19.962		0.20298	7.6944		0.1464	40		0.15719	146.75		0.20298	62.454		0.1464	285.57
0.15729	19.941		0.20308	7.6543		0.1465	40		0.15729	146.63		0.20308	62.138		0.1465	285.65
0.15739	19.92		0.20318	7.6143		0.1466	40		0.15739	146.51		0.20318	61.822		0.1466	285.73
0.15749	19.899		0.20328	7.5742		0.1467	40		0.15749	146.4		0.20328	61.506		0.1467	285.81
0.15759	19.877		0.20338	7.5342		0.1468	40		0.15759	146.28		0.20338	61.191		0.1468	285.89
0.15769	19.856		0.20348	7.4941		0.1469	40		0.15769	146.16		0.20348	60.875		0.1469	285.97
0.15779	19.835		0.20358	7.4541		0.147	40		0.15779	146.04		0.20358	60.559		0.147	286.05
0.15789	19.814		0.20368	7.4141		0.1471	40		0.15789	145.93		0.20368	60.243		0.1471	286.13
0.15799	19.792		0.20378	7.3741		0.1472	40		0.15799	145.81		0.20378	59.928		0.1472	286.21
0.15809	19.771		0.20388	7.3342		0.1473	40		0.15809	145.69		0.20388	59.612		0.1473	286.29
0.15819	19.75		0.20398	7.2942		0.1474	40		0.15819	145.57		0.20398	59.296		0.1474	286.37
0.15829	19.728		0.20408	7.2543		0.1475	40		0.15829	145.45		0.20408	58.98		0.1475	286.45
0.15839	19.707		0.20418	7.2144		0.1476	40		0.15839	145.32		0.20418	58.665		0.1476	286.53
0.15849	19.685		0.20428	7.1745		0.1477	40		0.15849	145.2		0.20428	58.349		0.1477	286.61
0.15859	19.663		0.20438	7.1346		0.1478	40		0.15859	145.08		0.20438	58.033		0.1478	286.69
0.15869	19.642		0.20448	7.0947		0.1479	40		0.15869	144.96		0.20448	57.718		0.1479	286.77
0.15879	19.62		0.20458	7.0548		0.148	40		0.15879	144.84		0.20458	57.402		0.148	286.85
0.15889	19.598		0.20468	7.015		0.1481	40		0.15889	144.71		0.20468	57.086		0.1481	286.93
0.15899	19.576		0.20478	6.9752		0.1482	40		0.15899	144.59		0.20478	56.77		0.1482	287.01
0.15909	19.554		0.20488	6.9354		0.1483	40		0.15909	144.46		0.20488	56.455		0.1483	287.09
0.15919	19.532		0.20498	6.8956		0.1484	40		0.15919	144.34		0.20498	56.139		0.1484	287.17
0.15929	19.51		0.20508	6.8558		0.1485	40		0.15929	144.21		0.20508	55.823		0.1485	287.25
0.15939	19.488		0.20518	6.816		0.1486	40		0.15939	144.09		0.20518	55.507		0.1486	287.33
0.15949	19.466		0.20528	6.7762		0.1487	40		0.15949	143.96		0.20528	55.192		0.1487	287.41
0.15959	19.444		0.20538	6.7365		0.1488	40		0.15959	143.83		0.20538	54.876		0.1488	287.49
0.15969	19.422		0.20548	6.6968		0.1489	40		0.15969	143.71		0.20548	54.56		0.1489	287.56
0.15979	19.399		0.20558	6.657		0.149	40		0.15979	143.58		0.20558	54.244		0.149	287.64
0.15989	19.377		0.20568	6.6173		0.1491	40		0.15989	143.45		0.20568	53.929		0.1491	287.72
0.15999	19.354		0.20578	6.5777		0.1492	40		0.15999	143.32		0.20578	53.613		0.1492	287.8
0.16009	19.332		0.20588	6.538		0.1493	40		0.16009	143.19		0.20588	53.297		0.1493	287.88
0.16019	19.309		0.20598	6.4983		0.1494	40		0.16019	143.06		0.20598	52.981		0.1494	287.96
0.16029	19.287		0.20608	6.4587		0.1495	40		0.16029	142.93		0.20608	52.666		0.1495	288.04
0.16039	19.264		0.20618	6.4191		0.1496	40		0.16039	142.8		0.20618	52.35		0.1496	288.12
0.16049	19.242		0.20628	6.3794		0.1497	40		0.16049	142.67		0.20628	52.034		0.1497	288.2
0.16059	19.219		0.20638	6.3398		0.1498	40		0.16059	142.53		0.20638	51.718		0.1498	288.28
0.16069	19.196		0.20648	6.3003		0.1499	40		0.16069	142.4		0.20648	51.403		0.1499	288.36
0.16079	19.173		0.20658	6.2607		0.15	40		0.16079	142.27		0.20658	51.087		0.15	288.44
0.16089	19.15		0.20668	6.2211		0.1501	40		0.16089	142.14		0.20668	50.771		0.1501	288.52
0.16099	19.128		0.20678	6.1816		0.1502	40		0.16099	142		0.20678	50.455		0.1502	288.6
0.16109	19.105		0.20688	6.142		0.1503	40		0.16109	141.87		0.20688	50.14		0.1503	288.68
0.16119	19.082		0.20698	6.1025		0.1504	40		0.16119	141.73		0.20698	49.824		0.1504	288.75
0.16129	19.058		0.20708	6.063		0.1505	40		0.16129	141.6		0.20708	49.508		0.1505	288.83
0.16139	19.035		0.20718	6.0235		0.1506	40		0.16139	141.46		0.20718	49.192		0.1506	288.91
0.16149	19.012		0.20728	5.9841		0.1507	40		0.16149	141.33		0.20728	48.877		0.1507	288.99
0.16159	18.989		0.20738	5.9446		0.1508	40		0.16159	141.19		0.20738	48.561		0.1508	289.07
0.16169	18.966		0.20748	5.9051		0.1509	40		0.16169	141.05		0.20748	48.245		0.1509	289.15
0.16179	18.942		0.20758	5.8657		0.151	40		0.16179	140.91		0.20758	47.929		0.151	289.23
0.16189	18.919		0.20768	5.8263		0.1511	40		0.16189	140.78		0.20768	47.614		0.1511	289.31
0.16199	18.896		0.20778	5.7869		0.1512	40		0.16199	140.64		0.20778	47.298		0.1512	289.39
0.16209	18.872		0.20788	5.7475		0.1513	40		0.16209	140.5		0.20788	46.982		0.1513	289.47
0.16219	18.849		0.20798	5.7081		0.1514	40		0.16219	140.36		0.20798	46.666		0.1514	289.54
0.16229	18.825		0.20808	5.6687		0.1515	40		0.16229	140.22		0.20808	46.351		0.1515	289.62
0.16239	18.801		0.20818	5.6294		0.1516	40		0.16239	140.08		0.20818	46.035		0.1516	289.7
0.16249	18.778		0.20828	5.59		0.1517	40		0.16249	139.94		0.20828	45.719		0.1517	289.78
0.16259	18.754		0.20838	5.5507		0.1518	40		0.16259	139.79		0.20838	45.403		0.1518	289.86
0.16269	18.73		0.20848	5.5114		0.1519	40		0.16269	139.65		0.20848	45.088		0.1519	289.94
0.16279	18.706		0.20858	5.4721		0.152	40		0.16279	139.51		0.20858	44.772		0.152	290.02
0.16289	18.682		0.20868	5.4328		0.1521	40		0.16289	139.37		0.20868	44.456		0.1521	290.09
0.16299	18.659		0.20878	5.3935		0.1522	40		0.16299	139.22		0.20878	44.141		0.1522	290.17
0.16309	18.635		0.20888	5.3542		0.1523	40		0.16309	139.08		0.20888	43.825		0.1523	290.25
0.16319	18.611		0.20898	5.315		0.1524	40		0.16319	138.94		0.20898	43.509		0.1524	290.33
0.16329	18.586		0.20908	5.2757		0.1525	40		0.16329	138.79		0.20908	43.193		0.1525	290.41
0.16339	18.562		0.20918	5.2365		0.1526	40		0.16339	138.65		0.20918	42.878		0.1526	290.49
0.16349	18.538		0.20928	5.1973		0.1527	40		0.16349	138.5		0.20928	42.562		0.1527	290.57
0.16359	18.514		0.20938	5.1581		0.1528	40		0.16359	138.35		0.20938	42.246		0.1528	290.64
0.16369	18.49		0.20948	5.1189		0.1529	40		0.16369	138.21		0.20948	41.93		0.1529	290.72
0.16379	18.465		0.20958	5.0797		0.153	40		0.16379	138.06		0.20958	41.615		0.153	290.8
0.16389	18.441		0.20968	5.0405		0.1531	40		0.16389	137.91		0.20968	41.299		0.1531	290.88
0.16399	18.417		0.20978	5.0014		0.1532	40		0.16399	137.76		0.20978	40.983		0.1532	290.96
0.16409	18.392		0.20988	4.9622		0.1533	40		0.16409	137.62		0.20988	40.667		0.1533	291.04
0.16419	18.368		0.20998	4.9231		0.1534	40		0.16419	137.47		0.20998	40.352		0.1534	291.11
0.16429	18.343		0.21008	4.884		0.1535	40		0.16429	137.32		0.21008	40.036		0.1535	291.19
0.16439	18.319		0.21018	4.8449		0.1536	40		0.16439	137.17		0.21018	39.72		0.1536	291.27
0.16449	18.294		0.21028	4.8058		0.1537	40		0.16449	137.02		0.21028	39.404		0.1537	291.35
0.16459	18.269		0.21038	4.7667		0.1538	40		0.16459	136.87		0.21038	39.089		0.1538	291.43
0.16469	18.245		0.21048	4.7276		0.1539	40		0.16469	136.72		0.21048	38.773		0.1539	291.5
0.16479	18.22		0.21058	4.6886		0.154	40		0.16479	136.56		0.21058	38.457		0.154	291.58
0.16489	18.195		0.21068	4.6495		0.1541	40		0.16489	136.41		0.21068	38.141		0.1541	291.66
0.16499	18.17		0.21078	4.6105		0.1542	40		0.16499	136.26		0.21078	37.826		0.1542	291.74
0.16509	18.145		0.21088	4.5715		0.1543	40		0.16509	136.11		0.21088	37.51		0.1543	291.82
0.16519	18.12		0.21098	4.5325		0.1544	40		0.16519	135.95		0.21098	37.194		0.1544	291.89
0.16529	18.095		0.21108	4.4935		0.1545	40		0.16529	135.8		0.21108	36.878		0.1545	291.97
0.16539	18.07		0.21118	4.4545		0.1546	40		0.16539	135.64		0.21118	36.563		0.1546	292.05
0.16549	18.045		0.21128	4.4155		0.1547	40		0.16549	135.49		0.21128	36.247		0.1547	292.13
0.16559	18.02		0.21138	4.3765		0.1548	40		0.16559	135.33		0.21138	35.931		0.1548	292.2
0.16569	17.995		0.21148	4.3376		0.1549	40		0.16569	135.18		0.21148	35.615		0.1549	292.28
0.16579	17.97		0.21158	4.2987		0.155	40		0.16579	135.02		0.21158	35.3		0.155	292.36
0.16589	17.944		0.21168	4.2597		0.1551	40		0.16589	134.87		0.21168	34.984		0.1551	292.44
0.16599	17.919		0.21178	4.2208		0.1552	40		0.16599	134.71		0.21178	34.668		0.1552	292.52
0.16609	17.894		0.21188	4.1819		0.1553	40		0.16609	134.55		0.21188	34.352		0.1553	292.59
0.16619	17.868		0.21198	4.143		0.1554	40		0.16619	134.39		0.21198	34.037		0.1554	292.67
0.16629	17.843		0.21208	4.1041		0.1555	40		0.16629	134.24		0.21208	33.721		0.1555	292.75
0.16639	17.818		0.21218	4.0652		0.1556	40		0.16639	134.08		0.21218	33.405		0.1556	292.83
0.16649	17.792		0.21228	4.0264		0.1557	40		0.16649	133.92		0.21228	33.089		0.1557	292.9
0.16659	17.766		0.21238	3.9875		0.1558	40		0.16659	133.76		0.21238	32.774		0.1558	292.98
0.16669	17.741		0.21248	3.9487		0.1559	40		0.16669	133.6		0.21248	32.458		0.1559	293.06
0.16679	17.715		0.21258	3.9098		0.156	40		0.16679	133.44		0.21258	32.142		0.156	293.14
0.16689	17.689		0.21268	3.871		0.1561	40		0.16689	133.28		0.21268	31.826		0.1561	293.21
0.16699	17.664		0.21278	3.8322		0.1562	40		0.16699	133.11		0.21278	31.511		0.1562	293.29
0.16709	17.638		0.21288	3.7934		0.1563	40		0.16709	132.95		0.21288	31.195		0.1563	293.37
0.16719	17.612		0.21298	3.7546		0.1564	40		0.16719	132.79		0.21298	30.879		0.1564	293.44
0.16729	17.586		0.21308	3.7158		0.1565	40		0.16729	132.63		0.21308	30.563		0.1565	293.52
0.16739	17.56		0.21318	3.6771		0.1566	40		0.16739	132.46		0.21318	30.248		0.1566	293.6
0.16749	17.534		0.21328	3.6383		0.1567	40		0.16749	132.3		0.21328	29.932		0.1567	293.68
0.16759	17.508		0.21338	3.5996		0.1568	40		0.16759	132.14		0.21338	29.616		0.1568	293.75
0.16769	17.482		0.21348	3.5608		0.1569	40		0.16769	131.97		0.21348	29.301		0.1569	293.83
0.16779	17.456		0.21358	3.5221		0.157	40		0.16779	131.81		0.21358	28.985		0.157	293.91
0.16789	17.43		0.21368	3.4834		0.1571	40		0.16789	131.64		0.21368	28.669		0.1571	293.98
0.16799	17.404		0.21378	3.4447		0.1572	40		0.16799	131.48		0.21378	28.353		0.1572	294.06
0.16809	17.378		0.21388	3.406		0.1573	40		0.16809	131.31		0.21388	28.038		0.1573	294.14
0.16819	17.351		0.21398	3.3673		0.1574	40		0.16819	131.14		0.21398	27.722		0.1574	294.22
0.16829	17.325		0.21408	3.3286		0.1575	40		0.16829	130.98		0.21408	27.406		0.1575	294.29
0.16839	17.299		0.21418	3.2899		0.1576	40		0.16839	130.81		0.21418	27.09		0.1576	294.37
0.16849	17.272		0.21428	3.2513		0.1577	40		0.16849	130.64		0.21428	26.775		0.1577	294.45
0.16859	17.246		0.21438	3.2126		0.1578	40		0.16859	130.47		0.21438	26.459		0.1578	294.52
0.16869	17.22		0.21448	3.174		0.1579	40		0.16869	130.31		0.21448	26.143		0.1579	294.6
0.16879	17.193		0.21458	3.1354		0.158	40		0.16879	130.14		0.21458	25.827		0.158	294.68
0.16889	17.167		0.21468	3.0967		0.1581	40		0.16889	129.97		0.21468	25.512		0.1581	294.75
0.16899	17.14		0.21478	3.0581		0.1582	40		0.16899	129.8		0.21478	25.196		0.1582	294.83
0.16909	17.113		0.21488	3.0195		0.1583	40		0.16909	129.63		0.21488	24.88		0.1583	294.91
0.16919	17.087		0.21498	2.9809		0.1584	40		0.16919	129.46		0.21498	24.564		0.1584	294.98
0.16929	17.06		0.21508	2.9423		0.1585	40		0.16929	129.28		0.21508	24.249		0.1585	295.06
0.16939	17.033		0.21518	2.9038		0.1586	40		0.16939	129.11		0.21518	23.933		0.1586	295.14
0.16949	17.007		0.21528	2.8652		0.1587	40		0.16949	128.94		0.21528	23.617		0.1587	295.21
0.16959	16.98		0.21538	2.8266		0.1588	40		0.16959	128.77		0.21538	23.301		0.1588	295.29
0.16969	16.953		0.21548	2.7881		0.1589	40		0.16969	128.6		0.21548	22.986		0.1589	295.37
0.16979	16.926		0.21558	2.7495		0.159	40		0.16979	128.42		0.21558	22.67		0.159	295.44
0.16989	16.899		0.21568	2.711		0.1591	40		0.16989	128.25		0.21568	22.354		0.1591	295.52
0.16999	16.872		0.21578	2.6725		0.1592	40		0.16999	128.07		0.21578	22.038		0.1592	295.6
0.17009	16.845		0.21588	2.634		0.1593	40		0.17009	127.9		0.21588	21.723		0.1593	295.67
0.17019	16.818		0.21598	2.5955		0.1594	40		0.17019	127.73		0.21598	21.407		0.1594	295.75
0.17029	16.791		0.21608	2.557		0.1595	40		0.17029	127.55		0.21608	21.091		0.1595	295.82
0.17039	16.764		0.21618	2.5185		0.1596	40		0.17039	127.37		0.21618	20.775		0.1596	295.9
0.17049	16.737		0.21628	2.48		0.1597	40		0.17049	127.2		0.21628	20.46		0.1597	295.98
0.17059	16.709		0.21638	2.4415		0.1598	40		0.17059	127.02		0.21638	20.144		0.1598	296.05
0.17069	16.682		0.21648	2.4031		0.1599	40		0.17069	126.84		0.21648	19.828		0.1599	296.13
0.17079	16.655		0.21658	2.3646		0.16	40		0.17079	126.67		0.21658	19.512		0.16	296.21
0.17089	16.628		0.21668	2.3261		0.1601	40		0.17089	126.49		0.21668	19.197		0.1601	296.28
0.17099	16.6		0.21678	2.2877		0.1602	40		0.17099	126.31		0.21678	18.881		0.1602	296.36
0.17109	16.573		0.21688	2.2493		0.1603	40		0.17109	126.13		0.21688	18.565		0.1603	296.43
0.17119	16.545		0.21698	2.2108		0.1604	40		0.17119	125.95		0.21698	18.249		0.1604	296.51
0.17129	16.518		0.21708	2.1724		0.1605	40		0.17129	125.77		0.21708	17.934		0.1605	296.59
0.17139	16.49		0.21718	2.134		0.1606	40		0.17139	125.59		0.21718	17.618		0.1606	296.66
0.17149	16.463		0.21728	2.0956		0.1607	40		0.17149	125.41		0.21728	17.302		0.1607	296.74
0.17159	16.435		0.21738	2.0572		0.1608	40		0.17159	125.23		0.21738	16.986		0.1608	296.81
0.17169	16.408		0.21748	2.0188		0.1609	40		0.17169	125.05		0.21748	16.671		0.1609	296.89
0.17179	16.38		0.21758	1.9804		0.161	40		0.17179	124.87		0.21758	16.355		0.161	296.96
0.17189	16.352		0.21768	1.9421		0.1611	40		0.17189	124.69		0.21768	16.039		0.1611	297.04
0.17199	16.325		0.21778	1.9037		0.1612	40		0.17199	124.51		0.21778	15.724		0.1612	297.12
0.17209	16.297		0.21788	1.8653		0.1613	40		0.17209	124.33		0.21788	15.408		0.1613	297.19
0.17219	16.269		0.21798	1.827		0.1614	40		0.17219	124.14		0.21798	15.092		0.1614	297.27
0.17229	16.241		0.21808	1.7886		0.1615	40		0.17229	123.96		0.21808	14.776		0.1615	297.34
0.17239	16.213		0.21818	1.7503		0.1616	40		0.17239	123.78		0.21818	14.461		0.1616	297.42
0.17249	16.185		0.21828	1.712		0.1617	40		0.17249	123.59		0.21828	14.145		0.1617	297.49
0.17259	16.157		0.21838	1.6736		0.1618	40		0.17259	123.41		0.21838	13.829		0.1618	297.57
0.17269	16.129		0.21848	1.6353		0.1619	40		0.17269	123.22		0.21848	13.513		0.1619	297.64
0.17279	16.101		0.21858	1.597		0.162	40		0.17279	123.04		0.21858	13.198		0.162	297.72
0.17289	16.073		0.21868	1.5587		0.1621	40		0.17289	122.85		0.21868	12.882		0.1621	297.8
0.17299	16.045		0.21878	1.5204		0.1622	40		0.17299	122.67		0.21878	12.566		0.1622	297.87
0.17309	16.017		0.21888	1.4821		0.1623	40		0.17309	122.48		0.21888	12.25		0.1623	297.95
0.17319	15.989		0.21898	1.4438		0.1624	40		0.17319	122.29		0.21898	11.935		0.1624	298.02
0.17329	15.961		0.21908	1.4055		0.1625	40		0.17329	122.1		0.21908	11.619		0.1625	298.1
0.17339	15.933		0.21918	1.3672		0.1626	40		0.17339	121.92		0.21918	11.303		0.1626	298.17
0.17349	15.904		0.21928	1.329		0.1627	40		0.17349	121.73		0.21928	10.987		0.1627	298.25
0.17359	15.876		0.21938	1.2907		0.1628	40		0.17359	121.54		0.21938	10.672		0.1628	298.32
0.17369	15.848		0.21948	1.2524		0.1629	40		0.17369	121.35		0.21948	10.356		0.1629	298.4
0.17379	15.819		0.21958	1.2142		0.163	40		0.17379	121.16		0.21958	10.04		0.163	298.47
0.17389	15.791		0.21968	1.1759		0.1631	40		0.17389	120.97		0.21968	9.7244		0.1631	298.55
0.17399	15.762		0.21978	1.1377		0.1632	40		0.17399	120.78		0.21978	9.4086		0.1632	298.62
0.17409	15.734		0.21988	1.0994		0.1633	40		0.17409	120.59		0.21988	9.0929		0.1633	298.7
0.17419	15.705		0.21998	1.0612		0.1634	40		0.17419	120.4		0.21998	8.7771		0.1634	298.77
0.17429	15.677		0.22008	1.023		0.1635	40		0.17429	120.21		0.22008	8.4614		0.1635	298.85
0.17439	15.648		0.22018	0.98474		0.1636	40		0.17439	120.02		0.22018	8.1457		0.1636	298.92
0.17449	15.62		0.22028	0.94652		0.1637	40		0.17449	119.83		0.22028	7.8299		0.1637	299
0.17459	15.591		0.22038	0.90831		0.1638	40		0.17459	119.64		0.22038	7.5142		0.1638	299.07
0.17469	15.562		0.22048	0.87009		0.1639	40		0.17469	119.44		0.22048	7.1984		0.1639	299.15
0.17479	15.534		0.22058	0.83189		0.164	40		0.17479	119.25		0.22058	6.8827		0.164	299.22
0.17489	15.505		0.22068	0.79369		0.1641	40		0.17489	119.06		0.22068	6.5669		0.1641	299.3
0.17499	15.476		0.22078	0.75549		0.1642	40		0.17499	118.86		0.22078	6.2512		0.1642	299.37
0.17509	15.447		0.22088	0.7173		0.1643	40		0.17509	118.67		0.22088	5.9354		0.1643	299.45
0.17519	15.419		0.22098	0.67911		0.1644	40		0.17519	118.48		0.22098	5.6197		0.1644	299.52
0.17529	15.39		0.22108	0.64092		0.1645	40		0.17529	118.28		0.22108	5.304		0.1645	299.6
0.17539	15.361		0.22118	0.60274		0.1646	40		0.17539	118.09		0.22118	4.9882		0.1646	299.67
0.17549	15.332		0.22128	0.56456		0.1647	40		0.17549	117.89		0.22128	4.6725		0.1647	299.74
0.17559	15.303		0.22138	0.52639		0.1648	40		0.17559	117.69		0.22138	4.3567		0.1648	299.82
0.17569	15.274		0.22148	0.48822		0.1649	40		0.17569	117.5		0.22148	4.041		0.1649	299.89
0.17579	15.245		0.22158	0.45006		0.165	40		0.17579	117.3		0.22158	3.7252		0.165	299.97
0.17589	15.216		0.22168	0.41189		0.1651	40		0.17589	117.1		0.22168	3.4095		0.1651	300.04
0.17599	15.187		0.22178	0.37373		0.1652	40		0.17599	116.91		0.22178	3.0937		0.1652	300.12
0.17609	15.158		0.22188	0.33558		0.1653	40		0.17609	116.71		0.22188	2.778		0.1653	300.19
0.17619	15.128		0.22198	0.29743		0.1654	40		0.17619	116.51		0.22198	2.4623		0.1654	300.27
0.17629	15.099		0.22208	0.25928		0.1655	40		0.17629	116.31		0.22208	2.1465		0.1655	300.34
0.17639	15.07		0.22218	0.22113		0.1656	40		0.17639	116.11		0.22218	1.8308		0.1656	300.41
0.17649	15.041		0.22228	0.18299		0.1657	40		0.17649	115.92		0.22228	1.515		0.1657	300.49
0.17659	15.011		0.22238	0.14485		0.1658	40		0.17659	115.72		0.22238	1.1993		0.1658	300.56
0.17669	14.982		0.22248	0.10671		0.1659	40		0.17669	115.52		0.22248	0.88353		0.1659	300.64
0.17679	14.953		0.22258	0.068571		0.166	40		0.17679	115.32		0.22258	0.56779		0.166	300.71
0.17689	14.923		0.22268	0.030438		0.1661	40		0.17689	115.12		0.22268	0.25205		0.1661	300.78
0.17699	14.894		0.22278	-0.0076924		0.1662	40		0.17699	114.91		0.22278	-0.063699		0.1662	300.86
0.17709	14.864		0.22288	-0.045821		0.1663	40		0.17709	114.71		0.22288	-0.37944		0.1663	300.93
0.17719	14.835		0.22298	-0.083947		0.1664	40		0.17719	114.51		0.22298	-0.69519		0.1664	301.01
0.17729	14.805		0.22308	-0.12207		0.1665	40		0.17729	114.31		0.22308	-1.0109		0.1665	301.08
0.17739	14.776		0.22318	-0.16019		0.1666	40		0.17739	114.11		0.22318	-1.3267		0.1666	301.15
0.17749	14.746		0.22328	-0.19831		0.1667	40		0.17749	113.9		0.22328	-1.6424		0.1667	301.23
0.17759	14.717		0.22338	-0.23643		0.1668	40		0.17759	113.7		0.22338	-1.9582		0.1668	301.3
0.17769	14.687		0.22348	-0.27455		0.1669	40		0.17769	113.5		0.22348	-2.2739		0.1669	301.37
0.17779	14.658		0.22358	-0.31267		0.167	40		0.17779	113.29		0.22358	-2.5897		0.167	301.45
0.17789	14.628		0.22368	-0.35078		0.1671	40		0.17789	113.09		0.22368	-2.9054		0.1671	301.52
0.17799	14.598		0.22378	-0.38889		0.1672	40		0.17799	112.89		0.22378	-3.2211		0.1672	301.6
0.17809	14.568		0.22388	-0.42701		0.1673	40		0.17809	112.68		0.22388	-3.5369		0.1673	301.67
0.17819	14.539		0.22398	-0.46512		0.1674	40		0.17819	112.48		0.22398	-3.8526		0.1674	301.74
0.17829	14.509		0.22408	-0.50323		0.1675	40		0.17829	112.27		0.22408	-4.1684		0.1675	301.82
0.17839	14.479		0.22418	-0.54134		0.1676	40		0.17839	112.06		0.22418	-4.4841		0.1676	301.89
0.17849	14.449		0.22428	-0.57944		0.1677	40		0.17849	111.86		0.22428	-4.7999		0.1677	301.96
0.17859	14.419		0.22438	-0.61755		0.1678	40		0.17859	111.65		0.22438	-5.1156		0.1678	302.04
0.17869	14.389		0.22448	-0.65566		0.1679	40		0.17869	111.45		0.22448	-5.4314		0.1679	302.11
0.17879	14.359		0.22458	-0.69377		0.168	40		0.17879	111.24		0.22458	-5.7471		0.168	302.18
0.17889	14.329		0.22468	-0.73187		0.1681	40		0.17889	111.03		0.22468	-6.0628		0.1681	302.26
0.17899	14.299		0.22478	-0.76998		0.1682	40		0.17899	110.82		0.22478	-6.3786		0.1682	302.33
0.17909	14.269		0.22488	-0.80809		0.1683	40		0.17909	110.61		0.22488	-6.6943		0.1683	302.4
0.17919	14.239		0.22498	-0.84619		0.1684	40		0.17919	110.41		0.22498	-7.0101		0.1684	302.48
0.17929	14.209		0.22508	-0.8843		0.1685	40		0.17929	110.2		0.22508	-7.3258		0.1685	302.55
0.17939	14.179		0.22518	-0.92241		0.1686	40		0.17939	109.99		0.22518	-7.6416		0.1686	302.62
0.17949	14.149		0.22528	-0.96052		0.1687	40		0.17949	109.78		0.22528	-7.9573		0.1687	302.7
0.17959	14.119		0.22538	-0.99863		0.1688	40		0.17959	109.57		0.22538	-8.2731		0.1688	302.77
0.17969	14.089		0.22548	-1.0367		0.1689	40		0.17969	109.36		0.22548	-8.5888		0.1689	302.84
0.17979	14.058		0.22558	-1.0748		0.169	40		0.17979	109.15		0.22558	-8.9045		0.169	302.92
0.17989	14.028		0.22568	-1.113		0.1691	40		0.17989	108.94		0.22568	-9.2203		0.1691	302.99
0.17999	13.998		0.22578	-1.1511		0.1692	40		0.17999	108.73		0.22578	-9.536		0.1692	303.06
0.18009	13.968		0.22588	-1.1892		0.1693	40		0.18009	108.51		0.22588	-9.8518		0.1693	303.13
0.18019	13.937		0.22598	-1.2273		0.1694	40		0.18019	108.3		0.22598	-10.168		0.1694	303.21
0.18029	13.907		0.22608	-1.2654		0.1695	40		0.18029	108.09		0.22608	-10.483		0.1695	303.28
0.18039	13.876		0.22618	-1.3035		0.1696	40		0.18039	107.88		0.22618	-10.799		0.1696	303.35
0.18049	13.846		0.22628	-1.3417		0.1697	40		0.18049	107.66		0.22628	-11.115		0.1697	303.43
0.18059	13.816		0.22638	-1.3798		0.1698	40		0.18059	107.45		0.22638	-11.43		0.1698	303.5
0.18069	13.785		0.22648	-1.4179		0.1699	40		0.18069	107.24		0.22648	-11.746		0.1699	303.57
0.18079	13.755		0.22658	-1.456		0.17	40		0.18079	107.02		0.22658	-12.062		0.17	303.64
0.18089	13.724		0.22668	-1.4942		0.1701	40		0.18089	106.81		0.22668	-12.378		0.1701	303.72
0.18099	13.694		0.22678	-1.5323		0.1702	40		0.18099	106.6		0.22678	-12.693		0.1702	303.79
0.18109	13.663		0.22688	-1.5704		0.1703	40		0.18109	106.38		0.22688	-13.009		0.1703	303.86
0.18119	13.632		0.22698	-1.6086		0.1704	40		0.18119	106.17		0.22698	-13.325		0.1704	303.93
0.18129	13.602		0.22708	-1.6467		0.1705	40		0.18129	105.95		0.22708	-13.641		0.1705	304.01
0.18139	13.571		0.22718	-1.6848		0.1706	40		0.18139	105.73		0.22718	-13.956		0.1706	304.08
0.18149	13.54		0.22728	-1.723		0.1707	40		0.18149	105.52		0.22728	-14.272		0.1707	304.15
0.18159	13.51		0.22738	-1.7611		0.1708	40		0.18159	105.3		0.22738	-14.588		0.1708	304.22
0.18169	13.479		0.22748	-1.7993		0.1709	40		0.18169	105.08		0.22748	-14.904		0.1709	304.29
0.18179	13.448		0.22758	-1.8374		0.171	40		0.18179	104.87		0.22758	-15.219		0.171	304.37
0.18189	13.417		0.22768	-1.8756		0.1711	40		0.18189	104.65		0.22768	-15.535		0.1711	304.44
0.18199	13.387		0.22778	-1.9138		0.1712	40		0.18199	104.43		0.22778	-15.851		0.1712	304.51
0.18209	13.356		0.22788	-1.9519		0.1713	40		0.18209	104.21		0.22788	-16.167		0.1713	304.58
0.18219	13.325		0.22798	-1.9901		0.1714	40		0.18219	104		0.22798	-16.482		0.1714	304.66
0.18229	13.294		0.22808	-2.0283		0.1715	40		0.18229	103.78		0.22808	-16.798		0.1715	304.73
0.18239	13.263		0.22818	-2.0664		0.1716	40		0.18239	103.56		0.22818	-17.114		0.1716	304.8
0.18249	13.232		0.22828	-2.1046		0.1717	40		0.18249	103.34		0.22828	-17.43		0.1717	304.87
0.18259	13.201		0.22838	-2.1428		0.1718	40		0.18259	103.12		0.22838	-17.745		0.1718	304.94
0.18269	13.17		0.22848	-2.181		0.1719	40		0.18269	102.9		0.22848	-18.061		0.1719	305.02
0.18279	13.139		0.22858	-2.2192		0.172	40		0.18279	102.68		0.22858	-18.377		0.172	305.09
0.18289	13.108		0.22868	-2.2574		0.1721	40		0.18289	102.46		0.22868	-18.693		0.1721	305.16
0.18299	13.077		0.22878	-2.2956		0.1722	40		0.18299	102.24		0.22878	-19.008		0.1722	305.23
0.18309	13.046		0.22888	-2.3338		0.1723	40		0.18309	102.02		0.22888	-19.324		0.1723	305.3
0.18319	13.015		0.22898	-2.3721		0.1724	40		0.18319	101.8		0.22898	-19.64		0.1724	305.37
0.18329	12.984		0.22908	-2.4103		0.1725	40		0.18329	101.57		0.22908	-19.956		0.1725	305.45
0.18339	12.953		0.22918	-2.4485		0.1726	40		0.18339	101.35		0.22918	-20.271		0.1726	305.52
0.18349	12.922		0.22928	-2.4868		0.1727	40		0.18349	101.13		0.22928	-20.587		0.1727	305.59
0.18359	12.89		0.22938	-2.525		0.1728	40		0.18359	100.91		0.22938	-20.903		0.1728	305.66
0.18369	12.859		0.22948	-2.5632		0.1729	40		0.18369	100.68		0.22948	-21.219		0.1729	305.73
0.18379	12.828		0.22958	-2.6015		0.173	40		0.18379	100.46		0.22958	-21.534		0.173	305.8
0.18389	12.797		0.22968	-2.6398		0.1731	40		0.18389	100.24		0.22968	-21.85		0.1731	305.87
0.18399	12.765		0.22978	-2.678		0.1732	40		0.18399	100.01		0.22978	-22.166		0.1732	305.95
0.18409	12.734		0.22988	-2.7163		0.1733	40		0.18409	99.789		0.22988	-22.482		0.1733	306.02
0.18419	12.703		0.22998	-2.7546		0.1734	40		0.18419	99.564		0.22998	-22.797		0.1734	306.09
0.18429	12.671		0.23008	-2.7929		0.1735	40		0.18429	99.339		0.23008	-23.113		0.1735	306.16
0.18439	12.64		0.23018	-2.8312		0.1736	40		0.18439	99.114		0.23018	-23.429		0.1736	306.23
0.18449	12.609		0.23028	-2.8695		0.1737	40		0.18449	98.889		0.23028	-23.745		0.1737	306.3
0.18459	12.577		0.23038	-2.9078		0.1738	40		0.18459	98.663		0.23038	-24.06		0.1738	306.37
0.18469	12.546		0.23048	-2.9461		0.1739	40		0.18469	98.437		0.23048	-24.376		0.1739	306.44
0.18479	12.514		0.23058	-2.9845		0.174	40		0.18479	98.211		0.23058	-24.692		0.174	306.52
0.18489	12.483		0.23068	-3.0228		0.1741	40		0.18489	97.984		0.23068	-25.007		0.1741	306.59
0.18499	12.451		0.23078	-3.0611		0.1742	40		0.18499	97.758		0.23078	-25.323		0.1742	306.66
0.18509	12.42		0.23088	-3.0995		0.1743	40		0.18509	97.53		0.23088	-25.639		0.1743	306.73
0.18519	12.388		0.23098	-3.1379		0.1744	40		0.18519	97.303		0.23098	-25.955		0.1744	306.8
0.18529	12.357		0.23108	-3.1762		0.1745	40		0.18529	97.075		0.23108	-26.27		0.1745	306.87
0.18539	12.325		0.23118	-3.2146		0.1746	40		0.18539	96.847		0.23118	-26.586		0.1746	306.94
0.18549	12.294		0.23128	-3.253		0.1747	40		0.18549	96.619		0.23128	-26.902		0.1747	307.01
0.18559	12.262		0.23138	-3.2914		0.1748	40		0.18559	96.39		0.23138	-27.218		0.1748	307.08
0.18569	12.23		0.23148	-3.3298		0.1749	40		0.18569	96.162		0.23148	-27.533		0.1749	307.15
0.18579	12.199		0.23158	-3.3682		0.175	40		0.18579	95.932		0.23158	-27.849		0.175	307.22
0.18589	12.167		0.23168	-3.4067		0.1751	40		0.18589	95.703		0.23168	-28.165		0.1751	307.29
0.18599	12.135		0.23178	-3.4451		0.1752	40		0.18599	95.473		0.23178	-28.481		0.1752	307.36
0.18609	12.103		0.23188	-3.4836		0.1753	40		0.18609	95.243		0.23188	-28.796		0.1753	307.43
0.18619	12.072		0.23198	-3.522		0.1754	40		0.18619	95.013		0.23198	-29.112		0.1754	307.51
0.18629	12.04		0.23208	-3.5605		0.1755	40		0.18629	94.782		0.23208	-29.428		0.1755	307.58
0.18639	12.008		0.23218	-3.599		0.1756	40		0.18639	94.551		0.23218	-29.744		0.1756	307.65
0.18649	11.976		0.23228	-3.6375		0.1757	40		0.18649	94.32		0.23228	-30.059		0.1757	307.72
0.18659	11.944		0.23238	-3.676		0.1758	40		0.18659	94.089		0.23238	-30.375		0.1758	307.79
0.18669	11.912		0.23248	-3.7145		0.1759	40		0.18669	93.857		0.23248	-30.691		0.1759	307.86
0.18679	11.881		0.23258	-3.753		0.176	40		0.18679	93.625		0.23258	-31.007		0.176	307.93
0.18689	11.849		0.23268	-3.7916		0.1761	40		0.18689	93.393		0.23268	-31.322		0.1761	308
0.18699	11.817		0.23278	-3.8301		0.1762	40		0.18699	93.16		0.23278	-31.638		0.1762	308.07
0.18709	11.785		0.23288	-3.8687		0.1763	40		0.18709	92.928		0.23288	-31.954		0.1763	308.14
0.18719	11.753		0.23298	-3.9073		0.1764	40		0.18719	92.694		0.23298	-32.27		0.1764	308.21
0.18729	11.721		0.23308	-3.9459		0.1765	40		0.18729	92.461		0.23308	-32.585		0.1765	308.28
0.18739	11.689		0.23318	-3.9845		0.1766	40		0.18739	92.227		0.23318	-32.901		0.1766	308.35
0.18749	11.657		0.23328	-4.0231		0.1767	40		0.18749	91.993		0.23328	-33.217		0.1767	308.42
0.18759	11.625		0.23338	-4.0617		0.1768	40		0.18759	91.759		0.23338	-33.533		0.1768	308.49
0.18769	11.593		0.23348	-4.1004		0.1769	40		0.18769	91.525		0.23348	-33.848		0.1769	308.56
0.18779	11.561		0.23358	-4.139		0.177	40		0.18779	91.29		0.23358	-34.164		0.177	308.63
0.18789	11.529		0.23368	-4.1777		0.1771	40		0.18789	91.055		0.23368	-34.48		0.1771	308.7
0.18799	11.496		0.23378	-4.2164		0.1772	40		0.18799	90.82		0.23378	-34.796		0.1772	308.77
0.18809	11.464		0.23388	-4.2551		0.1773	40		0.18809	90.584		0.23388	-35.111		0.1773	308.84
0.18819	11.432		0.23398	-4.2938		0.1774	40		0.18819	90.348		0.23398	-35.427		0.1774	308.91
0.18829	11.4		0.23408	-4.3325		0.1775	40		0.18829	90.112		0.23408	-35.743		0.1775	308.97
0.18839	11.368		0.23418	-4.3713		0.1776	40		0.18839	89.876		0.23418	-36.059		0.1776	309.04
0.18849	11.336		0.23428	-4.41		0.1777	40		0.18849	89.639		0.23428	-36.374		0.1777	309.11
0.18859	11.303		0.23438	-4.4488		0.1778	40		0.18859	89.403		0.23438	-36.69		0.1778	309.18
0.18869	11.271		0.23448	-4.4876		0.1779	40		0.18869	89.165		0.23448	-37.006		0.1779	309.25
0.18879	11.239		0.23458	-4.5264		0.178	40		0.18879	88.928		0.23458	-37.322		0.178	309.32
0.18889	11.207					0.1781	40		0.18889	88.69					0.1781	309.39
0.18899	11.174					0.1782	40		0.18899	88.452					0.1782	309.46
0.18909	11.142					0.1783	40		0.18909	88.214					0.1783	309.53
0.18919	11.11					0.1784	40		0.18919	87.976					0.1784	309.6
0.18929	11.077					0.1785	40		0.18929	87.737					0.1785	309.67
0.18939	11.045					0.1786	40		0.18939	87.498					0.1786	309.74
0.18949	11.013					0.1787	40		0.18949	87.259					0.1787	309.81
0.18959	10.98					0.1788	40		0.18959	87.019					0.1788	309.87
0.18969	10.948					0.1789	40		0.18969	86.78					0.1789	309.94
0.18979	10.915					0.179	40		0.18979	86.54					0.179	310.01
0.18989	10.883					0.1791	40		0.18989	86.299					0.1791	310.08
0.18999	10.85					0.1792	40		0.18999	86.059					0.1792	310.15
0.19009	10.818					0.1793	40		0.19009	85.818					0.1793	310.22
0.19019	10.785					0.1794	40		0.19019	85.577					0.1794	310.29
0.19029	10.753					0.1795	40		0.19029	85.336					0.1795	310.36
0.19039	10.72					0.1796	40		0.19039	85.094					0.1796	310.42
0.19049	10.688					0.1797	40		0.19049	84.853					0.1797	310.49
0.19059	10.655					0.1798	40		0.19059	84.611					0.1798	310.56
0.19069	10.623					0.1799	40		0.19069	84.368					0.1799	310.63
0.19079	10.59					0.18	40		0.19079	84.126					0.18	310.7
0.19089	10.557					0.1801	40		0.19089	83.883					0.1801	310.77
0.19099	10.525					0.1802	40		0.19099	83.64					0.1802	310.83
0.19109	10.492					0.1803	40		0.19109	83.397					0.1803	310.9
0.19119	10.459					0.1804	40		0.19119	83.153					0.1804	310.97
0.19129	10.427					0.1805	40		0.19129	82.91					0.1805	311.04
0.19139	10.394					0.1806	40		0.19139	82.666					0.1806	311.11
0.19149	10.361					0.1807	40		0.19149	82.421					0.1807	311.18
0.19159	10.329					0.1808	40		0.19159	82.177					0.1808	311.24
0.19169	10.296					0.1809	40		0.19169	81.932					0.1809	311.31
0.19179	10.263					0.181	40		0.19179	81.687					0.181	311.38
0.19189	10.23					0.1811	40		0.19189	81.442					0.1811	311.45
0.19199	10.198					0.1812	40		0.19199	81.197					0.1812	311.51
0.19209	10.165					0.1813	40		0.19209	80.951					0.1813	311.58
0.19219	10.132					0.1814	40		0.19219	80.705					0.1814	311.65
0.19229	10.099					0.1815	40		0.19229	80.459					0.1815	311.72
0.19239	10.066					0.1816	40		0.19239	80.213					0.1816	311.79
0.19249	10.033					0.1817	40		0.19249	79.966					0.1817	311.85
0.19259	10.001					0.1818	40		0.19259	79.719					0.1818	311.92
0.19269	9.9677					0.1819	40		0.19269	79.472					0.1819	311.99
0.19279	9.9348					0.182	40		0.19279	79.225					0.182	312.06
0.19289	9.9019					0.1821	40		0.19289	78.977					0.1821	312.12
0.19299	9.8689					0.1822	40		0.19299	78.73					0.1822	312.19
0.19309	9.836					0.1823	40		0.19309	78.482					0.1823	312.26
0.19319	9.803					0.1824	40		0.19319	78.234					0.1824	312.32
0.19329	9.7701					0.1825	40		0.19329	77.985					0.1825	312.39
0.19339	9.7371					0.1826	40		0.19339	77.736					0.1826	312.46
0.19349	9.7041					0.1827	40		0.19349	77.488					0.1827	312.53
0.19359	9.6711					0.1828	40		0.19359	77.238					0.1828	312.59
0.19369	9.6381					0.1829	40		0.19369	76.989					0.1829	312.66
0.19379	9.605					0.183	40		0.19379	76.74					0.183	312.73
0.19389	9.572					0.1831	40		0.19389	76.49					0.1831	312.79
0.19399	9.5389					0.1832	40		0.19399	76.24					0.1832	312.86
0.19409	9.5058					0.1833	40		0.19409	75.99					0.1833	312.93
0.19419	9.4727					0.1834	40		0.19419	75.739					0.1834	312.99
0.19429	9.4396					0.1835	40		0.19429	75.488					0.1835	313.06
0.19439	9.4065					0.1836	40		0.19439	75.238					0.1836	313.13
0.19449	9.3734					0.1837	40		0.19449	74.986					0.1837	313.19
0.19459	9.3402					0.1838	40		0.19459	74.735					0.1838	313.26
0.19469	9.3071					0.1839	40		0.19469	74.484					0.1839	313.33
0.19479	9.2739					0.184	40		0.19479	74.232					0.184	313.39
0.19489	9.2407					0.1841	40		0.19489	73.98					0.1841	313.46
0.19499	9.2076					0.1842	40		0.19499	73.728					0.1842	313.52
0.19509	9.1744					0.1843	40		0.19509	73.475					0.1843	313.59
0.19519	9.1411					0.1844	40		0.19519	73.223					0.1844	313.66
0.19529	9.1079					0.1845	40		0.19529	72.97					0.1845	313.72
0.19539	9.0747					0.1846	40		0.19539	72.717					0.1846	313.79
0.19549	9.0414					0.1847	40		0.19549	72.463					0.1847	313.85
0.19559	9.0082					0.1848	40		0.19559	72.21					0.1848	313.92
0.19569	8.9749					0.1849	40		0.19569	71.956					0.1849	313.99
0.19579	8.9416					0.185	40		0.19579	71.702					0.185	314.05
0.19589	8.9083					0.1851	40		0.19589	71.448					0.1851	314.12
0.19599	8.875					0.1852	40		0.19599	71.194					0.1852	314.18
0.19609	8.8417					0.1853	40		0.19609	70.94					0.1853	314.25
0.19619	8.8084					0.1854	40		0.19619	70.685					0.1854	314.31
0.19629	8.775					0.1855	40		0.19629	70.43					0.1855	314.38
0.19639	8.7417					0.1856	40		0.19639	70.175					0.1856	314.44
0.19649	8.7083					0.1857	40		0.19649	69.92					0.1857	314.51
0.19659	8.6749					0.1858	40		0.19659	69.664					0.1858	314.58
0.19669	8.6416					0.1859	40		0.19669	69.408					0.1859	314.64
0.19679	8.6082					0.186	40		0.19679	69.152					0.186	314.71
0.19689	8.5748					0.1861	40		0.19689	68.896					0.1861	314.77
0.19699	8.5414					0.1862	40		0.19699	68.64					0.1862	314.84
0.19709	8.5079					0.1863	40		0.19709	68.384					0.1863	314.9
0.19719	8.4745					0.1864	40		0.19719	68.127					0.1864	314.97
0.19729	8.4411					0.1865	40		0.19729	67.87					0.1865	315.03
0.19739	8.4076					0.1866	40		0.19739	67.613					0.1866	315.1
0.19749	8.3741					0.1867	40		0.19749	67.356					0.1867	315.16
0.19759	8.3407					0.1868	40		0.19759	67.098					0.1868	315.23
0.19769	8.3072					0.1869	40		0.19769	66.84					0.1869	315.29
0.19779	8.2737					0.187	40		0.19779	66.582					0.187	315.35
0.19789	8.2402					0.1871	40		0.19789	66.324					0.1871	315.42
0.19799	8.2067					0.1872	40		0.19799	66.066					0.1872	315.48
0.19809	8.1731					0.1873	40		0.19809	65.808					0.1873	315.55
0.19819	8.1396					0.1874	40		0.19819	65.549					0.1874	315.61
0.19829	8.1061					0.1875	40		0.19829	65.29					0.1875	315.68
0.19839	8.0725					0.1876	40		0.19839	65.031					0.1876	315.74
0.19849	8.039					0.1877	40		0.19849	64.772					0.1877	315.8
0.19859	8.0054					0.1878	40		0.19859	64.513					0.1878	315.87
0.19869	7.9718					0.1879	40		0.19869	64.253					0.1879	315.93
0.19879	7.9382					0.188	40		0.19879	63.993					0.188	316
0.19889	7.9046					0.1881	40		0.19889	63.733					0.1881	316.06
0.19899	7.871					0.1882	40		0.19899	63.473					0.1882	316.12
0.19909	7.8374					0.1883	40		0.19909	63.213					0.1883	316.19
0.19919	7.8038					0.1884	40		0.19919	62.952					0.1884	316.25
0.19929	7.7702					0.1885	40		0.19929	62.692					0.1885	316.32
0.19939	7.7365					0.1886	40		0.19939	62.431					0.1886	316.38
0.19949	7.7029					0.1887	40		0.19949	62.17					0.1887	316.44
0.19959	7.6692					0.1888	40		0.19959	61.909					0.1888	316.51
0.19969	7.6356					0.1889	40		0.19969	61.647					0.1889	316.57
0.19979	7.6019					0.189	40		0.19979	61.386					0.189	316.63
0.19989	7.5682					0.1891	40		0.19989	61.124					0.1891	316.7
0.19999	7.5345					0.1892	40		0.19999	60.862					0.1892	316.76
0.20009	7.5008					0.1893	40		0.20009	60.6					0.1893	316.82
0.20019	7.4671					0.1894	40		0.20019	60.338					0.1894	316.88
0.20029	7.4334					0.1895	40		0.20029	60.075					0.1895	316.95
0.20039	7.3997					0.1896	40		0.20039	59.813					0.1896	317.01
0.20049	7.366					0.1897	40		0.20049	59.55					0.1897	317.07
0.20059	7.3323					0.1898	40		0.20059	59.287					0.1898	317.14
0.20069	7.2985					0.1899	40		0.20069	59.024					0.1899	317.2
0.20079	7.2648					0.19	40		0.20079	58.761					0.19	317.26
0.20089	7.231					0.1901	40		0.20089	58.497					0.1901	317.32
0.20099	7.1973					0.1902	40		0.20099	58.234					0.1902	317.39
0.20109	7.1635					0.1903	40		0.20109	57.97					0.1903	317.45
0.20119	7.1297					0.1904	40		0.20119	57.706					0.1904	317.51
0.20129	7.0959					0.1905	40		0.20129	57.442					0.1905	317.57
0.20139	7.0622					0.1906	40		0.20139	57.178					0.1906	317.64
0.20149	7.0284					0.1907	40		0.20149	56.913					0.1907	317.7
0.20159	6.9946					0.1908	40		0.20159	56.648					0.1908	317.76
0.20169	6.9607					0.1909	40		0.20169	56.384					0.1909	317.82
0.20179	6.9269					0.191	40		0.20179	56.119					0.191	317.88
0.20189	6.8931					0.1911	40		0.20189	55.854					0.1911	317.95
0.20199	6.8593					0.1912	40		0.20199	55.588					0.1912	318.01
0.20209	6.8255					0.1913	40		0.20209	55.323					0.1913	318.07
0.20219	6.7916					0.1914	40		0.20219	55.058					0.1914	318.13
0.20229	6.7578					0.1915	40		0.20229	54.792					0.1915	318.19
0.20239	6.7239					0.1916	40		0.20239	54.526					0.1916	318.25
0.20249	6.6901					0.1917	40		0.20249	54.26					0.1917	318.31
0.20259	6.6562					0.1918	40		0.20259	53.994					0.1918	318.38
0.20269	6.6223					0.1919	40		0.20269	53.727					0.1919	318.44
0.20279	6.5884					0.192	40		0.20279	53.461					0.192	318.5
0.20289	6.5546					0.1921	40		0.20289	53.194					0.1921	318.56
0.20299	6.5207					0.1922	40		0.20299	52.927					0.1922	318.62
0.20309	6.4868					0.1923	40		0.20309	52.66					0.1923	318.68
0.20319	6.4529					0.1924	40		0.20319	52.393					0.1924	318.74
0.20329	6.419					0.1925	40		0.20329	52.126					0.1925	318.8
0.20339	6.3851					0.1926	40		0.20339	51.859					0.1926	318.86
0.20349	6.3512					0.1927	40		0.20349	51.591					0.1927	318.92
0.20359	6.3172					0.1928	40		0.20359	51.324					0.1928	318.99
0.20369	6.2833					0.1929	40		0.20369	51.056					0.1929	319.05
0.20379	6.2494					0.193	40		0.20379	50.788					0.193	319.11
0.20389	6.2155					0.1931	40		0.20389	50.52					0.1931	319.17
0.20399	6.1815					0.1932	40		0.20399	50.251					0.1932	319.23
0.20409	6.1476					0.1933	40		0.20409	49.983					0.1933	319.29
0.20419	6.1136					0.1934	40		0.20419	49.714					0.1934	319.35
0.20429	6.0797					0.1935	40		0.20429	49.446					0.1935	319.41
0.20439	6.0457					0.1936	40		0.20439	49.177					0.1936	319.47
0.20449	6.0117					0.1937	40		0.20449	48.908					0.1937	319.53
0.20459	5.9778					0.1938	40		0.20459	48.639					0.1938	319.59
0.20469	5.9438					0.1939	40		0.20469	48.37					0.1939	319.65
0.20479	5.9098					0.194	40		0.20479	48.1					0.194	319.71
0.20489	5.8759					0.1941	40		0.20489	47.831					0.1941	319.76
0.20499	5.8419					0.1942	40		0.20499	47.561					0.1942	319.82
0.20509	5.8079					0.1943	40		0.20509	47.291					0.1943	319.88
0.20519	5.7739					0.1944	40		0.20519	47.021					0.1944	319.94
0.20529	5.7399					0.1945	40		0.20529	46.751					0.1945	320
0.20539	5.7059					0.1946	40		0.20539	46.481					0.1946	320.06
0.20549	5.6719					0.1947	40		0.20549	46.211					0.1947	320.12
0.20559	5.6379					0.1948	40		0.20559	45.94					0.1948	320.18
0.20569	5.6039					0.1949	40		0.20569	45.67					0.1949	320.24
0.20579	5.5698					0.195	40		0.20579	45.399					0.195	320.3
0.20589	5.5358					0.1951	40		0.20589	45.128					0.1951	320.36
0.20599	5.5018					0.1952	40		0.20599	44.857					0.1952	320.41
0.20609	5.4678					0.1953	40		0.20609	44.586					0.1953	320.47
0.20619	5.4337					0.1954	40		0.20619	44.315					0.1954	320.53
0.20629	5.3997					0.1955	40		0.20629	44.043					0.1955	320.59
0.20639	5.3657					0.1956	40		0.20639	43.772					0.1956	320.65
0.20649	5.3316					0.1957	40		0.20649	43.5					0.1957	320.71
0.20659	5.2976					0.1958	40		0.20659	43.229					0.1958	320.76
0.20669	5.2636					0.1959	40		0.20669	42.957					0.1959	320.82
0.20679	5.2295					0.196	40		0.20679	42.685					0.196	320.88
0.20689	5.1954					0.1961	40		0.20689	42.413					0.1961	320.94
0.20699	5.1614					0.1962	40		0.20699	42.141					0.1962	320.99
0.20709	5.1273					0.1963	40		0.20709	41.868					0.1963	321.05
0.20719	5.0933					0.1964	40		0.20719	41.596					0.1964	321.11
0.20729	5.0592					0.1965	40		0.20729	41.323					0.1965	321.17
0.20739	5.0251					0.1966	40		0.20739	41.051					0.1966	321.22
0.20749	4.9911					0.1967	40		0.20749	40.778					0.1967	321.28
0.20759	4.957					0.1968	40		0.20759	40.505					0.1968	321.34
0.20769	4.9229					0.1969	40		0.20769	40.232					0.1969	321.4
0.20779	4.8889					0.197	40		0.20779	39.959					0.197	321.45
0.20789	4.8548					0.1971	40		0.20789	39.685					0.1971	321.51
0.20799	4.8207					0.1972	40		0.20799	39.412					0.1972	321.57
0.20809	4.7866					0.1973	40		0.20809	39.139					0.1973	321.62
0.20819	4.7525					0.1974	40		0.20819	38.865					0.1974	321.68
0.20829	4.7184					0.1975	40		0.20829	38.591					0.1975	321.74
0.20839	4.6844					0.1976	40		0.20839	38.317					0.1976	321.79
0.20849	4.6503					0.1977	40		0.20849	38.044					0.1977	321.85
0.20859	4.6162					0.1978	40		0.20859	37.77					0.1978	321.9
0.20869	4.5821					0.1979	40		0.20869	37.495					0.1979	321.96
0.20879	4.548					0.198	40		0.20879	37.221					0.198	322.02
0.20889	4.5139					0.1981	40		0.20889	36.947					0.1981	322.07
0.20899	4.4798					0.1982	40		0.20899	36.672					0.1982	322.13
0.20909	4.4457					0.1983	40		0.20909	36.398					0.1983	322.18
0.20919	4.4116					0.1984	40		0.20919	36.123					0.1984	322.24
0.20929	4.3775					0.1985	40		0.20929	35.848					0.1985	322.29
0.20939	4.3434					0.1986	40		0.20939	35.574					0.1986	322.35
0.20949	4.3092					0.1987	40		0.20949	35.299					0.1987	322.41
0.20959	4.2751					0.1988	40		0.20959	35.024					0.1988	322.46
0.20969	4.241					0.1989	40		0.20969	34.748					0.1989	322.52
0.20979	4.2069					0.199	40		0.20979	34.473					0.199	322.57
0.20989	4.1728					0.1991	40		0.20989	34.198					0.1991	322.63
0.20999	4.1387					0.1992	40		0.20999	33.922					0.1992	322.68
0.21009	4.1046					0.1993	40		0.21009	33.647					0.1993	322.73
0.21019	4.0704					0.1994	40		0.21019	33.371					0.1994	322.79
0.21029	4.0363					0.1995	40		0.21029	33.096					0.1995	322.84
0.21039	4.0022					0.1996	40		0.21039	32.82					0.1996	322.9
0.21049	3.9681					0.1997	40		0.21049	32.544					0.1997	322.95
0.21059	3.934					0.1998	40		0.21059	32.268					0.1998	323.01
0.21069	3.8998					0.1999	40		0.21069	31.992					0.1999	323.06
0.21079	3.8657					0.2	40		0.21079	31.716					0.2	323.11
0.21089	3.8316					0.2001	40		0.21089	31.439					0.2001	323.17
0.21099	3.7975					0.2002	40		0.21099	31.163					0.2002	323.22
0.21109	3.7633					0.2003	40		0.21109	30.886					0.2003	323.28
0.21119	3.7292					0.2004	40		0.21119	30.61					0.2004	323.33
0.21129	3.6951					0.2005	40		0.21129	30.333					0.2005	323.38
0.21139	3.661					0.2006	40		0.21139	30.057					0.2006	323.44
0.21149	3.6268					0.2007	40		0.21149	29.78					0.2007	323.49
0.21159	3.5927					0.2008	40		0.21159	29.503					0.2008	323.54
0.21169	3.5586					0.2009	40		0.21169	29.226					0.2009	323.59
0.21179	3.5245					0.201	40		0.21179	28.949					0.201	323.65
0.21189	3.4903					0.2011	40		0.21189	28.672					0.2011	323.7
0.21199	3.4562					0.2012	40		0.21199	28.395					0.2012	323.75
0.21209	3.4221					0.2013	40		0.21209	28.117					0.2013	323.81
0.21219	3.3879					0.2014	40		0.21219	27.84					0.2014	323.86
0.21229	3.3538					0.2015	40		0.21229	27.562					0.2015	323.91
0.21239	3.3197					0.2016	40		0.21239	27.285					0.2016	323.96
0.21249	3.2856					0.2017	40		0.21249	27.007					0.2017	324.01
0.21259	3.2514					0.2018	40		0.21259	26.73					0.2018	324.07
0.21269	3.2173					0.2019	40		0.21269	26.452					0.2019	324.12
0.21279	3.1832					0.202	40		0.21279	26.174					0.202	324.17
0.21289	3.149					0.2021	40		0.21289	25.896					0.2021	324.22
0.21299	3.1149					0.2022	40		0.21299	25.618					0.2022	324.27
0.21309	3.0808					0.2023	40		0.21309	25.34					0.2023	324.32
0.21319	3.0467					0.2024	40		0.21319	25.062					0.2024	324.37
0.21329	3.0125					0.2025	40		0.21329	24.784					0.2025	324.43
0.21339	2.9784					0.2026	40		0.21339	24.506					0.2026	324.48
0.21349	2.9443					0.2027	40		0.21349	24.227					0.2027	324.53
0.21359	2.9102					0.2028	40		0.21359	23.949					0.2028	324.58
0.21369	2.876					0.2029	40		0.21369	23.671					0.2029	324.63
0.21379	2.8419					0.203	40		0.21379	23.392					0.203	324.68
0.21389	2.8078					0.2031	40		0.21389	23.113					0.2031	324.73
0.21399	2.7737					0.2032	40		0.21399	22.835					0.2032	324.78
0.21409	2.7395					0.2033	40		0.21409	22.556					0.2033	324.83
0.21419	2.7054					0.2034	40		0.21419	22.277					0.2034	324.88
0.21429	2.6713					0.2035	40		0.21429	21.998					0.2035	324.93
0.21439	2.6372					0.2036	40		0.21439	21.72					0.2036	324.98
0.21449	2.603					0.2037	40		0.21449	21.441					0.2037	325.03
0.21459	2.5689					0.2038	40		0.21459	21.162					0.2038	325.08
0.21469	2.5348					0.2039	40		0.21469	20.883					0.2039	325.13
0.21479	2.5007					0.204	40		0.21479	20.603					0.204	325.18
0.21489	2.4666					0.2041	40		0.21489	20.324					0.2041	325.22
0.21499	2.4325					0.2042	40		0.21499	20.045					0.2042	325.27
0.21509	2.3983					0.2043	40		0.21509	19.766					0.2043	325.32
0.21519	2.3642					0.2044	40		0.21519	19.486					0.2044	325.37
0.21529	2.3301					0.2045	40		0.21529	19.207					0.2045	325.42
0.21539	2.296					0.2046	40		0.21539	18.927					0.2046	325.47
0.21549	2.2619					0.2047	40		0.21549	18.648					0.2047	325.52
0.21559	2.2278					0.2048	40		0.21559	18.368					0.2048	325.56
0.21569	2.1937					0.2049	40		0.21569	18.089					0.2049	325.61
0.21579	2.1596					0.205	40		0.21579	17.809					0.205	325.66
0.21589	2.1255					0.2051	40		0.21589	17.529					0.2051	325.71
0.21599	2.0914					0.2052	40		0.21599	17.249					0.2052	325.76
0.21609	2.0573					0.2053	40		0.21609	16.97					0.2053	325.8
0.21619	2.0232					0.2054	40		0.21619	16.69					0.2054	325.85
0.21629	1.9891					0.2055	40		0.21629	16.41					0.2055	325.9
0.21639	1.955					0.2056	40		0.21639	16.13					0.2056	325.94
0.21649	1.9209					0.2057	40		0.21649	15.85					0.2057	325.99
0.21659	1.8868					0.2058	40		0.21659	15.57					0.2058	326.04
0.21669	1.8527					0.2059	40		0.21669	15.29					0.2059	326.08
0.21679	1.8186					0.206	40		0.21679	15.009					0.206	326.13
0.21689	1.7845					0.2061	40		0.21689	14.729					0.2061	326.18
0.21699	1.7504					0.2062	40		0.21699	14.449					0.2062	326.22
0.21709	1.7163					0.2063	40		0.21709	14.169					0.2063	326.27
0.21719	1.6823					0.2064	40		0.21719	13.888					0.2064	326.31
0.21729	1.6482					0.2065	40		0.21729	13.608					0.2065	326.36
0.21739	1.6141					0.2066	40		0.21739	13.328					0.2066	326.41
0.21749	1.58					0.2067	40		0.21749	13.047					0.2067	326.45
0.21759	1.5459					0.2068	40		0.21759	12.767					0.2068	326.5
0.21769	1.5119					0.2069	40		0.21769	12.486					0.2069	326.54
0.21779	1.4778					0.207	40		0.21779	12.206					0.207	326.59
0.21789	1.4437					0.2071	40		0.21789	11.925					0.2071	326.63
0.21799	1.4096					0.2072	40		0.21799	11.645					0.2072	326.68
0.21809	1.3756					0.2073	40		0.21809	11.364					0.2073	326.72
0.21819	1.3415					0.2074	40		0.21819	11.083					0.2074	326.76
0.21829	1.3074					0.2075	40		0.21829	10.803					0.2075	326.81
0.21839	1.2734					0.2076	40		0.21839	10.522					0.2076	326.85
0.21849	1.2393					0.2077	40		0.21849	10.241					0.2077	326.9
0.21859	1.2053					0.2078	40		0.21859	9.9604					0.2078	326.94
0.21869	1.1712					0.2079	40		0.21869	9.6796					0.2079	326.98
0.21879	1.1372					0.208	40		0.21879	9.3987					0.208	327.03
0.21889	1.1031					0.2081	40		0.21889	9.1179					0.2081	327.07
0.21899	1.069					0.2082	40		0.21899	8.837					0.2082	327.11
0.21909	1.035					0.2083	40		0.21909	8.556					0.2083	327.16
0.21919	1.001					0.2084	40		0.21919	8.2751					0.2084	327.2
0.21929	0.96691					0.2085	40		0.21929	7.9941					0.2085	327.24
0.21939	0.93287					0.2086	40		0.21939	7.7132					0.2086	327.28
0.21949	0.89883					0.2087	40		0.21949	7.4322					0.2087	327.33
0.21959	0.86479					0.2088	40		0.21959	7.1511					0.2088	327.37
0.21969	0.83076					0.2089	40		0.21969	6.8701					0.2089	327.41
0.21979	0.79673					0.209	40		0.21979	6.589					0.209	327.45
0.21989	0.7627					0.2091	40		0.21989	6.3079					0.2091	327.49
0.21999	0.72867					0.2092	40		0.21999	6.0268					0.2092	327.54
0.22009	0.69464					0.2093	40		0.22009	5.7457					0.2093	327.58
0.22019	0.66062					0.2094	40		0.22019	5.4646					0.2094	327.62
0.22029	0.6266					0.2095	40		0.22029	5.1834					0.2095	327.66
0.22039	0.59258					0.2096	40		0.22039	4.9023					0.2096	327.7
0.22049	0.55856					0.2097	40		0.22049	4.6211					0.2097	327.74
0.22059	0.52455					0.2098	40		0.22059	4.3399					0.2098	327.78
0.22069	0.49053					0.2099	40		0.22069	4.0587					0.2099	327.82
0.22079	0.45652					0.21	40		0.22079	3.7775					0.21	327.86
0.22089	0.42252					0.2101	40		0.22089	3.4962					0.2101	327.9
0.22099	0.38851					0.2102	40		0.22099	3.215					0.2102	327.94
0.22109	0.35451					0.2103	40		0.22109	2.9338					0.2103	327.98
0.22119	0.32051					0.2104	40		0.22119	2.6525					0.2104	328.02
0.22129	0.28651					0.2105	40		0.22129	2.3712					0.2105	328.06
0.22139	0.25252					0.2106	40		0.22139	2.09					0.2106	328.1
0.22149	0.21852					0.2107	40		0.22149	1.8087					0.2107	328.14
0.22159	0.18453					0.2108	40		0.22159	1.5274					0.2108	328.18
0.22169	0.15054					0.2109	40		0.22169	1.2461					0.2109	328.21
0.22179	0.11656					0.211	40		0.22179	0.96485					0.211	328.25
0.22189	0.082573					0.2111	40		0.22189	0.68356					0.2111	328.29
0.22199	0.048592					0.2112	40		0.22199	0.40227					0.2112	328.33
0.22209	0.014613					0.2113	40		0.22209	0.12098					0.2113	328.37
0.22219	-0.019363					0.2114	40		0.22219	-0.16031					0.2114	328.4
0.22229	-0.053337					0.2115	40		0.22229	-0.4416					0.2115	328.44
0.22239	-0.087309					0.2116	40		0.22239	-0.72289					0.2116	328.48
0.22249	-0.12128					0.2117	40		0.22249	-1.0042					0.2117	328.51
0.22259	-0.15524					0.2118	40		0.22259	-1.2855					0.2118	328.55
0.22269	-0.18921					0.2119	40		0.22269	-1.5668					0.2119	328.59
0.22279	-0.22317					0.212	40		0.22279	-1.848					0.212	328.62
0.22289	-0.25713					0.2121	40		0.22289	-2.1293					0.2121	328.66
0.22299	-0.29109					0.2122	40		0.22299	-2.4106					0.2122	328.7
0.22309	-0.32504					0.2123	40		0.22309	-2.6918					0.2123	328.73
0.22319	-0.35899					0.2124	40		0.22319	-2.9731					0.2124	328.77
0.22329	-0.39294					0.2125	40		0.22329	-3.2543					0.2125	328.8
0.22339	-0.42689					0.2126	40		0.22339	-3.5356					0.2126	328.84
0.22349	-0.46083					0.2127	40		0.22349	-3.8168					0.2127	328.87
0.22359	-0.49478					0.2128	40		0.22359	-4.098					0.2128	328.91
0.22369	-0.52872					0.2129	40		0.22369	-4.3792					0.2129	328.94
0.22379	-0.56266					0.213	40		0.22379	-4.6604					0.213	328.98
0.22389	-0.59659					0.2131	40		0.22389	-4.9416					0.2131	329.01
0.22399	-0.63052					0.2132	40		0.22399	-5.2227					0.2132	329.05
0.22409	-0.66445					0.2133	40		0.22409	-5.5039					0.2133	329.08
0.22419	-0.69838					0.2134	40		0.22419	-5.785					0.2134	329.11
0.22429	-0.73231					0.2135	40		0.22429	-6.0661					0.2135	329.15
0.22439	-0.76623					0.2136	40		0.22439	-6.3472					0.2136	329.18
0.22449	-0.80015					0.2137	40		0.22449	-6.6283					0.2137	329.21
0.22459	-0.83407					0.2138	40		0.22459	-6.9094					0.2138	329.25
0.22469	-0.86799					0.2139	40		0.22469	-7.1904					0.2139	329.28
0.22479	-0.9019					0.214	40		0.22479	-7.4714					0.214	329.31
0.22489	-0.93581					0.2141	40		0.22489	-7.7525					0.2141	329.35
0.22499	-0.96972					0.2142	40		0.22499	-8.0334					0.2142	329.38
0.22509	-1.0036					0.2143	40		0.22509	-8.3144					0.2143	329.41
0.22519	-1.0375					0.2144	40		0.22519	-8.5953					0.2144	329.44
0.22529	-1.0714					0.2145	40		0.22529	-8.8762					0.2145	329.47
0.22539	-1.1053					0.2146	40		0.22539	-9.1571					0.2146	329.5
0.22549	-1.1392					0.2147	40		0.22549	-9.438					0.2147	329.53
0.22559	-1.1731					0.2148	40		0.22559	-9.7188					0.2148	329.57
0.22569	-1.207					0.2149	40		0.22569	-9.9996					0.2149	329.6
0.22579	-1.2409					0.215	40		0.22579	-10.28					0.215	329.63
0.22589	-1.2748					0.2151	40		0.22589	-10.561					0.2151	329.66
0.22599	-1.3087					0.2152	40		0.22599	-10.842					0.2152	329.69
0.22609	-1.3426					0.2153	40		0.22609	-11.123					0.2153	329.72
0.22619	-1.3765					0.2154	40		0.22619	-11.403					0.2154	329.75
0.22629	-1.4104					0.2155	40		0.22629	-11.684					0.2155	329.77
0.22639	-1.4442					0.2156	40		0.22639	-11.964					0.2156	329.8
0.22649	-1.4781					0.2157	40		0.22649	-12.245					0.2157	329.83
0.22659	-1.512					0.2158	40		0.22659	-12.526					0.2158	329.86
0.22669	-1.5459					0.2159	40		0.22669	-12.806					0.2159	329.89
0.22679	-1.5797					0.216	40		0.22679	-13.086					0.216	329.92
0.22689	-1.6136					0.2161	40		0.22689	-13.367					0.2161	329.95
0.22699	-1.6475					0.2162	40		0.22699	-13.647					0.2162	329.97
0.22709	-1.6813					0.2163	40		0.22709	-13.928					0.2163	330
0.22719	-1.7152					0.2164	40		0.22719	-14.208					0.2164	330.03
0.22729	-1.7491					0.2165	40		0.22729	-14.488					0.2165	330.05
0.22739	-1.7829					0.2166	40		0.22739	-14.768					0.2166	330.08
0.22749	-1.8168					0.2167	40		0.22749	-15.049					0.2167	330.11
0.22759	-1.8506					0.2168	40		0.22759	-15.329					0.2168	330.13
0.22769	-1.8845					0.2169	40		0.22769	-15.609					0.2169	330.16
0.22779	-1.9183					0.217	40		0.22779	-15.889					0.217	330.19
0.22789	-1.9522					0.2171	40		0.22789	-16.169					0.2171	330.21
0.22799	-1.9861					0.2172	40		0.22799	-16.449					0.2172	330.24
0.22809	-2.0199					0.2173	40		0.22809	-16.729					0.2173	330.26
0.22819	-2.0538					0.2174	40		0.22819	-17.009					0.2174	330.29
0.22829	-2.0876					0.2175	40		0.22829	-17.289					0.2175	330.31
0.22839	-2.1214					0.2176	40		0.22839	-17.568					0.2176	330.34
0.22849	-2.1553					0.2177	40		0.22849	-17.848					0.2177	330.36
0.22859	-2.1891					0.2178	40		0.22859	-18.128					0.2178	330.38
0.22869	-2.223					0.2179	40		0.22869	-18.407					0.2179	330.41
0.22879	-2.2568					0.218	40		0.22879	-18.687					0.218	330.43
0.22889	-2.2906					0.2181	40		0.22889	-18.966					0.2181	330.45
0.22899	-2.3245					0.2182	40		0.22899	-19.246					0.2182	330.48
0.22909	-2.3583					0.2183	40		0.22909	-19.525					0.2183	330.5
0.22919	-2.3922					0.2184	40		0.22919	-19.805					0.2184	330.52
0.22929	-2.426					0.2185	40		0.22929	-20.084					0.2185	330.54
0.22939	-2.4598					0.2186	40		0.22939	-20.363					0.2186	330.56
0.22949	-2.4937					0.2187	40		0.22949	-20.642					0.2187	330.59
0.22959	-2.5275					0.2188	40		0.22959	-20.922					0.2188	330.61
0.22969	-2.5613					0.2189	40		0.22969	-21.201					0.2189	330.63
0.22979	-2.5951					0.219	40		0.22979	-21.48					0.219	330.65
0.22989	-2.629					0.2191	40		0.22989	-21.759					0.2191	330.67
0.22999	-2.6628					0.2192	40		0.22999	-22.037					0.2192	330.69
0.23009	-2.6966					0.2193	40		0.23009	-22.316					0.2193	330.71
0.23019	-2.7305					0.2194	40		0.23019	-22.595					0.2194	330.73
0.23029	-2.7643					0.2195	40		0.23029	-22.874					0.2195	330.75
0.23039	-2.7981					0.2196	40		0.23039	-23.152					0.2196	330.77
0.23049	-2.8319					0.2197	40		0.23049	-23.431					0.2197	330.79
0.23059	-2.8658					0.2198	40		0.23059	-23.709					0.2198	330.81
0.23069	-2.8996					0.2199	40		0.23069	-23.988					0.2199	330.82
0.23079	-2.9334					0.22	40		0.23079	-24.266					0.22	330.84
0.23089	-2.9672					0.2201	40		0.23089	-24.545					0.2201	330.86
0.23099	-3.001					0.2202	40		0.23099	-24.823					0.2202	330.88
0.23109	-3.0349					0.2203	40		0.23109	-25.101					0.2203	330.89
0.23119	-3.0687					0.2204	40		0.23119	-25.379					0.2204	330.91
0.23129	-3.1025					0.2205	40		0.23129	-25.657					0.2205	330.93
0.23139	-3.1363					0.2206	40		0.23139	-25.935					0.2206	330.94
0.23149	-3.1702					0.2207	40		0.23149	-26.213					0.2207	330.96
0.23159	-3.204					0.2208	40		0.23159	-26.491					0.2208	330.98
0.23169	-3.2378					0.2209	40		0.23169	-26.769					0.2209	330.99
0.23179	-3.2716					0.221	40		0.23179	-27.046					0.221	331.01
0.23189	-3.3054					0.2211	40		0.23189	-27.324					0.2211	331.02
0.23199	-3.3393					0.2212	40		0.23199	-27.601					0.2212	331.04
0.23209	-3.3731					0.2213	40		0.23209	-27.879					0.2213	331.05
0.23219	-3.4069					0.2214	40		0.23219	-28.156					0.2214	331.07
0.23229	-3.4407					0.2215	40		0.23229	-28.433					0.2215	331.08
0.23239	-3.4746					0.2216	40		0.23239	-28.711					0.2216	331.09
0.23249	-3.5084					0.2217	40		0.23249	-28.988					0.2217	331.11
0.23259	-3.5422					0.2218	40		0.23259	-29.265					0.2218	331.12
0.23269	-3.576					0.2219	40		0.23269	-29.542					0.2219	331.13
0.23279	-3.6099					0.222	40		0.23279	-29.818					0.222	331.14
0.23289	-3.6437					0.2221	40		0.23289	-30.095					0.2221	331.16
0.23299	-3.6775					0.2222	40		0.23299	-30.372					0.2222	331.17
0.23309	-3.7114					0.2223	40		0.23309	-30.649					0.2223	331.18
0.23319	-3.7452					0.2224	40		0.23319	-30.925					0.2224	331.19
0.23329	-3.779					0.2225	40		0.23329	-31.202					0.2225	331.2
0.23339	-3.8129					0.2226	40		0.23339	-31.478					0.2226	331.21
0.23349	-3.8467					0.2227	40		0.23349	-31.754					0.2227	331.22
0.23359	-3.8805					0.2228	40		0.23359	-32.03					0.2228	331.23
0.23369	-3.9144					0.2229	40		0.23369	-32.306					0.2229	331.24
0.23379	-3.9482					0.223	40		0.23379	-32.582					0.223	331.25
0.23389	-3.9821					0.2231	40		0.23389	-32.858					0.2231	331.26
0.23399	-4.0159					0.2232	40		0.23399	-33.134					0.2232	331.27
0.23409	-4.0498					0.2233	40		0.23409	-33.41					0.2233	331.28
0.23419	-4.0836					0.2234	40		0.23419	-33.685					0.2234	331.29
0.23429	-4.1175					0.2235	40		0.23429	-33.961					0.2235	331.29
0.23439	-4.1513					0.2236	40		0.23439	-34.236					0.2236	331.3
0.23449	-4.1852					0.2237	40		0.23449	-34.512					0.2237	331.31
0.23459	-4.219					0.2238	40		0.23459	-34.787					0.2238	331.31
0.23469	-4.2529					0.2239	40		0.23469	-35.062					0.2239	331.32
0.23479	-4.2867					0.224	40		0.23479	-35.337					0.224	331.33
0.23489	-4.3206					0.2241	40		0.23489	-35.612					0.2241	331.33
0.23499	-4.3545					0.2242	40		0.23499	-35.887					0.2242	331.34
0.23509	-4.3883					0.2243	40		0.23509	-36.162					0.2243	331.34
0.23519	-4.4222					0.2244	40		0.23519	-36.436					0.2244	331.35
0.23529	-4.4561					0.2245	40		0.23529	-36.711					0.2245	331.35
0.23539	-4.49					0.2246	40		0.23539	-36.985					0.2246	331.36
0.23549	-4.5239					0.2247	40		0.23549	-37.26					0.2247	331.36
						0.2248	40								0.2248	331.36
						0.2249	40								0.2249	331.37
						0.225	40								0.225	331.37
						0.2251	40								0.2251	331.37
						0.2252	40								0.2252	331.37
						0.2253	40								0.2253	331.38
						0.2254	40								0.2254	331.38
						0.2255	40								0.2255	331.38
						0.2256	40								0.2256	331.38
						0.2257	40								0.2257	331.38
						0.2258	40								0.2258	331.38
						0.2259	40								0.2259	331.38
						0.226	40								0.226	331.38
						0.2261	40								0.2261	331.38
						0.2262	40								0.2262	331.38
						0.2263	40								0.2263	331.37
						0.2264	40								0.2264	331.37
						0.2265	40								0.2265	331.37
						0.2266	40								0.2266	331.37
						0.2267	40								0.2267	331.36
						0.2268	40								0.2268	331.36
						0.2269	40								0.2269	331.36
						0.227	40								0.227	331.35
						0.2271	40								0.2271	331.35
						0.2272	40								0.2272	331.34
						0.2273	40								0.2273	331.34
						0.2274	40								0.2274	331.33
						0.2275	40								0.2275	331.32
						0.2276	40								0.2276	331.32
						0.2277	40								0.2277	331.31
						0.2278	40								0.2278	331.3
						0.2279	40								0.2279	331.3
						0.228	40								0.228	331.29
						0.2281	40								0.2281	331.28
						0.2282	40								0.2282	331.27
						0.2283	40								0.2283	331.26
						0.2284	40								0.2284	331.25
						0.2285	40								0.2285	331.24
						0.2286	40								0.2286	331.23
						0.2287	40								0.2287	331.22
						0.2288	40								0.2288	331.21
						0.2289	40								0.2289	331.2
						0.229	40								0.229	331.18
						0.2291	40								0.2291	331.17
						0.2292	40								0.2292	331.16
						0.2293	40								0.2293	331.15
						0.2294	40								0.2294	331.13
						0.2295	40								0.2295	331.12
						0.2296	40								0.2296	331.1
						0.2297	40								0.2297	331.09
						0.2298	40								0.2298	331.07
						0.2299	40								0.2299	331.06
						0.23	40								0.23	331.04
						0.2301	40								0.2301	331.02
						0.2302	40								0.2302	331.01
						0.2303	40								0.2303	330.99
						0.2304	40								0.2304	330.97
						0.2305	40								0.2305	330.95
						0.2306	40								0.2306	330.93
						0.2307	40								0.2307	330.92
						0.2308	40								0.2308	330.9
						0.2309	40								0.2309	330.88
						0.231	40								0.231	330.85
						0.2311	40								0.2311	330.83
						0.2312	40								0.2312	330.81
						0.2313	40								0.2313	330.79
						0.2314	40								0.2314	330.77
						0.2315	40								0.2315	330.75
						0.2316	40								0.2316	330.72
						0.2317	40								0.2317	330.7
						0.2318	40								0.2318	330.67
						0.2319	40								0.2319	330.65
						0.232	40								0.232	330.62
						0.2321	40								0.2321	330.6
						0.2322	40								0.2322	330.57
						0.2323	40								0.2323	330.55
						0.2324	40								0.2324	330.52
						0.2325	40								0.2325	330.49
						0.2326	40								0.2326	330.47
						0.2327	40								0.2327	330.44
						0.2328	40								0.2328	330.41
						0.2329	40								0.2329	330.38
						0.233	40								0.233	330.35
						0.2331	40								0.2331	330.32
						0.2332	40								0.2332	330.29
						0.2333	40								0.2333	330.26
						0.2334	40								0.2334	330.23
						0.2335	40								0.2335	330.19
						0.2336	40								0.2336	330.16
						0.2337	40								0.2337	330.13
						0.2338	40								0.2338	330.09
						0.2339	40								0.2339	330.06
						0.234	40								0.234	330.03
						0.2341	40								0.2341	329.99
						0.2342	40								0.2342	329.95
						0.2343	40								0.2343	329.92
						0.2344	40								0.2344	329.88
						0.2345	40								0.2345	329.85
						0.2346	40								0.2346	329.81
						0.2347	40								0.2347	329.77
						0.2348	40								0.2348	329.73
						0.2349	40								0.2349	329.69
						0.235	40								0.235	329.65
						0.2351	40								0.2351	329.61
						0.2352	40								0.2352	329.57
						0.2353	40								0.2353	329.53
						0.2354	40								0.2354	329.49
						0.2355	40								0.2355	329.45
						0.2356	40								0.2356	329.4
						0.2357	40								0.2357	329.36
						0.2358	40								0.2358	329.32
						0.2359	40								0.2359	329.27
						0.236	40								0.236	329.23
						0.2361	40								0.2361	329.18
						0.2362	40								0.2362	329.14
						0.2363	40								0.2363	329.09
						0.2364	40								0.2364	329.04
						0.2365	40								0.2365	328.99
						0.2366	40								0.2366	328.95
						0.2367	40								0.2367	328.9
						0.2368	40								0.2368	328.85
						0.2369	40								0.2369	328.8
						0.237	40								0.237	328.75
						0.2371	40								0.2371	328.7
						0.2372	40								0.2372	328.65
						0.2373	40								0.2373	328.59
						0.2374	40								0.2374	328.54
						0.2375	40								0.2375	328.49
						0.2376	40								0.2376	328.43
						0.2377	40								0.2377	328.38
						0.2378	40								0.2378	328.32
						0.2379	40								0.2379	328.27
						0.238	40								0.238	328.21
						0.2381	40								0.2381	328.16
						0.2382	40								0.2382	328.1
						0.2383	40								0.2383	328.04
						0.2384	40								0.2384	327.98
						0.2385	40								0.2385	327.92
						0.2386	40								0.2386	327.86
						0.2387	40								0.2387	327.8
						0.2388	40								0.2388	327.74
						0.2389	40								0.2389	327.68
						0.239	40								0.239	327.62
						0.2391	40								0.2391	327.56
						0.2392	40								0.2392	327.49
						0.2393	40								0.2393	327.43
						0.2394	40								0.2394	327.36
						0.2395	40								0.2395	327.3
						0.2396	40								0.2396	327.23
						0.2397	40								0.2397	327.17
						0.2398	40								0.2398	327.1
						0.2399	40								0.2399	327.03
						0.24	40								0.24	326.96
						0.2401	40								0.2401	326.9
						0.2402	40								0.2402	326.83
						0.2403	40								0.2403	326.76
						0.2404	40								0.2404	326.68
						0.2405	40								0.2405	326.61
						0.2406	40								0.2406	326.54
						0.2407	40								0.2407	326.47
						0.2408	40								0.2408	326.4
						0.2409	40								0.2409	326.32
						0.241	40								0.241	326.25
						0.2411	40								0.2411	326.17
						0.2412	40								0.2412	326.1
						0.2413	40								0.2413	326.02
						0.2414	40								0.2414	325.94
						0.2415	40								0.2415	325.86
						0.2416	40								0.2416	325.78
						0.2417	40								0.2417	325.71
						0.2418	40								0.2418	325.63
						0.2419	40								0.2419	325.54
						0.242	40								0.242	325.46
						0.2421	40								0.2421	325.38
						0.2422	40								0.2422	325.3
						0.2423	40								0.2423	325.22
						0.2424	40								0.2424	325.13
						0.2425	40								0.2425	325.05
						0.2426	40								0.2426	324.96
						0.2427	40								0.2427	324.87
						0.2428	40								0.2428	324.79
						0.2429	40								0.2429	324.7
						0.243	40								0.243	324.61
						0.2431	40								0.2431	324.52
						0.2432	40								0.2432	324.43
						0.2433	40								0.2433	324.34
						0.2434	40								0.2434	324.25
						0.2435	40								0.2435	324.16
						0.2436	40								0.2436	324.07
						0.2437	40								0.2437	323.97
						0.2438	40								0.2438	323.88
						0.2439	40								0.2439	323.79
						0.244	40								0.244	323.69
						0.2441	40								0.2441	323.59
						0.2442	40								0.2442	323.5
						0.2443	40								0.2443	323.4
						0.2444	40								0.2444	323.3
						0.2445	40								0.2445	323.2
						0.2446	40								0.2446	323.1
						0.2447	40								0.2447	323
						0.2448	40								0.2448	322.9
						0.2449	40								0.2449	322.8
						0.245	40								0.245	322.7
						0.2451	40								0.2451	322.59
						0.2452	40								0.2452	322.49
						0.2453	40								0.2453	322.38
						0.2454	40								0.2454	322.28
						0.2455	40								0.2455	322.17
						0.2456	40								0.2456	322.06
						0.2457	40								0.2457	321.95
						0.2458	40								0.2458	321.84
						0.2459	40								0.2459	321.73
						0.246	40								0.246	321.62
						0.2461	40								0.2461	321.51
						0.2462	40								0.2462	321.4
						0.2463	40								0.2463	321.29
						0.2464	40								0.2464	321.17
						0.2465	40								0.2465	321.06
						0.2466	40								0.2466	320.94
						0.2467	40								0.2467	320.83
						0.2468	40								0.2468	320.71
						0.2469	40								0.2469	320.59
						0.247	40								0.247	320.47
						0.2471	40								0.2471	320.35
						0.2472	40								0.2472	320.23
						0.2473	40								0.2473	320.11
						0.2474	40								0.2474	319.99
						0.2475	40								0.2475	319.87
						0.2476	40								0.2476	319.74
						0.2477	40								0.2477	319.62
						0.2478	40								0.2478	319.49
						0.2479	40								0.2479	319.37
						0.248	40								0.248	319.24
						0.2481	40								0.2481	319.11
						0.2482	40								0.2482	318.98
						0.2483	40								0.2483	318.85
						0.2484	40								0.2484	318.72
						0.2485	40								0.2485	318.59
						0.2486	40								0.2486	318.46
						0.2487	40								0.2487	318.33
						0.2488	40								0.2488	318.19
						0.2489	40								0.2489	318.06
						0.249	40								0.249	317.92
						0.2491	40								0.2491	317.79
						0.2492	40								0.2492	317.65
						0.2493	40								0.2493	317.51
						0.2494	40								0.2494	317.37
						0.2495	40								0.2495	317.23
						0.2496	40								0.2496	317.09
						0.2497	40								0.2497	316.95
						0.2498	40								0.2498	316.8
						0.2499	40								0.2499	316.66
						0.25	40								0.25	316.52
						0.2501	40								0.2501	316.37
						0.2502	40								0.2502	316.22
						0.2503	40								0.2503	316.08
						0.2504	40								0.2504	315.93
						0.2505	40								0.2505	315.78
						0.2506	40								0.2506	315.63
						0.2507	40								0.2507	315.48
						0.2508	40								0.2508	315.33
						0.2509	40								0.2509	315.17
						0.251	40								0.251	315.02
						0.2511	40								0.2511	314.86
						0.2512	40								0.2512	314.71
						0.2513	40								0.2513	314.55
						0.2514	40								0.2514	314.39
						0.2515	40								0.2515	314.24
						0.2516	40								0.2516	314.08
						0.2517	40								0.2517	313.91
						0.2518	40								0.2518	313.75
						0.2519	40								0.2519	313.59
						0.252	40								0.252	313.43
						0.2521	40								0.2521	313.26
						0.2522	40								0.2522	313.1
						0.2523	40								0.2523	312.93
						0.2524	40								0.2524	312.76
						0.2525	40								0.2525	312.59
						0.2526	40								0.2526	312.43
						0.2527	40								0.2527	312.25
						0.2528	40								0.2528	312.08
						0.2529	40								0.2529	311.91
						0.253	40								0.253	311.74
